# Supplementary material for: A decade of cold Eurasian winters reconstructed for the early 19th century
Source: Nat Commun. 2022 Apr 19;13:2116. doi: 10.1038/s41467-022-29677-8 (PMC9019108; doi:10.1038/s41467-022-29677-8)
Supplement: Supplementary file 4 — Supplementary Code 1 [file 41467_2022_29677_MOESM4_ESM.zip › BRW_28jan2022.R]

library(ncdf4)
library(MASS)

### prepare file lists
file_list <- read.table("file_list.txt")[,1] ### file list with raw data
calser <- (1:length(file_list))
scen.yr <- c(1603:1905)

### read in prior data to model the phenological data (see data availability statement)
pr.ekf.file <- nc_open("Bayesian/EKF400_ens_mem_allmembers_NH_air.temp_v2.0.nc")
time.e <- pr.ekf.file$dim[[1]]$vals/360+1600
nyear <- length(time.e)/12
nmem <- length(pr.ekf.file$dim[[4]]$vals)
lon.e <- pr.ekf.file$dim[[2]]$vals
lat.e <- pr.ekf.file$dim[[3]]$vals
dlon <- (lon.e[2]-lon.e[1])/2
dlat <- abs(lat.e[2]-lat.e[1])/2
minlat <- 35
maxlat <- 70
ekf.pr <- array(NA,dim=c(nyear-1,nmem,length(calser)))
ekf.yr <- c(1603:2003)
mean.yr <- c(1851:1900)
ekf.scen.yr <- (scen.yr)-1602

pr.ccc.file <- nc_open("Bayesian/CCC400_ens_mem_allmembers_NH_air.temp_v2.0.nc")
time.ccc <- pr.ccc.file$dim[[1]]$vals/360+1600
nyear.ccc <- length(time.ccc)/12
nmem.ccc <- length(pr.ccc.file$dim[[4]]$vals)
lon.ccc <- pr.ccc.file$dim[[2]]$vals
lat.ccc <- pr.ccc.file$dim[[3]]$vals
dlon.ccc <- (lon.ccc[2]-lon.ccc[1])/2
dlat <- abs(lat.ccc[2]-lat.ccc[1])/2
ccc.yr <- c(1603:2003)
ccc.cal <- c(1603:1900)
ccc.scen.yr <- (scen.yr)-1602
ccc.pr <- array(NA, dim =c(length(ccc.yr),nmem.ccc,length(calser)))

pr.ncar.file <- nc_open("NCAR_LM.nc")
time.ncar <- 850+((1:12000)-0.5)/12
nyear.ncar <- length(time.ncar)/12
nmem.ncar <- length(pr.ncar.file$dim[[3]]$vals[2:14])
lon.ncar <- pr.ncar.file$dim[[1]]$vals
lat.ncar <- pr.ncar.file$dim[[2]]$vals
dlon.ncar <- (lon.ncar[2]-lon.ncar[1])/2
dlat.ncar <- abs(lat.ncar[2]-lat.ncar[1])/2
ncar.yr <- c(851:1849)
ncar.cal <- c(851:1849)
scen.yr <- c(1603:1905)
ncar.scen.yr <- (scen.yr)-849
ncar.pr <- array(NA, dim =c(length(ncar.yr),nmem.ncar,length(calser)))

landmask <- nc_open("landseamask.nc")
l.lon <- landmask$dim$lon$vals
l.lat <- landmask$dim$lat$vals
land.lon <- which(l.lon >=0 & l.lon <= 360)
land.lat <- which(l.lat >= 20 & l.lat <= 80)
lsm <- ncvar_get(landmask)[land.lon,land.lat]
landonly <- replace(lsm, lsm <0.5,NA)


### read in phenological data
mydata <- lapply(file_list,read.table,header = TRUE)
ytr <- read.table("y.transformed_data.txt",header=F) ### these data are already transformed

### initialize array
nenner.all <- rep(NA, length(calser))
ndif <- array(NA, dim= c(length(scen.yr),length(ncar.yr), nmem.ncar, length(calser)))
cdif <- array(NA, dim= c(length(scen.yr),length(ccc.yr), nmem.ccc, length(calser)))
edif <- array(NA, dim= c(length(scen.yr), nmem, length(calser)))
bias.ass <- array(NA,dim=c(length(calser),8))
H <- array(0,dim=c(length(calser),9))
R2.ass <- rep(NA,length(calser))
sres <- rep(NA,length(calser))
ccc.ass <- array(NA,dim=c(length(calser),401,30,8))
ekf.ass <- array(NA,dim=c(length(calser),401,30,8))

### loop to extract proxies from prior data
i0 <- 0
for (i in calser){
  i0 <- i0+1
  startyear <- mydata[[i]][1,1]
  endyear <- mydata[[i]][1,2]
  startmon <- mydata[[i]][1,3]
  endmon <- mydata[[i]][1,4]
  lon.pr <- mydata[[i]][1,7]
  lat.pr <- mydata[[i]][1,8]
  calyrs <- mydata[[i]][-1,1]>=startyear&mydata[[i]][-1,1]<=endyear
  ekf.biasyr <- ekf.yr>=startyear&ekf.yr<=endyear
  target <- apply(mydata[[i]][-1,][calyrs,3:10],2,mean, na.rm = T)
  x <- mydata[[i]][-1,(startmon+2):(endmon+2)]
  len <- length(mydata[[i]][-1,1])
  y <- ytr[,i+1] ### here read the transformed data - need to change this when working with raw data
  if (i==18 |i ==19){y[y==min(y,na.rm=T)] <- NA}
  fwd <- lm(y[calyrs] ~ as.matrix(x,nrow=len,ncol=endmon-startmon+1)[calyrs,])
  fwd.coef <- fwd$coef
  H[i0,1] <- fwd.coef[1]
  sres[i0] <- sd(fwd$residuals)
  R2.ass[i0] <- summary.lm(fwd)$r.squared
  for (nfw in 1:(endmon-startmon+1)){H[i0,startmon+nfw] <- fwd.coef[nfw+1]}
  fwd.pred <- cbind(1,x)
  fwd.fit <- t(fwd.coef%*%t(fwd.pred))
  if (i==18 |i ==19){fwd.fit[fwd.fit<0] <- 0}
  sel.lon <- c(1:length(lon.e))[(lon.e+dlon)>lon.pr&(lon.e-dlon)<lon.pr]  
  sel.lat <- c(1:length(lat.e))[(lat.e+dlat)>lat.pr&(lat.e-dlat)<lat.pr]
  temp.e <- aperm(array(ncvar_get(pr.ekf.file,varid = "air_temperature",start = c(sel.lon,sel.lat,1,10),count = c(1,1,-1,12*(nyear-1))),dim=c(nmem,12, nyear-1))[,1:8,], c(3,2,1))+273.15
  bias <- target - apply(temp.e[ekf.biasyr,,],2,mean)
  bias.ass[i0,] <- bias
  ekf.l <- temp.e + bias
  ekf.ass[i0,,,] <- aperm(ekf.l,c(1,3,2))
  ccc.biasyr <- ccc.yr>=startyear&ccc.yr<=endyear
  sel.lon.ccc <- c(1:length(lon.ccc))[(lon.ccc+dlon.ccc)>lon.pr&(lon.ccc-dlon.ccc)<lon.pr]
  sel.lat.ccc <- c(1:length(lat.ccc))[(lat.ccc+dlat)>lat.pr&(lat.ccc-dlat)<lat.pr]
  temp.ccc <- aperm(array(ncvar_get(pr.ccc.file,varid = "air_temperature",start=c(sel.lon,sel.lat,1,10),count=c(1,1,-1,12*(nyear.ccc-1))),dim=c(nmem.ccc,12,nyear.ccc-1))[,1:8,],c(3,2,1))+273.15
  ccc.l <- temp.ccc + bias
  ccc.ass[i0,,,] <- aperm(ccc.l,c(1,3,2))
  sel.lon.n <- c(1:length(lon.ncar))[(lon.ncar+dlon.ncar)>lon.pr&(lon.ncar-dlon.ncar)<lon.pr]  
  sel.lat.n <- c(1:length(lat.ncar))[(lat.ncar+dlat.ncar)>lat.pr&(lat.ncar-dlat.ncar)<lat.pr]
  temp.n <- aperm(array(ncvar_get(pr.ncar.file,varid = "t2m",start = c(sel.lon.n,sel.lat.n,2,10),count = c(1,1,-1,12*(nyear.ncar-1))),dim=c(nmem.ncar,12, nyear.ncar-1))[,1:8,], c(3,2,1))
  bias <- target - apply(temp.n,2,mean)
  ncar.l <- temp.n + bias
    for (j in 1:nmem){
      ekf.pr[,j,i0] <- t(fwd.coef%*%t(cbind(1,ekf.l[,startmon:endmon,j])))
      if (i==18 |i ==19){ekf.pr[,j,i0][ekf.pr[,j,i0]<0] <- 0}
      }
  scen.mydata <- scen.yr
  sel.ekf <- match(scen.mydata, ekf.yr)
  sel.mydata <- match(scen.mydata,mydata[[i]][-1,1])
  varyekf <- var(as.vector(apply(ekf.pr[,,i0][sel.ekf,],2,"-",y[sel.mydata])),na.rm=T)
  nenner <- sqrt(varyekf)
  selout <- abs(apply(apply(ekf.pr[,,i0][sel.ekf,],2,"-",y[sel.mydata])/nenner,1,mean,na.rm=T))>3
  selout[is.na(selout)] <- F
  y[sel.mydata][selout] <- NA
  varyekf <- var(as.vector(apply(ekf.pr[,,i0][sel.ekf[214:303],],2,"-",y[sel.mydata[214:303]])),na.rm=T)
  nenner <- sres[i0]
    for (k in 1:nmem.ccc){
       ccc.pr[,k,i0] <- t(fwd.coef%*%t(cbind(1,ccc.l[1:length(ccc.yr),startmon:endmon,k])))
       if (i==18 |i ==19){ccc.pr[,k,i0][ccc.pr[,k,i0]<0] <- 0}
       }
  for (l in 1: length(scen.yr)) {cdif[l,,,i0] <- ((ccc.pr[,,i0] - y[scen.yr[l]-mydata[[i]][2,1]+1])/nenner)^2}
  for (k in 1:nmem.ncar){
    ncar.pr[,k,i0] <- t(fwd.coef%*%t(cbind(1,ncar.l[1:length(ncar.yr),startmon:endmon,k])))
    if (i==18 |i ==19){ncar.pr[,k,i0][ncar.pr[,k,i0]<0] <- 0}
  }
  for (l in 1: length(scen.yr)) {ndif[l,,,i0] <- ((ncar.pr[,,i0] - y[scen.yr[l]-mydata[[i]][2,1]+1])/nenner)^2}
  lstart <- max(1,ekf.yr[1]-scen.yr[1])
  for (l in lstart: length(scen.yr)) {edif[l,,i0] <- (as.vector(ekf.pr[,,i0][scen.yr[l]-ekf.yr[1]+1,] - y[scen.yr[l]-mydata[[i]][2,1]+1])/nenner)^2}
}

#### calculate sigma 
sm2 <- rep(NA, length(scen.yr))
for (m in 1: length(scen.yr)) {
  mask1 <- !is.na(edif[m,1,])  
  mask2 <- !is.na(apply(edif[,1,mask1],1,sum)) 
  sm2[m] <- sum(mask1) 
}
sigma80 <- 0.80*(sm2^0.25)

### initialize weights
weights80.ccc <- array(NA,dim=c(length(scen.yr),length(ccc.cal),nmem.ccc))
weights80.ncar <- array(NA,dim=c(length(scen.yr),length(ncar.cal),nmem.ncar))
for (m in 1: length(scen.yr)) {
  mask1 <- !is.na(edif[m,1,])
  dist <- apply(cdif[m,(ccc.cal-ccc.yr[1]+1),,mask1],c(1,2),sum)^0.5
  weights80.ccc[m,,] <- dnorm(dist,0,sigma80[m])
  dist <- apply(ndif[m,(ncar.cal-ncar.yr[1]+1),,mask1],c(1,2),sum)^0.5
  weights80.ncar[m,,] <- dnorm(dist,0,sigma80[m])
}

### read in prior
prior.ccc <- nc_open("CCC_members_coldseason.nc")
ccc.recon <- ncvar_get(prior.ccc,varid="t2m")

prior.ncar <- nc_open("ncar_members_coldseason.noctl.nc")
ncar.recon <- ncvar_get(prior.ncar,varid="t2m")

### XBRW
recon.field.mean <- array(NA, dim=c(length(scen.yr),length(lon.ccc), length(lat.ccc)))
dim1 <- pr.ccc.file$dim[[2]]
dim2 <- pr.ccc.file$dim[[3]]
time <- ncdim_def("Time", "Year",scen.yr)
temp.o <- ncvar_def("t2m", "K", list(dim1,dim2,time), prec="double",1.e-30)
f3c <- nc_create("XBRW_CCC.nc",temp.o)
f7a <- nc_create("XANA_CCC.final.nc",temp.o)

for (q in 1:length(scen.yr)){
  recon.field.all <- apply(array(ccc.recon[,,,1:length(ccc.cal)],dim=c(length(lon.ccc), length(lat.ccc),nmem.ccc*length(ccc.cal))),c(1,2),"*",as.vector(t(weights80.ccc[q,,])))
  recon.field.mean[q,,] <- apply(recon.field.all,c(2,3),sum)/sum(weights80.ccc[q,,])
  ncvar_put(f3c,temp.o,recon.field.mean[q,,],start=c(1,1,q),count=c(-1,-1,1))
  wq <- t(weights80.ccc[q,,])
  sq <- which(wq==max(wq),arr.ind =T)
  ncvar_put(f7a,temp.o,ccc.recon[,,sq[1],sq[2]],start=c(1,1,q),count=c(-1,-1,1))
}
nc_close(f3c)
nc_close(f7a)

dim1 <- pr.ncar.file$dim[[1]]
dim2 <- ncdim_def("Lat", "degN",pr.ncar.file$dim[[2]]$vals[60:90])
time <- ncdim_def("Time", "Year",scen.yr)
temp.o <- ncvar_def("t2m", "K", list(dim1,dim2,time), prec="double",1.e-30)
f5 <- nc_create("XBRW_NCAR.nc",temp.o)
f7a <- nc_create("XANA_NCAR.nc",temp.o)

for (q in 1:length(scen.yr)){for (i in 1:31){for (j in 1:length(lon.ncar)){
  ncvar_put(f5,temp.o,sum(ncar.recon[j,i,,1:length(ncar.cal)]*t(weights80.ncar[q,,]))/sum(weights80.ncar[q,,]),start=c(j,i,q),count=c(1,1,1))
  wq <- t(weights80.ncar[q,,])
  sq <- which(wq==max(wq),arr.ind =T)
  ncvar_put(f7a,temp.o,ncar.recon[j,i,sq[1],sq[2]],start=c(j,i,q),count=c(1,1,1))
}}}
nc_close(f5)
nc_close(f7a)
