# Supplementary material for: A decade of cold Eurasian winters reconstructed for the early 19th century
Source: Nat Commun. 2022 Apr 19;13:2116. doi: 10.1038/s41467-022-29677-8 (PMC9019108; doi:10.1038/s41467-022-29677-8)
Supplement: Supplementary file 4 — Supplementary Code 1 [file 41467_2022_29677_MOESM4_ESM.zip › file_list.txt]

"Rinput/Amur_NIkolaevsk_fall.txt"
"Rinput/Amur_Nikolaevsk_spring.txt"
"Rinput/Angara_River_fall.txt"
"Rinput/Beijing_Spring_BestDove_FebApr.txt"
"Rinput/Annecy_fall.txt"
"Rinput/Budapest_fall.txt"
"Rinput/Budapest_spring.txt"
"Rinput/Cherry_CH_Z�rich.txt"
"Rinput/Cherry_Kyoto_spring.txt"
"Rinput/Cherry_Tokyo_spring.txt"
"Rinput/Connecticut_River_fall.txt"
"Rinput/Connecticut_River_spring_corrected.txt"
"Rinput/Dnepr_DP_fall.txt"
"Rinput/Dnepr_DP_spring.txt"
"Rinput/Dnepr_KV_fall.txt"
"Rinput/Dnepr_KV_spring.txt"
"Rinput/Fort_Albany_spring.txt"
"Rinput/Haarlem.txt"
"Rinput/Iceland_seaice.txt"
"Rinput/Irtysch_Tobolsk_fall.txt"
"Rinput/Irtysch_Tobolsk_spring.txt"
"Rinput/Churchill_Spring_BEST.txt"
"Rinput/Kennebec_River_spring.txt"
"Rinput/Lake_Champlain_fall.txt"
"Rinput/Lake_Oneida_spring.txt"
"Rinput/Lake_Sebago_spring.txt"
"Rinput/Lake_Suwa_fall.txt"
"Rinput/Lena_Yakutsk_fall.txt"
"Rinput/Lena_Yakutsk_spring.txt"
"Rinput/M�laren_spring.txt"
"Rinput/Maple_leaf_colouring_fall.txt"
"Rinput/Marsham_oak_spring.txt"
"Rinput/Miramichi_River_spring.txt"
"Rinput/Mississippi_River_fall.txt"
"Rinput/Mississippi_River_spring.txt"
"Rinput/Newa_fall_corrected.txt"
"Rinput/Newa_spring.txt"
"Rinput/Newfoundland.txt"
"Rinput/Northern_Dvina_fall.txt"
"Rinput/Northern_Dvina_spring.txt"
"Rinput/Ob_Barnaul_fall.txt"
"Rinput/Ob_Barnaul_spring.txt"
"Rinput/Onega_fall.txt"
"Rinput/Onega_spring.txt"
"Rinput/Pond_Karpinsk_fall.txt"
"Rinput/Pond_Karpinsk_spring.txt"
"Rinput/Randsfjorden_spring.txt"
"Rinput/Red_River_fall.txt"
"Rinput/Red_River_spring.txt"
"Rinput/MooseBay_Spring.txt"
"Rinput/Syssola_spring.txt"
"Rinput/Tallinn_spring.txt"
"Rinput/Tornio_spring.txt"
"Rinput/Toronto_Harbour_fall.txt"
"Rinput/Toronto_Harbour_spring.txt"
"Rinput/Vaga_spring.txt"
"Rinput/Vistula_fall.txt"
"Rinput/Vistula_spring.txt"
"Rinput/Volga_Ast_fall.txt"
"Rinput/Volga_Ast_spring.txt"
"Rinput/Western_Dvina_fall.txt"
"Rinput/Western_Dvina_spring.txt"
"Rinput/Yenisey_Yenisseisk_fall.txt"
"Rinput/Yenisey_Yenisseisk_spring.txt"
"Rinput/Belaya_fall.txt"
"Rinput/Belaya_spring.txt"
"Rinput/Fort_severen_spring.txt"
"Rinput/Fort_severen_fall.txt"
"Rinput/Hudson_River_fall.txt"
"Rinput/Hudson_River_spring.txt"
"Rinput/Kama_fall.txt"
"Rinput/Kama_spring.txt"
"Rinput/Oulu_Helsinki_Spring.txt"
"Rinput/Lena_spring.txt"
"Rinput/Suchona_fall.txt"
"Rinput/Suchona_spring.txt"
"Rinput/Vologda_spring.txt"
"Rinput/Turku_Spring.txt"
"Rinput/Wjatka_spring.txt"
"Rinput/Lake_St_Moritz_spring.txt"
"Rinput/Geneva_Horsechestnut_spring.txt"
"Rinput/Klosterneuburg_spring_corrected.txt"
