# Supplementary material for: A decade of cold Eurasian winters reconstructed for the early 19th century
Source: Nat Commun. 2022 Apr 19;13:2116. doi: 10.1038/s41467-022-29677-8 (PMC9019108; doi:10.1038/s41467-022-29677-8)
Supplement: Supplementary file 4 — Supplementary Code 1 [file 41467_2022_29677_MOESM4_ESM.zip › Rinput/Angara_River_fall.txt]

Year	DOY	Toct	Tnov	Tdec	Tjan	Tfeb	Tmar	Tapr	Tmay
1851	1950	1	4	104.7	51.9	104.32	52.27	NA	NA
1600	NA	NA	NA	NA	NA	NA	NA	NA	NA
1601	NA	NA	NA	NA	NA	NA	NA	NA	NA
1602	NA	NA	NA	NA	NA	NA	NA	NA	NA
1603	NA	NA	NA	NA	NA	NA	NA	NA	NA
1604	NA	NA	NA	NA	NA	NA	NA	NA	NA
1605	NA	NA	NA	NA	NA	NA	NA	NA	NA
1606	NA	NA	NA	NA	NA	NA	NA	NA	NA
1607	NA	NA	NA	NA	NA	NA	NA	NA	NA
1608	NA	NA	NA	NA	NA	NA	NA	NA	NA
1609	NA	NA	NA	NA	NA	NA	NA	NA	NA
1610	NA	NA	NA	NA	NA	NA	NA	NA	NA
1611	NA	NA	NA	NA	NA	NA	NA	NA	NA
1612	NA	NA	NA	NA	NA	NA	NA	NA	NA
1613	NA	NA	NA	NA	NA	NA	NA	NA	NA
1614	NA	NA	NA	NA	NA	NA	NA	NA	NA
1615	NA	NA	NA	NA	NA	NA	NA	NA	NA
1616	NA	NA	NA	NA	NA	NA	NA	NA	NA
1617	NA	NA	NA	NA	NA	NA	NA	NA	NA
1618	NA	NA	NA	NA	NA	NA	NA	NA	NA
1619	NA	NA	NA	NA	NA	NA	NA	NA	NA
1620	NA	NA	NA	NA	NA	NA	NA	NA	NA
1621	NA	NA	NA	NA	NA	NA	NA	NA	NA
1622	NA	NA	NA	NA	NA	NA	NA	NA	NA
1623	NA	NA	NA	NA	NA	NA	NA	NA	NA
1624	NA	NA	NA	NA	NA	NA	NA	NA	NA
1625	NA	NA	NA	NA	NA	NA	NA	NA	NA
1626	NA	NA	NA	NA	NA	NA	NA	NA	NA
1627	NA	NA	NA	NA	NA	NA	NA	NA	NA
1628	NA	NA	NA	NA	NA	NA	NA	NA	NA
1629	NA	NA	NA	NA	NA	NA	NA	NA	NA
1630	NA	NA	NA	NA	NA	NA	NA	NA	NA
1631	NA	NA	NA	NA	NA	NA	NA	NA	NA
1632	NA	NA	NA	NA	NA	NA	NA	NA	NA
1633	NA	NA	NA	NA	NA	NA	NA	NA	NA
1634	NA	NA	NA	NA	NA	NA	NA	NA	NA
1635	NA	NA	NA	NA	NA	NA	NA	NA	NA
1636	NA	NA	NA	NA	NA	NA	NA	NA	NA
1637	NA	NA	NA	NA	NA	NA	NA	NA	NA
1638	NA	NA	NA	NA	NA	NA	NA	NA	NA
1639	NA	NA	NA	NA	NA	NA	NA	NA	NA
1640	NA	NA	NA	NA	NA	NA	NA	NA	NA
1641	NA	NA	NA	NA	NA	NA	NA	NA	NA
1642	NA	NA	NA	NA	NA	NA	NA	NA	NA
1643	NA	NA	NA	NA	NA	NA	NA	NA	NA
1644	NA	NA	NA	NA	NA	NA	NA	NA	NA
1645	NA	NA	NA	NA	NA	NA	NA	NA	NA
1646	NA	NA	NA	NA	NA	NA	NA	NA	NA
1647	NA	NA	NA	NA	NA	NA	NA	NA	NA
1648	NA	NA	NA	NA	NA	NA	NA	NA	NA
1649	NA	NA	NA	NA	NA	NA	NA	NA	NA
1650	NA	NA	NA	NA	NA	NA	NA	NA	NA
1651	NA	NA	NA	NA	NA	NA	NA	NA	NA
1652	NA	NA	NA	NA	NA	NA	NA	NA	NA
1653	NA	NA	NA	NA	NA	NA	NA	NA	NA
1654	NA	NA	NA	NA	NA	NA	NA	NA	NA
1655	NA	NA	NA	NA	NA	NA	NA	NA	NA
1656	NA	NA	NA	NA	NA	NA	NA	NA	NA
1657	NA	NA	NA	NA	NA	NA	NA	NA	NA
1658	NA	NA	NA	NA	NA	NA	NA	NA	NA
1659	NA	NA	NA	NA	NA	NA	NA	NA	NA
1660	NA	NA	NA	NA	NA	NA	NA	NA	NA
1661	NA	NA	NA	NA	NA	NA	NA	NA	NA
1662	NA	NA	NA	NA	NA	NA	NA	NA	NA
1663	NA	NA	NA	NA	NA	NA	NA	NA	NA
1664	NA	NA	NA	NA	NA	NA	NA	NA	NA
1665	NA	NA	NA	NA	NA	NA	NA	NA	NA
1666	NA	NA	NA	NA	NA	NA	NA	NA	NA
1667	NA	NA	NA	NA	NA	NA	NA	NA	NA
1668	NA	NA	NA	NA	NA	NA	NA	NA	NA
1669	NA	NA	NA	NA	NA	NA	NA	NA	NA
1670	NA	NA	NA	NA	NA	NA	NA	NA	NA
1671	NA	NA	NA	NA	NA	NA	NA	NA	NA
1672	NA	NA	NA	NA	NA	NA	NA	NA	NA
1673	NA	NA	NA	NA	NA	NA	NA	NA	NA
1674	NA	NA	NA	NA	NA	NA	NA	NA	NA
1675	NA	NA	NA	NA	NA	NA	NA	NA	NA
1676	NA	NA	NA	NA	NA	NA	NA	NA	NA
1677	NA	NA	NA	NA	NA	NA	NA	NA	NA
1678	NA	NA	NA	NA	NA	NA	NA	NA	NA
1679	NA	NA	NA	NA	NA	NA	NA	NA	NA
1680	NA	NA	NA	NA	NA	NA	NA	NA	NA
1681	NA	NA	NA	NA	NA	NA	NA	NA	NA
1682	NA	NA	NA	NA	NA	NA	NA	NA	NA
1683	NA	NA	NA	NA	NA	NA	NA	NA	NA
1684	NA	NA	NA	NA	NA	NA	NA	NA	NA
1685	NA	NA	NA	NA	NA	NA	NA	NA	NA
1686	NA	NA	NA	NA	NA	NA	NA	NA	NA
1687	NA	NA	NA	NA	NA	NA	NA	NA	NA
1688	NA	NA	NA	NA	NA	NA	NA	NA	NA
1689	NA	NA	NA	NA	NA	NA	NA	NA	NA
1690	NA	NA	NA	NA	NA	NA	NA	NA	NA
1691	NA	NA	NA	NA	NA	NA	NA	NA	NA
1692	NA	NA	NA	NA	NA	NA	NA	NA	NA
1693	NA	NA	NA	NA	NA	NA	NA	NA	NA
1694	NA	NA	NA	NA	NA	NA	NA	NA	NA
1695	NA	NA	NA	NA	NA	NA	NA	NA	NA
1696	NA	NA	NA	NA	NA	NA	NA	NA	NA
1697	NA	NA	NA	NA	NA	NA	NA	NA	NA
1698	NA	NA	NA	NA	NA	NA	NA	NA	NA
1699	NA	NA	NA	NA	NA	NA	NA	NA	NA
1700	NA	NA	NA	NA	NA	NA	NA	NA	NA
1701	NA	NA	NA	NA	NA	NA	NA	NA	NA
1702	NA	NA	NA	NA	NA	NA	NA	NA	NA
1703	NA	NA	NA	NA	NA	NA	NA	NA	NA
1704	NA	NA	NA	NA	NA	NA	NA	NA	NA
1705	NA	NA	NA	NA	NA	NA	NA	NA	NA
1706	NA	NA	NA	NA	NA	NA	NA	NA	NA
1707	NA	NA	NA	NA	NA	NA	NA	NA	NA
1708	NA	NA	NA	NA	NA	NA	NA	NA	NA
1709	NA	NA	NA	NA	NA	NA	NA	NA	NA
1710	NA	NA	NA	NA	NA	NA	NA	NA	NA
1711	NA	NA	NA	NA	NA	NA	NA	NA	NA
1712	NA	NA	NA	NA	NA	NA	NA	NA	NA
1713	NA	NA	NA	NA	NA	NA	NA	NA	NA
1714	NA	NA	NA	NA	NA	NA	NA	NA	NA
1715	NA	NA	NA	NA	NA	NA	NA	NA	NA
1716	NA	NA	NA	NA	NA	NA	NA	NA	NA
1717	NA	NA	NA	NA	NA	NA	NA	NA	NA
1718	NA	NA	NA	NA	NA	NA	NA	NA	NA
1719	NA	NA	NA	NA	NA	NA	NA	NA	NA
1720	NA	NA	NA	NA	NA	NA	NA	NA	NA
1721	18	NA	NA	NA	NA	NA	NA	NA	NA
1722	10	NA	NA	NA	NA	NA	NA	NA	NA
1723	-1	NA	NA	NA	NA	NA	NA	NA	NA
1724	17	NA	NA	NA	NA	NA	NA	NA	NA
1725	30	NA	NA	NA	NA	NA	NA	NA	NA
1726	26	NA	NA	NA	NA	NA	NA	NA	NA
1727	-8	NA	NA	NA	NA	NA	NA	NA	NA
1728	9	NA	NA	NA	NA	NA	NA	NA	NA
1729	1	NA	NA	NA	NA	NA	NA	NA	NA
1730	8	NA	NA	NA	NA	NA	NA	NA	NA
1731	-4	NA	NA	NA	NA	NA	NA	NA	NA
1732	11	NA	NA	NA	NA	NA	NA	NA	NA
1733	17	NA	NA	NA	NA	NA	NA	NA	NA
1734	15	NA	NA	NA	NA	NA	NA	NA	NA
1735	4	NA	NA	NA	NA	NA	NA	NA	NA
1736	12	NA	NA	NA	NA	NA	NA	NA	NA
1737	7	NA	NA	NA	NA	NA	NA	NA	NA
1738	19	NA	NA	NA	NA	NA	NA	NA	NA
1739	8	NA	NA	NA	NA	NA	NA	NA	NA
1740	3	NA	NA	NA	NA	NA	NA	NA	NA
1741	23	NA	NA	NA	NA	NA	NA	NA	NA
1742	17	NA	NA	NA	NA	NA	NA	NA	NA
1743	-6	NA	NA	NA	NA	NA	NA	NA	NA
1744	-2	NA	NA	NA	NA	NA	NA	NA	NA
1745	10	NA	NA	NA	NA	NA	NA	NA	NA
1746	11	NA	NA	NA	NA	NA	NA	NA	NA
1747	11	NA	NA	NA	NA	NA	NA	NA	NA
1748	16	NA	NA	NA	NA	NA	NA	NA	NA
1749	25	NA	NA	NA	NA	NA	NA	NA	NA
1750	16	NA	NA	NA	NA	NA	NA	NA	NA
1751	7	NA	NA	NA	NA	NA	NA	NA	NA
1752	43	NA	NA	NA	NA	NA	NA	NA	NA
1753	21	NA	NA	NA	NA	NA	NA	NA	NA
1754	14	NA	NA	NA	NA	NA	NA	NA	NA
1755	35	NA	NA	NA	NA	NA	NA	NA	NA
1756	6	NA	NA	NA	NA	NA	NA	NA	NA
1757	13	NA	NA	NA	NA	NA	NA	NA	NA
1758	5	NA	NA	NA	NA	NA	NA	NA	NA
1759	31	NA	NA	NA	NA	NA	NA	NA	NA
1760	10	NA	NA	NA	NA	NA	NA	NA	NA
1761	22	NA	NA	NA	NA	NA	NA	NA	NA
1762	3	NA	NA	NA	NA	NA	NA	NA	NA
1763	12	NA	NA	NA	NA	NA	NA	NA	NA
1764	18	NA	NA	NA	NA	NA	NA	NA	NA
1765	3	NA	NA	NA	NA	NA	NA	NA	NA
1766	8	NA	NA	NA	NA	NA	NA	NA	NA
1767	19	NA	NA	NA	NA	NA	NA	NA	NA
1768	16	NA	NA	NA	NA	NA	NA	NA	NA
1769	8	NA	NA	NA	NA	NA	NA	NA	NA
1770	17	NA	NA	NA	NA	NA	NA	NA	NA
1771	21	NA	NA	NA	NA	NA	NA	NA	NA
1772	14	NA	NA	NA	NA	NA	NA	NA	NA
1773	-4	NA	NA	NA	NA	NA	NA	NA	NA
1774	13	NA	NA	NA	NA	NA	NA	NA	NA
1775	-1	NA	NA	NA	NA	NA	NA	NA	NA
1776	12	NA	NA	NA	NA	NA	NA	NA	NA
1777	17	NA	NA	NA	NA	NA	NA	NA	NA
1778	14	NA	NA	NA	NA	NA	NA	NA	NA
1779	20	NA	NA	NA	NA	NA	NA	NA	NA
1780	15	NA	NA	NA	NA	NA	NA	NA	NA
1781	13	NA	NA	NA	NA	NA	NA	NA	NA
1782	10	NA	NA	NA	NA	NA	NA	NA	NA
1783	-9	NA	NA	NA	NA	NA	NA	NA	NA
1784	15	NA	NA	NA	NA	NA	NA	NA	NA
1785	17	NA	NA	NA	NA	NA	NA	NA	NA
1786	18	NA	NA	NA	NA	NA	NA	NA	NA
1787	5	NA	NA	NA	NA	NA	NA	NA	NA
1788	-5	NA	NA	NA	NA	NA	NA	NA	NA
1789	8	NA	NA	NA	NA	NA	NA	NA	NA
1790	26	NA	NA	NA	NA	NA	NA	NA	NA
1791	27	NA	NA	NA	NA	NA	NA	NA	NA
1792	29	NA	NA	NA	NA	NA	NA	NA	NA
1793	16	NA	NA	NA	NA	NA	NA	NA	NA
1794	16	NA	NA	NA	NA	NA	NA	NA	NA
1795	2	NA	NA	NA	NA	NA	NA	NA	NA
1796	20	NA	NA	NA	NA	NA	NA	NA	NA
1797	12	NA	NA	NA	NA	NA	NA	NA	NA
1798	20	NA	NA	NA	NA	NA	NA	NA	NA
1799	-2	NA	NA	NA	NA	NA	NA	NA	NA
1800	12	NA	NA	NA	NA	NA	NA	NA	NA
1801	7	NA	NA	NA	NA	NA	NA	NA	NA
1802	5	NA	NA	NA	NA	NA	NA	NA	NA
1803	6	NA	NA	NA	NA	NA	NA	NA	NA
1804	4	NA	NA	NA	NA	NA	NA	NA	NA
1805	7	NA	NA	NA	NA	NA	NA	NA	NA
1806	29	NA	NA	NA	NA	NA	NA	NA	NA
1807	22	NA	NA	NA	NA	NA	NA	NA	NA
1808	27	NA	NA	NA	NA	NA	NA	NA	NA
1809	2	NA	NA	NA	NA	NA	NA	NA	NA
1810	15	NA	NA	NA	NA	NA	NA	NA	NA
1811	5	NA	NA	NA	NA	NA	NA	NA	NA
1812	7	NA	NA	NA	NA	NA	NA	NA	NA
1813	-9	NA	NA	NA	NA	NA	NA	NA	NA
1814	6	NA	NA	NA	NA	NA	NA	NA	NA
1815	-8	NA	NA	NA	NA	NA	NA	NA	NA
1816	-7	NA	NA	NA	NA	NA	NA	NA	NA
1817	3	NA	NA	NA	NA	NA	NA	NA	NA
1818	7	NA	NA	NA	NA	NA	NA	NA	NA
1819	20	NA	NA	NA	NA	NA	NA	NA	NA
1820	2	NA	NA	NA	NA	NA	NA	NA	NA
1821	4	270.95	260.35	251.75	254.65	260.05	265.65	273.85	280.55
1822	17	271.35	262.15	253.55	249.05	256.35	268.15	274.85	280.85
1823	10	272.15	260.75	251.85	249.35	254.45	262.75	272.35	279.85
1824	7	270.65	262.95	252.05	251.65	256.95	264.25	275.05	282.15
1825	30	272.35	263.25	258.05	254.25	254.55	262.55	273.55	282.45
1826	19	272.05	264.45	252.65	250.05	252.95	262.15	273.55	281.75
1827	17	273.05	262.85	255.35	252.45	257.15	266.45	273.55	281.95
1828	14	272.85	263.25	253.55	247.75	253.25	264.15	272.85	279.15
1829	10	273.05	262.85	255.35	251.05	253.85	263.35	271.75	279.35
1830	21	272.85	263.85	255.45	255.25	258.25	262.45	272.75	279.65
1831	21	269.65	263.35	255.05	250.05	247.35	259.45	271.95	279.95
1832	3	270.35	257.45	252.75	247.75	253.55	262.65	274.25	279.85
1833	6	NA	262.45	249.25	247.95	252.95	259.25	270.95	282.15
1834	5	271.35	261.05	251.35	245.25	253.55	266.85	272.55	281.75
1835	14	271.75	264.65	254.45	251.85	259.45	261.85	275.45	280.85
1836	22	269.65	261.75	255.25	252.85	254.25	264.65	272.85	281.05
1837	10	273.95	256.55	255.75	249.55	254.75	260.75	270.65	281.05
1838	3	273.65	257.95	256.85	247.45	254.25	262.85	274.85	279.95
1839	9	273.45	259.75	255.45	250.65	255.45	261.85	272.15	277.85
1840	-7	271.05	258.55	251.15	249.05	253.25	260.25	275.85	281.35
1841	2	268.15	256.25	253.55	244.65	256.55	257.15	NA	NA
1842	-1	272.45	256.45	246.65	250.35	253.75	267.95	277.05	280.65
1843	12	274.85	261.25	254.75	251.05	257.25	264.65	276.45	280.65
1844	11	273.95	259.25	259.05	256.45	254.95	265.15	272.85	279.25
1845	7	NA	NA	NA	NA	NA	NA	NA	NA
1846	-3	NA	NA	NA	NA	NA	NA	NA	NA
1847	15	NA	NA	NA	NA	NA	NA	NA	NA
1848	21	NA	NA	NA	NA	NA	NA	NA	NA
1849	20	NA	NA	NA	NA	NA	NA	NA	NA
1850	1	NA	NA	NA	NA	NA	NA	NA	NA
1851	-9	NA	NA	NA	NA	NA	NA	NA	NA
1852	5	NA	NA	NA	NA	NA	NA	NA	NA
1853	13	NA	NA	NA	NA	NA	NA	NA	NA
1854	-1	NA	NA	NA	NA	NA	NA	NA	NA
1855	24	NA	NA	NA	NA	NA	NA	NA	NA
1856	16	NA	NA	NA	NA	NA	NA	NA	NA
1857	19	NA	NA	NA	NA	NA	NA	271.45	278.95
1858	17	273.75	261.15	256.65	255.65	257.05	263.95	274.65	279.05
1859	23	273.15	265.85	253.75	255.55	255.15	265.45	275.05	281.55
1860	9	271.85	264.55	257.65	248.75	253.45	256.25	272.15	NA
1861	-9	NA	NA	NA	NA	NA	NA	NA	NA
1862	3	NA	NA	NA	244.75	254.65	261.35	269.85	280.15
1863	-3	273.45	257.85	251.25	255.25	NA	NA	NA	NA
1864	16	NA	NA	NA	249.75	254.15	263.05	271.55	279.35
1865	11	272.95	262.85	249.75	253.45	250.45	260.45	273.15	281.85
1866	4	273.55	260.85	257.45	257.75	257.75	264.05	275.85	278.75
1867	31	273.25	263.75	261.15	255.95	256.85	265.85	275.95	280.95
1868	28	NA	NA	NA	NA	NA	NA	NA	NA
1869	-1	NA	NA	NA	NA	NA	NA	NA	NA
1870	18	NA	NA	NA	NA	NA	NA	NA	NA
1871	14	NA	NA	NA	NA	NA	NA	NA	NA
1872	-3	NA	NA	NA	NA	NA	NA	NA	NA
1873	24	NA	NA	NA	246.95	257.95	262.75	273.85	279.95
1874	6	275.85	263.85	258.75	256.35	258.95	263.75	277.65	282.55
1875	12	271.05	265.35	254.55	252.85	253.05	265.65	274.05	282.25
1876	7	271.95	256.75	256.35	NA	NA	NA	NA	NA
1877	-2	NA	NA	NA	NA	NA	NA	NA	NA
1878	4	NA	NA	NA	NA	NA	NA	NA	NA
1879	2	NA	NA	NA	NA	NA	NA	NA	NA
1880	10	NA	NA	NA	NA	NA	NA	NA	NA
1881	28	NA	NA	NA	NA	NA	NA	NA	NA
1882	18	NA	NA	NA	257.35	258.35	269.35	275.95	281.55
1883	-3	271.35	259.55	244.75	252.55	254.65	265.75	271.55	279.85
1884	17	275.95	259.45	260.75	255.35	254.85	260.35	271.75	282.95
1885	12	272.85	262.25	254.85	252.15	251.75	262.95	272.15	280.35
1886	24	273.15	262.35	259.55	254.15	252.35	262.45	274.15	281.55
1887	19	271.55	261.95	261.05	247.75	257.55	265.15	274.55	281.75
1888	15	274.85	265.75	256.95	251.25	252.15	264.15	271.35	280.55
1889	3	272.15	262.95	256.25	246.85	255.65	262.65	272.95	281.35
1890	9	268.35	261.25	255.05	252.05	255.25	261.05	272.55	281.85
1891	10	274.85	262.85	254.95	253.55	256.55	263.45	272.55	281.55
1892	11	272.45	261.45	256.65	250.45	251.55	258.75	273.25	281.65
1893	5	274.25	257.35	255.85	243.25	253.45	267.45	277.35	280.35
1894	12	274.15	265.15	255.25	252.75	258.15	265.25	272.15	281.65
1895	13	275.05	262.35	254.55	246.15	250.35	263.15	274.95	280.85
1896	11	273.75	265.35	256.25	253.25	254.55	261.15	274.05	280.65
1897	15	272.95	265.95	255.45	252.35	251.45	259.05	273.75	279.75
1898	17	274.75	262.75	251.55	256.05	251.65	255.35	274.65	279.15
1899	29	274.75	266.05	260.25	255.95	254.35	265.15	276.65	281.75
1900	14	273.85	266.35	251.65	246.85	257.95	264.55	271.15	282.05
1901	14	272.75	259.85	254.05	254.95	254.65	266.45	273.95	281.75
1902	-1	270.25	264.95	247.65	253.95	259.85	266.05	271.95	278.55
1903	7	273.45	262.45	255.95	254.45	259.05	263.65	273.45	280.55
1904	-3	271.05	261.65	252.55	248.65	253.25	261.55	271.25	281.85
1905	22	272.95	265.35	257.15	256.55	251.75	260.65	271.45	281.35
1906	5	273.15	262.25	255.15	250.75	252.25	267.15	277.25	279.75
1907	27	272.45	257.05	258.35	254.35	252.25	264.05	274.85	282.45
1908	15	273.85	260.45	255.05	252.65	253.05	260.55	273.05	283.45
1909	24	272.65	261.65	256.35	250.85	254.55	258.75	272.25	281.25
1910	8	269.75	263.55	253.75	248.55	256.75	260.05	272.65	282.15
1911	10	273.45	258.45	250.65	254.65	257.15	263.15	275.95	279.85
1912	21	275.35	265.55	251.45	253.75	259.35	259.55	274.55	281.55
1913	6	268.05	259.25	250.85	252.45	254.75	264.55	272.25	281.35
1914	33	275.25	264.65	255.55	259.85	259.35	260.95	275.95	282.05
1915	16	274.45	261.65	253.75	246.75	251.75	262.45	272.15	282.55
1916	17	270.15	262.65	259.05	253.35	255.85	260.45	271.55	281.45
1917	13	273.75	262.55	245.55	249.95	255.35	265.35	274.95	283.35
1918	15	271.25	263.95	250.15	254.95	257.65	265.55	273.65	282.45
1919	3	273.05	261.15	251.15	245.35	259.05	262.55	272.95	281.95
1920	14	274.85	262.55	256.75	255.35	251.75	266.45	276.55	282.25
1921	19	275.95	263.25	251.05	256.25	257.65	264.45	272.65	280.95
1922	11	274.35	261.55	257.05	245.75	253.55	264.35	275.15	281.15
1923	3	274.35	258.55	254.95	251.45	251.75	264.35	275.05	281.45
1924	20	272.25	258.85	256.95	254.25	252.65	261.75	273.15	283.65
1925	25	271.45	265.35	255.85	258.75	252.85	260.35	274.25	281.05
1926	32	276.45	265.65	256.75	254.35	256.35	267.75	277.15	281.65
1927	16	273.45	263.65	251.25	252.65	256.85	261.25	273.05	282.25
1928	9	273.25	266.15	255.25	254.15	254.15	263.25	276.35	281.55
1929	4	274.75	261.65	250.45	248.95	249.45	266.65	276.25	282.15
1930	0	273.45	263.75	248.05	250.45	255.85	263.85	272.25	281.65
1931	7	274.95	262.35	253.85	250.35	251.25	263.05	273.15	278.85
1932	44	275.05	261.05	254.55	258.75	255.45	262.45	275.55	280.05
1933	37	276.15	266.35	258.45	246.85	252.75	261.35	274.15	280.35
1934	26	272.15	264.55	258.75	252.35	257.15	261.05	273.85	282.15
1935	11	273.75	262.45	255.05	250.95	259.35	266.75	272.35	280.85
1936	5	273.85	257.95	247.45	249.75	253.75	260.95	270.85	280.25
1937	24	275.85	262.35	255.75	250.65	256.05	257.95	272.75	283.65
1938	4	274.15	262.85	249.15	249.85	257.75	266.85	277.85	281.55
1939	29	274.55	265.25	251.25	253.05	257.55	265.75	276.95	281.15
1940	16	271.75	260.55	259.15	246.85	255.85	266.55	275.95	282.35
1941	13	273.55	263.25	256.35	254.75	253.85	264.25	273.25	281.75
1942	20	274.05	262.95	254.85	251.85	251.05	266.45	274.25	280.05
1943	22	273.25	263.95	257.25	251.25	256.45	265.65	275.85	284.45
1944	14	273.85	262.45	258.15	253.15	258.25	266.15	277.15	281.45
1945	9	274.05	257.95	251.85	250.85	250.45	262.35	277.05	284.35
1946	23	276.35	264.95	254.65	254.65	259.55	260.85	276.25	281.95
1947	6	275.55	265.15	248.65	247.55	253.65	261.65	276.35	283.95
1948	-1	274.45	257.75	247.65	255.75	255.25	267.55	276.95	280.85
1949	51	273.45	260.55	257.15	256.15	260.15	264.15	276.65	282.05
1950	20	276.05	263.15	247.25	253.35	256.95	265.45	272.85	283.45
1951	9	274.55	259.35	259.15	248.95	252.65	263.75	273.05	283.35
1952	38	274.15	264.75	258.95	256.85	253.15	262.75	273.35	282.35
1953	6	273.75	257.45	252.15	252.25	253.55	266.65	275.55	282.85
1954	18	274.75	260.85	258.55	254.15	254.65	263.75	273.25	279.95
1955	-1	274.15	261.75	248.75	253.35	254.55	260.75	273.85	281.95
1956	19	274.55	267.35	257.35	252.35	251.95	261.65	273.45	282.45
1957	NA	NA	NA	NA	NA	NA	NA	NA	NA
1958	NA	NA	NA	NA	NA	NA	NA	NA	NA
1959	NA	NA	NA	NA	NA	NA	NA	NA	NA
1960	NA	NA	NA	NA	NA	NA	NA	NA	NA
1961	NA	NA	NA	NA	NA	NA	NA	NA	NA
1962	NA	NA	NA	NA	NA	NA	NA	NA	NA
1963	NA	NA	NA	NA	NA	NA	NA	NA	NA
1964	NA	NA	NA	NA	NA	NA	NA	NA	NA
1965	NA	NA	NA	NA	NA	NA	NA	NA	NA
1966	NA	NA	NA	NA	NA	NA	NA	NA	NA
1967	NA	NA	NA	NA	NA	NA	NA	NA	NA
1968	NA	NA	NA	NA	NA	NA	NA	NA	NA
1969	NA	NA	NA	NA	NA	NA	NA	NA	NA
1970	NA	NA	NA	NA	NA	NA	NA	NA	NA
1971	NA	NA	NA	NA	NA	NA	NA	NA	NA
1972	NA	NA	NA	NA	NA	NA	NA	NA	NA
1973	NA	NA	NA	NA	NA	NA	NA	NA	NA
1974	NA	NA	NA	NA	NA	NA	NA	NA	NA
1975	NA	NA	NA	NA	NA	NA	NA	NA	NA
1976	NA	NA	NA	NA	NA	NA	NA	NA	NA
1977	NA	NA	NA	NA	NA	NA	NA	NA	NA
1978	NA	NA	NA	NA	NA	NA	NA	NA	NA
1979	NA	NA	NA	NA	NA	NA	NA	NA	NA
1980	NA	NA	NA	NA	NA	NA	NA	NA	NA
1981	NA	NA	NA	NA	NA	NA	NA	NA	NA
1982	NA	NA	NA	NA	NA	NA	NA	NA	NA
1983	NA	NA	NA	NA	NA	NA	NA	NA	NA
1984	NA	NA	NA	NA	NA	NA	NA	NA	NA
1985	NA	NA	NA	NA	NA	NA	NA	NA	NA
1986	NA	NA	NA	NA	NA	NA	NA	NA	NA
1987	NA	NA	NA	NA	NA	NA	NA	NA	NA
1988	NA	NA	NA	NA	NA	NA	NA	NA	NA
1989	NA	NA	NA	NA	NA	NA	NA	NA	NA
1990	NA	NA	NA	NA	NA	NA	NA	NA	NA
1991	NA	NA	NA	NA	NA	NA	NA	NA	NA
1992	NA	NA	NA	NA	NA	NA	NA	NA	NA
1993	NA	NA	NA	NA	NA	NA	NA	NA	NA
1994	NA	NA	NA	NA	NA	NA	NA	NA	NA
1995	NA	NA	NA	NA	NA	NA	NA	NA	NA
1996	NA	NA	NA	NA	NA	NA	NA	NA	NA
1997	NA	NA	NA	NA	NA	NA	NA	NA	NA
1998	NA	NA	NA	NA	NA	NA	NA	NA	NA
1999	NA	NA	NA	NA	NA	NA	NA	NA	NA
2000	NA	NA	NA	NA	NA	NA	NA	NA	NA
2001	NA	NA	NA	NA	NA	NA	NA	NA	NA
2002	NA	NA	NA	NA	NA	NA	NA	NA	NA
2003	NA	NA	NA	NA	NA	NA	NA	NA	NA
