# Supplementary material for: A decade of cold Eurasian winters reconstructed for the early 19th century
Source: Nat Commun. 2022 Apr 19;13:2116. doi: 10.1038/s41467-022-29677-8 (PMC9019108; doi:10.1038/s41467-022-29677-8)
Supplement: Supplementary file 4 — Supplementary Code 1 [file 41467_2022_29677_MOESM4_ESM.zip › Rinput/Angara_River_spring.txt]

Year	DOY	Toct	Tnov	Tdec	Tjan	Tfeb	Tmar	Tapr	Tmay
1851	1950	7	8	104.7	51.9	104.32	52.27	NA	NA
1600	NA	NA	NA	NA	NA	NA	NA	NA	NA
1601	NA	NA	NA	NA	NA	NA	NA	NA	NA
1602	NA	NA	NA	NA	NA	NA	NA	NA	NA
1603	NA	NA	NA	NA	NA	NA	NA	NA	NA
1604	NA	NA	NA	NA	NA	NA	NA	NA	NA
1605	NA	NA	NA	NA	NA	NA	NA	NA	NA
1606	NA	NA	NA	NA	NA	NA	NA	NA	NA
1607	NA	NA	NA	NA	NA	NA	NA	NA	NA
1608	NA	NA	NA	NA	NA	NA	NA	NA	NA
1609	NA	NA	NA	NA	NA	NA	NA	NA	NA
1610	NA	NA	NA	NA	NA	NA	NA	NA	NA
1611	NA	NA	NA	NA	NA	NA	NA	NA	NA
1612	NA	NA	NA	NA	NA	NA	NA	NA	NA
1613	NA	NA	NA	NA	NA	NA	NA	NA	NA
1614	NA	NA	NA	NA	NA	NA	NA	NA	NA
1615	NA	NA	NA	NA	NA	NA	NA	NA	NA
1616	NA	NA	NA	NA	NA	NA	NA	NA	NA
1617	NA	NA	NA	NA	NA	NA	NA	NA	NA
1618	NA	NA	NA	NA	NA	NA	NA	NA	NA
1619	NA	NA	NA	NA	NA	NA	NA	NA	NA
1620	NA	NA	NA	NA	NA	NA	NA	NA	NA
1621	NA	NA	NA	NA	NA	NA	NA	NA	NA
1622	NA	NA	NA	NA	NA	NA	NA	NA	NA
1623	NA	NA	NA	NA	NA	NA	NA	NA	NA
1624	NA	NA	NA	NA	NA	NA	NA	NA	NA
1625	NA	NA	NA	NA	NA	NA	NA	NA	NA
1626	NA	NA	NA	NA	NA	NA	NA	NA	NA
1627	NA	NA	NA	NA	NA	NA	NA	NA	NA
1628	NA	NA	NA	NA	NA	NA	NA	NA	NA
1629	NA	NA	NA	NA	NA	NA	NA	NA	NA
1630	NA	NA	NA	NA	NA	NA	NA	NA	NA
1631	NA	NA	NA	NA	NA	NA	NA	NA	NA
1632	NA	NA	NA	NA	NA	NA	NA	NA	NA
1633	NA	NA	NA	NA	NA	NA	NA	NA	NA
1634	NA	NA	NA	NA	NA	NA	NA	NA	NA
1635	NA	NA	NA	NA	NA	NA	NA	NA	NA
1636	NA	NA	NA	NA	NA	NA	NA	NA	NA
1637	NA	NA	NA	NA	NA	NA	NA	NA	NA
1638	NA	NA	NA	NA	NA	NA	NA	NA	NA
1639	NA	NA	NA	NA	NA	NA	NA	NA	NA
1640	NA	NA	NA	NA	NA	NA	NA	NA	NA
1641	NA	NA	NA	NA	NA	NA	NA	NA	NA
1642	NA	NA	NA	NA	NA	NA	NA	NA	NA
1643	NA	NA	NA	NA	NA	NA	NA	NA	NA
1644	NA	NA	NA	NA	NA	NA	NA	NA	NA
1645	NA	NA	NA	NA	NA	NA	NA	NA	NA
1646	NA	NA	NA	NA	NA	NA	NA	NA	NA
1647	NA	NA	NA	NA	NA	NA	NA	NA	NA
1648	NA	NA	NA	NA	NA	NA	NA	NA	NA
1649	NA	NA	NA	NA	NA	NA	NA	NA	NA
1650	NA	NA	NA	NA	NA	NA	NA	NA	NA
1651	NA	NA	NA	NA	NA	NA	NA	NA	NA
1652	NA	NA	NA	NA	NA	NA	NA	NA	NA
1653	NA	NA	NA	NA	NA	NA	NA	NA	NA
1654	NA	NA	NA	NA	NA	NA	NA	NA	NA
1655	NA	NA	NA	NA	NA	NA	NA	NA	NA
1656	NA	NA	NA	NA	NA	NA	NA	NA	NA
1657	NA	NA	NA	NA	NA	NA	NA	NA	NA
1658	NA	NA	NA	NA	NA	NA	NA	NA	NA
1659	NA	NA	NA	NA	NA	NA	NA	NA	NA
1660	NA	NA	NA	NA	NA	NA	NA	NA	NA
1661	NA	NA	NA	NA	NA	NA	NA	NA	NA
1662	NA	NA	NA	NA	NA	NA	NA	NA	NA
1663	NA	NA	NA	NA	NA	NA	NA	NA	NA
1664	NA	NA	NA	NA	NA	NA	NA	NA	NA
1665	NA	NA	NA	NA	NA	NA	NA	NA	NA
1666	NA	NA	NA	NA	NA	NA	NA	NA	NA
1667	NA	NA	NA	NA	NA	NA	NA	NA	NA
1668	NA	NA	NA	NA	NA	NA	NA	NA	NA
1669	NA	NA	NA	NA	NA	NA	NA	NA	NA
1670	NA	NA	NA	NA	NA	NA	NA	NA	NA
1671	NA	NA	NA	NA	NA	NA	NA	NA	NA
1672	NA	NA	NA	NA	NA	NA	NA	NA	NA
1673	NA	NA	NA	NA	NA	NA	NA	NA	NA
1674	NA	NA	NA	NA	NA	NA	NA	NA	NA
1675	NA	NA	NA	NA	NA	NA	NA	NA	NA
1676	NA	NA	NA	NA	NA	NA	NA	NA	NA
1677	NA	NA	NA	NA	NA	NA	NA	NA	NA
1678	NA	NA	NA	NA	NA	NA	NA	NA	NA
1679	NA	NA	NA	NA	NA	NA	NA	NA	NA
1680	NA	NA	NA	NA	NA	NA	NA	NA	NA
1681	NA	NA	NA	NA	NA	NA	NA	NA	NA
1682	NA	NA	NA	NA	NA	NA	NA	NA	NA
1683	NA	NA	NA	NA	NA	NA	NA	NA	NA
1684	NA	NA	NA	NA	NA	NA	NA	NA	NA
1685	NA	NA	NA	NA	NA	NA	NA	NA	NA
1686	NA	NA	NA	NA	NA	NA	NA	NA	NA
1687	NA	NA	NA	NA	NA	NA	NA	NA	NA
1688	NA	NA	NA	NA	NA	NA	NA	NA	NA
1689	NA	NA	NA	NA	NA	NA	NA	NA	NA
1690	NA	NA	NA	NA	NA	NA	NA	NA	NA
1691	NA	NA	NA	NA	NA	NA	NA	NA	NA
1692	NA	NA	NA	NA	NA	NA	NA	NA	NA
1693	NA	NA	NA	NA	NA	NA	NA	NA	NA
1694	NA	NA	NA	NA	NA	NA	NA	NA	NA
1695	NA	NA	NA	NA	NA	NA	NA	NA	NA
1696	NA	NA	NA	NA	NA	NA	NA	NA	NA
1697	NA	NA	NA	NA	NA	NA	NA	NA	NA
1698	NA	NA	NA	NA	NA	NA	NA	NA	NA
1699	NA	NA	NA	NA	NA	NA	NA	NA	NA
1700	NA	NA	NA	NA	NA	NA	NA	NA	NA
1701	NA	NA	NA	NA	NA	NA	NA	NA	NA
1702	NA	NA	NA	NA	NA	NA	NA	NA	NA
1703	NA	NA	NA	NA	NA	NA	NA	NA	NA
1704	NA	NA	NA	NA	NA	NA	NA	NA	NA
1705	NA	NA	NA	NA	NA	NA	NA	NA	NA
1706	NA	NA	NA	NA	NA	NA	NA	NA	NA
1707	NA	NA	NA	NA	NA	NA	NA	NA	NA
1708	NA	NA	NA	NA	NA	NA	NA	NA	NA
1709	NA	NA	NA	NA	NA	NA	NA	NA	NA
1710	NA	NA	NA	NA	NA	NA	NA	NA	NA
1711	NA	NA	NA	NA	NA	NA	NA	NA	NA
1712	NA	NA	NA	NA	NA	NA	NA	NA	NA
1713	NA	NA	NA	NA	NA	NA	NA	NA	NA
1714	NA	NA	NA	NA	NA	NA	NA	NA	NA
1715	NA	NA	NA	NA	NA	NA	NA	NA	NA
1716	NA	NA	NA	NA	NA	NA	NA	NA	NA
1717	NA	NA	NA	NA	NA	NA	NA	NA	NA
1718	NA	NA	NA	NA	NA	NA	NA	NA	NA
1719	NA	NA	NA	NA	NA	NA	NA	NA	NA
1720	NA	NA	NA	NA	NA	NA	NA	NA	NA
1721	98	NA	NA	NA	NA	NA	NA	NA	NA
1722	98	NA	NA	NA	NA	NA	NA	NA	NA
1723	100	NA	NA	NA	NA	NA	NA	NA	NA
1724	98	NA	NA	NA	NA	NA	NA	NA	NA
1725	100	NA	NA	NA	NA	NA	NA	NA	NA
1726	91	NA	NA	NA	NA	NA	NA	NA	NA
1727	100	NA	NA	NA	NA	NA	NA	NA	NA
1728	103	NA	NA	NA	NA	NA	NA	NA	NA
1729	101	NA	NA	NA	NA	NA	NA	NA	NA
1730	83	NA	NA	NA	NA	NA	NA	NA	NA
1731	101	NA	NA	NA	NA	NA	NA	NA	NA
1732	116	NA	NA	NA	NA	NA	NA	NA	NA
1733	98	NA	NA	NA	NA	NA	NA	NA	NA
1734	96	NA	NA	NA	NA	NA	NA	NA	NA
1735	112	NA	NA	NA	NA	NA	NA	NA	NA
1736	108	NA	NA	NA	NA	NA	NA	NA	NA
1737	98	NA	NA	NA	NA	NA	NA	NA	NA
1738	108	NA	NA	NA	NA	NA	NA	NA	NA
1739	107	NA	NA	NA	NA	NA	NA	NA	NA
1740	102	NA	NA	NA	NA	NA	NA	NA	NA
1741	91	NA	NA	NA	NA	NA	NA	NA	NA
1742	87	NA	NA	NA	NA	NA	NA	NA	NA
1743	106	NA	NA	NA	NA	NA	NA	NA	NA
1744	104	NA	NA	NA	NA	NA	NA	NA	NA
1745	106	NA	NA	NA	NA	NA	NA	NA	NA
1746	106	NA	NA	NA	NA	NA	NA	NA	NA
1747	94	NA	NA	NA	NA	NA	NA	NA	NA
1748	99	NA	NA	NA	NA	NA	NA	NA	NA
1749	95	NA	NA	NA	NA	NA	NA	NA	NA
1750	97	NA	NA	NA	NA	NA	NA	NA	NA
1751	113	NA	NA	NA	NA	NA	NA	NA	NA
1752	74	NA	NA	NA	NA	NA	NA	NA	NA
1753	105	NA	NA	NA	NA	NA	NA	NA	NA
1754	99	NA	NA	NA	NA	NA	NA	NA	NA
1755	92	NA	NA	NA	NA	NA	NA	NA	NA
1756	98	NA	NA	NA	NA	NA	NA	NA	NA
1757	100	NA	NA	NA	NA	NA	NA	NA	NA
1758	94	NA	NA	NA	NA	NA	NA	NA	NA
1759	96	NA	NA	NA	NA	NA	NA	NA	NA
1760	97	NA	NA	NA	NA	NA	NA	NA	NA
1761	98	NA	NA	NA	NA	NA	NA	NA	NA
1762	98	NA	NA	NA	NA	NA	NA	NA	NA
1763	98	NA	NA	NA	NA	NA	NA	NA	NA
1764	85	NA	NA	NA	NA	NA	NA	NA	NA
1765	108	NA	NA	NA	NA	NA	NA	NA	NA
1766	101	NA	NA	NA	NA	NA	NA	NA	NA
1767	100	NA	NA	NA	NA	NA	NA	NA	NA
1768	94	NA	NA	NA	NA	NA	NA	NA	NA
1769	90	NA	NA	NA	NA	NA	NA	NA	NA
1770	103	NA	NA	NA	NA	NA	NA	NA	NA
1771	96	NA	NA	NA	NA	NA	NA	NA	NA
1772	102	NA	NA	NA	NA	NA	NA	NA	NA
1773	98	NA	NA	NA	NA	NA	NA	NA	NA
1774	86	NA	NA	NA	NA	NA	NA	NA	NA
1775	100	NA	NA	NA	NA	NA	NA	NA	NA
1776	76	NA	NA	NA	NA	NA	NA	NA	NA
1777	86	NA	NA	NA	NA	NA	NA	NA	NA
1778	102	NA	NA	NA	NA	NA	NA	NA	NA
1779	106	NA	NA	NA	NA	NA	NA	NA	NA
1780	109	NA	NA	NA	NA	NA	NA	NA	NA
1781	75	NA	NA	NA	NA	NA	NA	NA	NA
1782	106	NA	NA	NA	NA	NA	NA	NA	NA
1783	105	NA	NA	NA	NA	NA	NA	NA	NA
1784	103	NA	NA	NA	NA	NA	NA	NA	NA
1785	92	NA	NA	NA	NA	NA	NA	NA	NA
1786	85	NA	NA	NA	NA	NA	NA	NA	NA
1787	105	NA	NA	NA	NA	NA	NA	NA	NA
1788	106	NA	NA	NA	NA	NA	NA	NA	NA
1789	113	NA	NA	NA	NA	NA	NA	NA	NA
1790	90	NA	NA	NA	NA	NA	NA	NA	NA
1791	85	NA	NA	NA	NA	NA	NA	NA	NA
1792	105	NA	NA	NA	NA	NA	NA	NA	NA
1793	88	NA	NA	NA	NA	NA	NA	NA	NA
1794	95	NA	NA	NA	NA	NA	NA	NA	NA
1795	94	NA	NA	NA	NA	NA	NA	NA	NA
1796	103	NA	NA	NA	NA	NA	NA	NA	NA
1797	95	NA	NA	NA	NA	NA	NA	NA	NA
1798	100	NA	NA	NA	NA	NA	NA	NA	NA
1799	99	NA	NA	NA	NA	NA	NA	NA	NA
1800	108	NA	NA	NA	NA	NA	NA	NA	NA
1801	82	NA	NA	NA	NA	NA	NA	NA	NA
1802	93	NA	NA	NA	NA	NA	NA	NA	NA
1803	97	NA	NA	NA	NA	NA	NA	NA	NA
1804	113	NA	NA	NA	NA	NA	NA	NA	NA
1805	113	NA	NA	NA	NA	NA	NA	NA	NA
1806	99	NA	NA	NA	NA	NA	NA	NA	NA
1807	91	NA	NA	NA	NA	NA	NA	NA	NA
1808	97	NA	NA	NA	NA	NA	NA	NA	NA
1809	104	NA	NA	NA	NA	NA	NA	NA	NA
1810	107	NA	NA	NA	NA	NA	NA	NA	NA
1811	119	NA	NA	NA	NA	NA	NA	NA	NA
1812	103	NA	NA	NA	NA	NA	NA	NA	NA
1813	109	NA	NA	NA	NA	NA	NA	NA	NA
1814	115	NA	NA	NA	NA	NA	NA	NA	NA
1815	96	NA	NA	NA	NA	NA	NA	NA	NA
1816	104	NA	NA	NA	NA	NA	NA	NA	NA
1817	89	NA	NA	NA	NA	NA	NA	NA	NA
1818	101	NA	NA	NA	NA	NA	NA	NA	NA
1819	90	NA	NA	NA	NA	NA	NA	NA	NA
1820	107	NA	NA	NA	NA	NA	NA	NA	NA
1821	86	270.95	260.35	251.75	254.65	260.05	265.65	273.85	280.55
1822	84	271.35	262.15	253.55	249.05	256.35	268.15	274.85	280.85
1823	96	272.15	260.75	251.85	249.35	254.45	262.75	272.35	279.85
1824	105	270.65	262.95	252.05	251.65	256.95	264.25	275.05	282.15
1825	104	272.35	263.25	258.05	254.25	254.55	262.55	273.55	282.45
1826	88	272.05	264.45	252.65	250.05	252.95	262.15	273.55	281.75
1827	74	273.05	262.85	255.35	252.45	257.15	266.45	273.55	281.95
1828	90	272.85	263.25	253.55	247.75	253.25	264.15	272.85	279.15
1829	104	273.05	262.85	255.35	251.05	253.85	263.35	271.75	279.35
1830	87	272.85	263.85	255.45	255.25	258.25	262.45	272.75	279.65
1831	105	269.65	263.35	255.05	250.05	247.35	259.45	271.95	279.95
1832	94	270.35	257.45	252.75	247.75	253.55	262.65	274.25	279.85
1833	87	NA	262.45	249.25	247.95	252.95	259.25	270.95	282.15
1834	110	271.35	261.05	251.35	245.25	253.55	266.85	272.55	281.75
1835	95	271.75	264.65	254.45	251.85	259.45	261.85	275.45	280.85
1836	103	269.65	261.75	255.25	252.85	254.25	264.65	272.85	281.05
1837	101	273.95	256.55	255.75	249.55	254.75	260.75	270.65	281.05
1838	104	273.65	257.95	256.85	247.45	254.25	262.85	274.85	279.95
1839	110	273.45	259.75	255.45	250.65	255.45	261.85	272.15	277.85
1840	107	271.05	258.55	251.15	249.05	253.25	260.25	275.85	281.35
1841	106	268.15	256.25	253.55	244.65	256.55	257.15	NA	NA
1842	95	272.45	256.45	246.65	250.35	253.75	267.95	277.05	280.65
1843	85	274.85	261.25	254.75	251.05	257.25	264.65	276.45	280.65
1844	97	273.95	259.25	259.05	256.45	254.95	265.15	272.85	279.25
1845	102	NA	NA	NA	NA	NA	NA	NA	NA
1846	111	NA	NA	NA	NA	NA	NA	NA	NA
1847	105	NA	NA	NA	NA	NA	NA	NA	NA
1848	82	NA	NA	NA	NA	NA	NA	NA	NA
1849	92	NA	NA	NA	NA	NA	NA	NA	NA
1850	108	NA	NA	NA	NA	NA	NA	NA	NA
1851	123	NA	NA	NA	NA	NA	NA	NA	NA
1852	108	NA	NA	NA	NA	NA	NA	NA	NA
1853	100	NA	NA	NA	NA	NA	NA	NA	NA
1854	85	NA	NA	NA	NA	NA	NA	NA	NA
1855	88	NA	NA	NA	NA	NA	NA	NA	NA
1856	95	NA	NA	NA	NA	NA	NA	NA	NA
1857	100	NA	NA	NA	NA	NA	NA	271.45	278.95
1858	91	273.75	261.15	256.65	255.65	257.05	263.95	274.65	279.05
1859	98	273.15	265.85	253.75	255.55	255.15	265.45	275.05	281.55
1860	112	271.85	264.55	257.65	248.75	253.45	256.25	272.15	NA
1861	105	NA	NA	NA	NA	NA	NA	NA	NA
1862	109	NA	NA	NA	244.75	254.65	261.35	269.85	280.15
1863	112	273.45	257.85	251.25	255.25	NA	NA	NA	NA
1864	99	NA	NA	NA	249.75	254.15	263.05	271.55	279.35
1865	88	272.95	262.85	249.75	253.45	250.45	260.45	273.15	281.85
1866	87	273.55	260.85	257.45	257.75	257.75	264.05	275.85	278.75
1867	99	273.25	263.75	261.15	255.95	256.85	265.85	275.95	280.95
1868	94	NA	NA	NA	NA	NA	NA	NA	NA
1869	104	NA	NA	NA	NA	NA	NA	NA	NA
1870	104	NA	NA	NA	NA	NA	NA	NA	NA
1871	112	NA	NA	NA	NA	NA	NA	NA	NA
1872	104	NA	NA	NA	NA	NA	NA	NA	NA
1873	83	NA	NA	NA	246.95	257.95	262.75	273.85	279.95
1874	98	275.85	263.85	258.75	256.35	258.95	263.75	277.65	282.55
1875	109	271.05	265.35	254.55	252.85	253.05	265.65	274.05	282.25
1876	96	271.95	256.75	256.35	NA	NA	NA	NA	NA
1877	116	NA	NA	NA	NA	NA	NA	NA	NA
1878	82	NA	NA	NA	NA	NA	NA	NA	NA
1879	119	NA	NA	NA	NA	NA	NA	NA	NA
1880	95	NA	NA	NA	NA	NA	NA	NA	NA
1881	96	NA	NA	NA	NA	NA	NA	NA	NA
1882	90	NA	NA	NA	257.35	258.35	269.35	275.95	281.55
1883	102	271.35	259.55	244.75	252.55	254.65	265.75	271.55	279.85
1884	108	275.95	259.45	260.75	255.35	254.85	260.35	271.75	282.95
1885	103	272.85	262.25	254.85	252.15	251.75	262.95	272.15	280.35
1886	100	273.15	262.35	259.55	254.15	252.35	262.45	274.15	281.55
1887	88	271.55	261.95	261.05	247.75	257.55	265.15	274.55	281.75
1888	114	274.85	265.75	256.95	251.25	252.15	264.15	271.35	280.55
1889	112	272.15	262.95	256.25	246.85	255.65	262.65	272.95	281.35
1890	101	268.35	261.25	255.05	252.05	255.25	261.05	272.55	281.85
1891	97	274.85	262.85	254.95	253.55	256.55	263.45	272.55	281.55
1892	104	272.45	261.45	256.65	250.45	251.55	258.75	273.25	281.65
1893	103	274.25	257.35	255.85	243.25	253.45	267.45	277.35	280.35
1894	104	274.15	265.15	255.25	252.75	258.15	265.25	272.15	281.65
1895	103	275.05	262.35	254.55	246.15	250.35	263.15	274.95	280.85
1896	103	273.75	265.35	256.25	253.25	254.55	261.15	274.05	280.65
1897	97	272.95	265.95	255.45	252.35	251.45	259.05	273.75	279.75
1898	100	274.75	262.75	251.55	256.05	251.65	255.35	274.65	279.15
1899	105	274.75	266.05	260.25	255.95	254.35	265.15	276.65	281.75
1900	99	273.85	266.35	251.65	246.85	257.95	264.55	271.15	282.05
1901	90	272.75	259.85	254.05	254.95	254.65	266.45	273.95	281.75
1902	105	270.25	264.95	247.65	253.95	259.85	266.05	271.95	278.55
1903	90	273.45	262.45	255.95	254.45	259.05	263.65	273.45	280.55
1904	112	271.05	261.65	252.55	248.65	253.25	261.55	271.25	281.85
1905	93	272.95	265.35	257.15	256.55	251.75	260.65	271.45	281.35
1906	89	273.15	262.25	255.15	250.75	252.25	267.15	277.25	279.75
1907	103	272.45	257.05	258.35	254.35	252.25	264.05	274.85	282.45
1908	101	273.85	260.45	255.05	252.65	253.05	260.55	273.05	283.45
1909	100	272.65	261.65	256.35	250.85	254.55	258.75	272.25	281.25
1910	102	269.75	263.55	253.75	248.55	256.75	260.05	272.65	282.15
1911	84	273.45	258.45	250.65	254.65	257.15	263.15	275.95	279.85
1912	92	275.35	265.55	251.45	253.75	259.35	259.55	274.55	281.55
1913	87	268.05	259.25	250.85	252.45	254.75	264.55	272.25	281.35
1914	101	275.25	264.65	255.55	259.85	259.35	260.95	275.95	282.05
1915	100	274.45	261.65	253.75	246.75	251.75	262.45	272.15	282.55
1916	105	270.15	262.65	259.05	253.35	255.85	260.45	271.55	281.45
1917	96	273.75	262.55	245.55	249.95	255.35	265.35	274.95	283.35
1918	91	271.25	263.95	250.15	254.95	257.65	265.55	273.65	282.45
1919	91	273.05	261.15	251.15	245.35	259.05	262.55	272.95	281.95
1920	104	274.85	262.55	256.75	255.35	251.75	266.45	276.55	282.25
1921	114	275.95	263.25	251.05	256.25	257.65	264.45	272.65	280.95
1922	100	274.35	261.55	257.05	245.75	253.55	264.35	275.15	281.15
1923	91	274.35	258.55	254.95	251.45	251.75	264.35	275.05	281.45
1924	110	272.25	258.85	256.95	254.25	252.65	261.75	273.15	283.65
1925	108	271.45	265.35	255.85	258.75	252.85	260.35	274.25	281.05
1926	74	276.45	265.65	256.75	254.35	256.35	267.75	277.15	281.65
1927	116	273.45	263.65	251.25	252.65	256.85	261.25	273.05	282.25
1928	100	273.25	266.15	255.25	254.15	254.15	263.25	276.35	281.55
1929	94	274.75	261.65	250.45	248.95	249.45	266.65	276.25	282.15
1930	113	273.45	263.75	248.05	250.45	255.85	263.85	272.25	281.65
1931	112	274.95	262.35	253.85	250.35	251.25	263.05	273.15	278.85
1932	91	275.05	261.05	254.55	258.75	255.45	262.45	275.55	280.05
1933	100	276.15	266.35	258.45	246.85	252.75	261.35	274.15	280.35
1934	102	272.15	264.55	258.75	252.35	257.15	261.05	273.85	282.15
1935	84	273.75	262.45	255.05	250.95	259.35	266.75	272.35	280.85
1936	119	273.85	257.95	247.45	249.75	253.75	260.95	270.85	280.25
1937	115	275.85	262.35	255.75	250.65	256.05	257.95	272.75	283.65
1938	98	274.15	262.85	249.15	249.85	257.75	266.85	277.85	281.55
1939	93	274.55	265.25	251.25	253.05	257.55	265.75	276.95	281.15
1940	111	271.75	260.55	259.15	246.85	255.85	266.55	275.95	282.35
1941	104	273.55	263.25	256.35	254.75	253.85	264.25	273.25	281.75
1942	95	274.05	262.95	254.85	251.85	251.05	266.45	274.25	280.05
1943	116	273.25	263.95	257.25	251.25	256.45	265.65	275.85	284.45
1944	117	273.85	262.45	258.15	253.15	258.25	266.15	277.15	281.45
1945	103	274.05	257.95	251.85	250.85	250.45	262.35	277.05	284.35
1946	102	276.35	264.95	254.65	254.65	259.55	260.85	276.25	281.95
1947	103	275.55	265.15	248.65	247.55	253.65	261.65	276.35	283.95
1948	105	274.45	257.75	247.65	255.75	255.25	267.55	276.95	280.85
1949	82	273.45	260.55	257.15	256.15	260.15	264.15	276.65	282.05
1950	90	276.05	263.15	247.25	253.35	256.95	265.45	272.85	283.45
1951	99	274.55	259.35	259.15	248.95	252.65	263.75	273.05	283.35
1952	96	274.15	264.75	258.95	256.85	253.15	262.75	273.35	282.35
1953	115	273.75	257.45	252.15	252.25	253.55	266.65	275.55	282.85
1954	103	274.75	260.85	258.55	254.15	254.65	263.75	273.25	279.95
1955	108	274.15	261.75	248.75	253.35	254.55	260.75	273.85	281.95
1956	111	274.55	267.35	257.35	252.35	251.95	261.65	273.45	282.45
1957	NA	NA	NA	NA	NA	NA	NA	NA	NA
1958	NA	NA	NA	NA	NA	NA	NA	NA	NA
1959	NA	NA	NA	NA	NA	NA	NA	NA	NA
1960	NA	NA	NA	NA	NA	NA	NA	NA	NA
1961	NA	NA	NA	NA	NA	NA	NA	NA	NA
1962	NA	NA	NA	NA	NA	NA	NA	NA	NA
1963	NA	NA	NA	NA	NA	NA	NA	NA	NA
1964	NA	NA	NA	NA	NA	NA	NA	NA	NA
1965	NA	NA	NA	NA	NA	NA	NA	NA	NA
1966	NA	NA	NA	NA	NA	NA	NA	NA	NA
1967	NA	NA	NA	NA	NA	NA	NA	NA	NA
1968	NA	NA	NA	NA	NA	NA	NA	NA	NA
1969	NA	NA	NA	NA	NA	NA	NA	NA	NA
1970	NA	NA	NA	NA	NA	NA	NA	NA	NA
1971	NA	NA	NA	NA	NA	NA	NA	NA	NA
1972	NA	NA	NA	NA	NA	NA	NA	NA	NA
1973	NA	NA	NA	NA	NA	NA	NA	NA	NA
1974	NA	NA	NA	NA	NA	NA	NA	NA	NA
1975	NA	NA	NA	NA	NA	NA	NA	NA	NA
1976	NA	NA	NA	NA	NA	NA	NA	NA	NA
1977	NA	NA	NA	NA	NA	NA	NA	NA	NA
1978	NA	NA	NA	NA	NA	NA	NA	NA	NA
1979	NA	NA	NA	NA	NA	NA	NA	NA	NA
1980	NA	NA	NA	NA	NA	NA	NA	NA	NA
1981	NA	NA	NA	NA	NA	NA	NA	NA	NA
1982	NA	NA	NA	NA	NA	NA	NA	NA	NA
1983	NA	NA	NA	NA	NA	NA	NA	NA	NA
1984	NA	NA	NA	NA	NA	NA	NA	NA	NA
1985	NA	NA	NA	NA	NA	NA	NA	NA	NA
1986	NA	NA	NA	NA	NA	NA	NA	NA	NA
1987	NA	NA	NA	NA	NA	NA	NA	NA	NA
1988	NA	NA	NA	NA	NA	NA	NA	NA	NA
1989	NA	NA	NA	NA	NA	NA	NA	NA	NA
1990	NA	NA	NA	NA	NA	NA	NA	NA	NA
1991	NA	NA	NA	NA	NA	NA	NA	NA	NA
1992	NA	NA	NA	NA	NA	NA	NA	NA	NA
1993	NA	NA	NA	NA	NA	NA	NA	NA	NA
1994	NA	NA	NA	NA	NA	NA	NA	NA	NA
1995	NA	NA	NA	NA	NA	NA	NA	NA	NA
1996	NA	NA	NA	NA	NA	NA	NA	NA	NA
1997	NA	NA	NA	NA	NA	NA	NA	NA	NA
1998	NA	NA	NA	NA	NA	NA	NA	NA	NA
1999	NA	NA	NA	NA	NA	NA	NA	NA	NA
2000	NA	NA	NA	NA	NA	NA	NA	NA	NA
2001	NA	NA	NA	NA	NA	NA	NA	NA	NA
2002	NA	NA	NA	NA	NA	NA	NA	NA	NA
2003	NA	NA	NA	NA	NA	NA	NA	NA	NA
