# Supplementary material for: A decade of cold Eurasian winters reconstructed for the early 19th century
Source: Nat Commun. 2022 Apr 19;13:2116. doi: 10.1038/s41467-022-29677-8 (PMC9019108; doi:10.1038/s41467-022-29677-8)
Supplement: Supplementary file 4 — Supplementary Code 1 [file 41467_2022_29677_MOESM4_ESM.zip › Rinput/Beijing_Spring_BestDove_FebApr.txt]

Year	DOY_break	Toct	Tnov	Tdec	Tjan	Tfeb	Tmar	Tapr	Tmay
1757	1832	7	7	116.383331	39.916668	116.383331	39.916668	NA	NA
1600	NA	NA	NA	NA	NA	NA	NA	NA	NA
1601	NA	NA	NA	NA	NA	NA	NA	NA	NA
1602	NA	NA	NA	NA	NA	NA	NA	NA	NA
1603	NA	NA	NA	NA	NA	NA	NA	NA	NA
1604	NA	NA	NA	NA	NA	NA	NA	NA	NA
1605	NA	NA	NA	NA	NA	NA	NA	NA	NA
1606	NA	NA	NA	NA	NA	NA	NA	NA	NA
1607	NA	NA	NA	NA	NA	NA	NA	NA	NA
1608	NA	NA	NA	NA	NA	NA	NA	NA	NA
1609	NA	NA	NA	NA	NA	NA	NA	NA	NA
1610	NA	NA	NA	NA	NA	NA	NA	NA	NA
1611	NA	NA	NA	NA	NA	NA	NA	NA	NA
1612	NA	NA	NA	NA	NA	NA	NA	NA	NA
1613	NA	NA	NA	NA	NA	NA	NA	NA	NA
1614	NA	NA	NA	NA	NA	NA	NA	NA	NA
1615	NA	NA	NA	NA	NA	NA	NA	NA	NA
1616	NA	NA	NA	NA	NA	NA	NA	NA	NA
1617	NA	NA	NA	NA	NA	NA	NA	NA	NA
1618	NA	NA	NA	NA	NA	NA	NA	NA	NA
1619	NA	NA	NA	NA	NA	NA	NA	NA	NA
1620	NA	NA	NA	NA	NA	NA	NA	NA	NA
1621	NA	NA	NA	NA	NA	NA	NA	NA	NA
1622	NA	NA	NA	NA	NA	NA	NA	NA	NA
1623	NA	NA	NA	NA	NA	NA	NA	NA	NA
1624	NA	NA	NA	NA	NA	NA	NA	NA	NA
1625	NA	NA	NA	NA	NA	NA	NA	NA	NA
1626	NA	NA	NA	NA	NA	NA	NA	NA	NA
1627	NA	NA	NA	NA	NA	NA	NA	NA	NA
1628	NA	NA	NA	NA	NA	NA	NA	NA	NA
1629	NA	NA	NA	NA	NA	NA	NA	NA	NA
1630	NA	NA	NA	NA	NA	NA	NA	NA	NA
1631	NA	NA	NA	NA	NA	NA	NA	NA	NA
1632	NA	NA	NA	NA	NA	NA	NA	NA	NA
1633	NA	NA	NA	NA	NA	NA	NA	NA	NA
1634	NA	NA	NA	NA	NA	NA	NA	NA	NA
1635	NA	NA	NA	NA	NA	NA	NA	NA	NA
1636	NA	NA	NA	NA	NA	NA	NA	NA	NA
1637	NA	NA	NA	NA	NA	NA	NA	NA	NA
1638	NA	NA	NA	NA	NA	NA	NA	NA	NA
1639	NA	NA	NA	NA	NA	NA	NA	NA	NA
1640	NA	NA	NA	NA	NA	NA	NA	NA	NA
1641	NA	NA	NA	NA	NA	NA	NA	NA	NA
1642	NA	NA	NA	NA	NA	NA	NA	NA	NA
1643	NA	NA	NA	NA	NA	NA	NA	NA	NA
1644	NA	NA	NA	NA	NA	NA	NA	NA	NA
1645	NA	NA	NA	NA	NA	NA	NA	NA	NA
1646	NA	NA	NA	NA	NA	NA	NA	NA	NA
1647	NA	NA	NA	NA	NA	NA	NA	NA	NA
1648	NA	NA	NA	NA	NA	NA	NA	NA	NA
1649	NA	NA	NA	NA	NA	NA	NA	NA	NA
1650	NA	NA	NA	NA	NA	NA	NA	NA	NA
1651	NA	NA	NA	NA	NA	NA	NA	NA	NA
1652	NA	NA	NA	NA	NA	NA	NA	NA	NA
1653	NA	NA	NA	NA	NA	NA	NA	NA	NA
1654	NA	NA	NA	NA	NA	NA	NA	NA	NA
1655	NA	NA	NA	NA	NA	NA	NA	NA	NA
1656	NA	NA	NA	NA	NA	NA	NA	NA	NA
1657	NA	NA	NA	NA	NA	NA	NA	NA	NA
1658	NA	NA	NA	NA	NA	NA	NA	NA	NA
1659	NA	NA	NA	NA	NA	NA	NA	NA	NA
1660	NA	NA	NA	NA	NA	NA	NA	NA	NA
1661	NA	NA	NA	NA	NA	NA	NA	NA	NA
1662	NA	NA	NA	NA	NA	NA	NA	NA	NA
1663	NA	NA	NA	NA	NA	NA	NA	NA	NA
1664	NA	NA	NA	NA	NA	NA	NA	NA	NA
1665	NA	NA	NA	NA	NA	NA	NA	NA	NA
1666	NA	NA	NA	NA	NA	NA	NA	NA	NA
1667	NA	NA	NA	NA	NA	NA	NA	NA	NA
1668	NA	NA	NA	NA	NA	NA	NA	NA	NA
1669	NA	NA	NA	NA	NA	NA	NA	NA	NA
1670	NA	NA	NA	NA	NA	NA	NA	NA	NA
1671	NA	NA	NA	NA	NA	NA	NA	NA	NA
1672	NA	NA	NA	NA	NA	NA	NA	NA	NA
1673	NA	NA	NA	NA	NA	NA	NA	NA	NA
1674	NA	NA	NA	NA	NA	NA	NA	NA	NA
1675	NA	NA	NA	NA	NA	NA	NA	NA	NA
1676	NA	NA	NA	NA	NA	NA	NA	NA	NA
1677	NA	NA	NA	NA	NA	NA	NA	NA	NA
1678	NA	NA	NA	NA	NA	NA	NA	NA	NA
1679	NA	NA	NA	NA	NA	NA	NA	NA	NA
1680	NA	NA	NA	NA	NA	NA	NA	NA	NA
1681	NA	NA	NA	NA	NA	NA	NA	NA	NA
1682	NA	NA	NA	NA	NA	NA	NA	NA	NA
1683	NA	NA	NA	NA	NA	NA	NA	NA	NA
1684	NA	NA	NA	NA	NA	NA	NA	NA	NA
1685	NA	NA	NA	NA	NA	NA	NA	NA	NA
1686	NA	NA	NA	NA	NA	NA	NA	NA	NA
1687	NA	NA	NA	NA	NA	NA	NA	NA	NA
1688	NA	NA	NA	NA	NA	NA	NA	NA	NA
1689	NA	NA	NA	NA	NA	NA	NA	NA	NA
1690	NA	NA	NA	NA	NA	NA	NA	NA	NA
1691	NA	NA	NA	NA	NA	NA	NA	NA	NA
1692	NA	NA	NA	NA	NA	NA	NA	NA	NA
1693	NA	NA	NA	NA	NA	NA	NA	NA	NA
1694	NA	NA	NA	NA	NA	NA	NA	NA	NA
1695	NA	NA	NA	NA	NA	NA	NA	NA	NA
1696	NA	NA	NA	NA	NA	NA	NA	NA	NA
1697	NA	NA	NA	NA	NA	NA	NA	NA	NA
1698	NA	NA	NA	NA	NA	NA	NA	NA	NA
1699	NA	NA	NA	NA	NA	NA	NA	NA	NA
1700	NA	NA	NA	NA	NA	NA	NA	NA	NA
1701	NA	NA	NA	NA	NA	NA	NA	NA	NA
1702	NA	NA	NA	NA	NA	NA	NA	NA	NA
1703	NA	NA	NA	NA	NA	NA	NA	NA	NA
1704	NA	NA	NA	NA	NA	NA	NA	NA	NA
1705	NA	NA	NA	NA	NA	NA	NA	NA	NA
1706	NA	NA	NA	NA	NA	NA	NA	NA	NA
1707	NA	NA	NA	NA	NA	NA	NA	NA	NA
1708	NA	NA	NA	NA	NA	NA	NA	NA	NA
1709	NA	NA	NA	NA	NA	NA	NA	NA	NA
1710	NA	NA	NA	NA	NA	NA	NA	NA	NA
1711	NA	NA	NA	NA	NA	NA	NA	NA	NA
1712	NA	NA	NA	NA	NA	NA	NA	NA	NA
1713	NA	NA	NA	NA	NA	NA	NA	NA	NA
1714	NA	NA	NA	NA	NA	NA	NA	NA	NA
1715	NA	NA	NA	NA	NA	NA	NA	NA	NA
1716	NA	NA	NA	NA	NA	NA	NA	NA	NA
1717	NA	NA	NA	NA	NA	NA	NA	NA	NA
1718	NA	NA	NA	NA	NA	NA	NA	NA	NA
1719	NA	NA	NA	NA	NA	NA	NA	NA	NA
1720	NA	NA	NA	NA	NA	NA	NA	NA	NA
1721	NA	NA	NA	NA	NA	NA	NA	NA	NA
1722	NA	NA	NA	NA	NA	NA	NA	NA	NA
1723	NA	NA	NA	NA	NA	NA	NA	NA	NA
1724	NA	NA	NA	NA	NA	NA	NA	NA	NA
1725	NA	NA	NA	NA	NA	NA	NA	NA	NA
1726	NA	NA	NA	NA	NA	NA	NA	NA	NA
1727	NA	NA	NA	NA	NA	NA	NA	NA	NA
1728	NA	NA	NA	NA	NA	NA	NA	NA	NA
1729	NA	NA	NA	NA	NA	NA	NA	NA	NA
1730	NA	NA	NA	NA	NA	NA	NA	NA	NA
1731	NA	NA	NA	NA	NA	NA	NA	NA	NA
1732	NA	NA	NA	NA	NA	NA	NA	NA	NA
1733	NA	NA	NA	NA	NA	NA	NA	NA	NA
1734	NA	NA	NA	NA	NA	NA	NA	NA	NA
1735	NA	NA	NA	NA	NA	NA	NA	NA	NA
1736	NA	NA	NA	NA	NA	NA	NA	NA	NA
1737	NA	NA	NA	NA	NA	NA	NA	NA	NA
1738	NA	NA	NA	NA	NA	NA	NA	NA	NA
1739	NA	NA	NA	NA	NA	NA	NA	NA	NA
1740	NA	NA	NA	NA	NA	NA	NA	NA	NA
1741	79	NA	NA	NA	NA	NA	NA	NA	NA
1742	82	NA	NA	NA	NA	NA	NA	NA	NA
1743	82.276	NA	NA	NA	NA	NA	NA	NA	NA
1744	84.276	NA	NA	NA	NA	NA	NA	NA	NA
1745	84.0738	NA	NA	NA	NA	NA	NA	NA	NA
1746	89.876	NA	NA	NA	NA	NA	NA	NA	NA
1747	83.2348	NA	NA	NA	NA	NA	NA	NA	NA
1748	80.7148	NA	NA	NA	NA	NA	NA	NA	NA
1749	83.5948	NA	NA	NA	NA	NA	NA	NA	NA
1750	85.0348	NA	NA	NA	NA	NA	NA	NA	NA
1751	82.276	NA	NA	NA	NA	NA	NA	NA	NA
1752	84.9138	NA	NA	NA	NA	NA	NA	NA	NA
1753	78	NA	NA	NA	NA	NA	NA	NA	NA
1754	86.358	NA	NA	NA	NA	NA	NA	NA	NA
1755	87.9085	NA	NA	NA	NA	NA	NA	NA	NA
1756	76.676	NA	NA	NA	NA	NA	NA	NA	NA
1757	83.4148	-1.993115551	-1.993115551	-1.993115551	-1.993115551	-1.993115551	-1.993115551	-1.993115551	-1.993115551
1758	79	0.227717782	0.227717782	0.227717782	0.227717782	0.227717782	0.227717782	0.227717782	0.227717782
1759	80.8948	-0.243115551	-0.243115551	-0.243115551	-0.243115551	-0.243115551	-0.243115551	-0.243115551	-0.243115551
1760	86.1312	0.336051115	0.336051115	0.336051115	0.336051115	0.336051115	0.336051115	0.336051115	0.336051115
1761	77	1.002717782	1.002717782	1.002717782	1.002717782	1.002717782	1.002717782	1.002717782	1.002717782
1762	82.5148	-1.068115551	-1.068115551	-1.068115551	-1.068115551	-1.068115551	-1.068115551	-1.068115551	-1.068115551
1763	82.5148	NA	NA	NA	NA	NA	NA	NA	NA
1764	69	NA	NA	NA	NA	NA	NA	NA	NA
1765	83.1325	NA	NA	NA	NA	NA	NA	NA	NA
1766	92	NA	NA	NA	NA	NA	NA	NA	NA
1767	83.187	NA	NA	NA	NA	NA	NA	NA	NA
1768	80.676	NA	NA	NA	NA	NA	NA	NA	NA
1769	84.1348	NA	NA	NA	NA	NA	NA	NA	NA
1770	84.1348	NA	NA	NA	NA	NA	NA	NA	NA
1771	72	NA	NA	NA	NA	NA	NA	NA	NA
1772	82.8138	NA	NA	NA	NA	NA	NA	NA	NA
1773	82.3348	NA	NA	NA	NA	NA	NA	NA	NA
1774	87	NA	NA	NA	NA	NA	NA	NA	NA
1775	80.7148	NA	NA	NA	NA	NA	NA	NA	NA
1776	86.5897	NA	NA	NA	NA	NA	NA	NA	NA
1777	85.9825	NA	NA	NA	NA	NA	NA	NA	NA
1778	NA	NA	NA	NA	NA	NA	NA	NA	NA
1779	NA	NA	NA	NA	NA	NA	NA	NA	NA
1780	NA	NA	NA	NA	NA	NA	NA	NA	NA
1781	85.3825	NA	NA	NA	NA	NA	NA	NA	NA
1782	86.1325	NA	NA	NA	NA	NA	NA	NA	NA
1783	86.7325	NA	NA	NA	NA	NA	NA	NA	NA
1784	86.8348	NA	NA	NA	NA	NA	NA	NA	NA
1785	81.7948	NA	NA	NA	NA	NA	NA	NA	NA
1786	83.2348	NA	NA	NA	NA	NA	NA	NA	NA
1787	78.276	NA	NA	NA	NA	NA	NA	NA	NA
1788	84.3148	NA	NA	NA	NA	NA	NA	NA	NA
1789	79.9948	NA	NA	NA	NA	NA	NA	NA	NA
1790	85.0348	NA	NA	NA	NA	NA	NA	NA	NA
1791	86.8738	NA	NA	NA	NA	NA	NA	NA	NA
1792	81.7948	NA	NA	NA	NA	NA	NA	NA	NA
1793	85	NA	NA	NA	NA	NA	NA	NA	NA
1794	83.4148	NA	NA	NA	NA	NA	NA	NA	NA
1795	81.0748	NA	NA	NA	NA	NA	NA	NA	NA
1796	101	NA	NA	NA	NA	NA	NA	NA	NA
1797	85.517	NA	NA	NA	NA	NA	NA	NA	NA
1798	88.458	NA	NA	NA	NA	NA	NA	NA	NA
1799	85.608	NA	NA	NA	NA	NA	NA	NA	NA
1800	98.276	NA	NA	NA	NA	NA	NA	NA	NA
1801	87	NA	NA	NA	NA	NA	NA	NA	NA
1802	80	NA	NA	NA	NA	NA	NA	NA	NA
1803	96	NA	NA	NA	NA	NA	NA	NA	NA
1804	83.6538	NA	NA	NA	NA	NA	NA	NA	NA
1805	76	NA	NA	NA	NA	NA	NA	NA	NA
1806	85.9348	NA	NA	NA	NA	NA	NA	NA	NA
1807	85.476	NA	NA	NA	NA	NA	NA	NA	NA
1808	86.7085	NA	NA	NA	NA	NA	NA	NA	NA
1809	89.358	NA	NA	NA	NA	NA	NA	NA	NA
1810	86.5516	NA	NA	NA	NA	NA	NA	NA	NA
1811	83.7938	NA	NA	NA	NA	NA	NA	NA	NA
1812	84.4948	NA	NA	NA	NA	NA	NA	NA	NA
1813	83.3738	NA	NA	NA	NA	NA	NA	NA	NA
1814	86.8738	NA	NA	NA	NA	NA	NA	NA	NA
1815	83.9548	NA	NA	NA	NA	NA	NA	NA	NA
1816	100	NA	NA	NA	NA	NA	NA	NA	NA
1817	107	NA	NA	NA	NA	NA	NA	NA	NA
1818	91	NA	NA	NA	NA	NA	NA	NA	NA
1819	91	NA	NA	NA	NA	NA	NA	NA	NA
1820	87	0.125046591	0.125046591	0.125046591	0.125046591	0.125046591	0.125046591	0.125046591	0.125046591
1821	88.752	0.89348633	0.89348633	0.89348633	0.89348633	0.89348633	0.89348633	0.89348633	0.89348633
1822	81.476	1.174973965	1.174973965	1.174973965	1.174973965	1.174973965	1.174973965	1.174973965	1.174973965
1823	87.0138	-0.545229847	-0.545229847	-0.545229847	-0.545229847	-0.545229847	-0.545229847	-0.545229847	-0.545229847
1824	84.9412	0.43905729	0.43905729	0.43905729	0.43905729	0.43905729	0.43905729	0.43905729	0.43905729
1825	85.6212	-0.113853922	-0.113853922	-0.113853922	-0.113853922	-0.113853922	-0.113853922	-0.113853922	-0.113853922
1826	88.676	-0.604128168	-0.604128168	-0.604128168	-0.604128168	-0.604128168	-0.604128168	-0.604128168	-0.604128168
1827	81.9748	1.076512138	1.076512138	1.076512138	1.076512138	1.076512138	1.076512138	1.076512138	1.076512138
1828	94.067	-0.2523089	-0.2523089	-0.2523089	-0.2523089	-0.2523089	-0.2523089	-0.2523089	-0.2523089
1829	95	-0.588814868	-0.588814868	-0.588814868	-0.588814868	-0.588814868	-0.588814868	-0.588814868	-0.588814868
1830	88.4138	0.528261036	0.528261036	0.528261036	0.528261036	0.528261036	0.528261036	0.528261036	0.528261036
1831	87.9148	-1.204991857	-1.204991857	-1.204991857	-1.204991857	-1.204991857	-1.204991857	-1.204991857	-1.204991857
1832	87.9938	-0.45246806	-0.45246806	-0.45246806	-0.45246806	-0.45246806	-0.45246806	-0.45246806	-0.45246806
1833	NA	-0.987032572	-0.987032572	-0.987032572	-0.987032572	-0.987032572	-0.987032572	-0.987032572	-0.987032572
1834	NA	0.217032691	0.217032691	0.217032691	0.217032691	0.217032691	0.217032691	0.217032691	0.217032691
1835	NA	0.173006849	0.173006849	0.173006849	0.173006849	0.173006849	0.173006849	0.173006849	0.173006849
1836	NA	-0.178876509	-0.178876509	-0.178876509	-0.178876509	-0.178876509	-0.178876509	-0.178876509	-0.178876509
1837	NA	NA	NA	NA	NA	NA	NA	NA	NA
1838	NA	NA	NA	NA	NA	NA	NA	NA	NA
1839	NA	-1.209452301	-1.209452301	-1.209452301	-1.209452301	-1.209452301	-1.209452301	-1.209452301	-1.209452301
1840	NA	-0.555697322	-0.555697322	-0.555697322	-0.555697322	-0.555697322	-0.555697322	-0.555697322	-0.555697322
1841	NA	-1.62397174	-1.62397174	-1.62397174	-1.62397174	-1.62397174	-1.62397174	-1.62397174	-1.62397174
1842	NA	0.69524116	0.69524116	0.69524116	0.69524116	0.69524116	0.69524116	0.69524116	0.69524116
1843	NA	1.154613405	1.154613405	1.154613405	1.154613405	1.154613405	1.154613405	1.154613405	1.154613405
1844	NA	0.524284959	0.524284959	0.524284959	0.524284959	0.524284959	0.524284959	0.524284959	0.524284959
1845	NA	0.33718369	0.33718369	0.33718369	0.33718369	0.33718369	0.33718369	0.33718369	0.33718369
1846	NA	0.699456672	0.699456672	0.699456672	0.699456672	0.699456672	0.699456672	0.699456672	0.699456672
1847	NA	0.506953587	0.506953587	0.506953587	0.506953587	0.506953587	0.506953587	0.506953587	0.506953587
1848	NA	0.527991772	0.527991772	0.527991772	0.527991772	0.527991772	0.527991772	0.527991772	0.527991772
1849	NA	0.857634346	0.857634346	0.857634346	0.857634346	0.857634346	0.857634346	0.857634346	0.857634346
1850	NA	-0.505824158	-0.505824158	-0.505824158	-0.505824158	-0.505824158	-0.505824158	-0.505824158	-0.505824158
1851	NA	-1.574247758	-1.574247758	-1.574247758	-1.574247758	-1.574247758	-1.574247758	-1.574247758	-1.574247758
1852	NA	-2.339650551	-2.339650551	-2.339650551	-2.339650551	-2.339650551	-2.339650551	-2.339650551	-2.339650551
1853	NA	-1.496641119	-1.496641119	-1.496641119	-1.496641119	-1.496641119	-1.496641119	-1.496641119	-1.496641119
1854	NA	-1.162161444	-1.162161444	-1.162161444	-1.162161444	-1.162161444	-1.162161444	-1.162161444	-1.162161444
1855	NA	1.033734242	1.033734242	1.033734242	1.033734242	1.033734242	1.033734242	1.033734242	1.033734242
1856	NA	-0.725625771	-0.725625771	-0.725625771	-0.725625771	-0.725625771	-0.725625771	-0.725625771	-0.725625771
1857	NA	0.322102611	0.322102611	0.322102611	0.322102611	0.322102611	0.322102611	0.322102611	0.322102611
1858	NA	0.552778773	0.552778773	0.552778773	0.552778773	0.552778773	0.552778773	0.552778773	0.552778773
1859	NA	0.490792414	0.490792414	0.490792414	0.490792414	0.490792414	0.490792414	0.490792414	0.490792414
1860	NA	-1.533699383	-1.533699383	-1.533699383	-1.533699383	-1.533699383	-1.533699383	-1.533699383	-1.533699383
1861	NA	-0.442296381	-0.442296381	-0.442296381	-0.442296381	-0.442296381	-0.442296381	-0.442296381	-0.442296381
1862	NA	-1.292985618	-1.292985618	-1.292985618	-1.292985618	-1.292985618	-1.292985618	-1.292985618	-1.292985618
1863	NA	0.621586382	0.621586382	0.621586382	0.621586382	0.621586382	0.621586382	0.621586382	0.621586382
1864	NA	-0.177792172	-0.177792172	-0.177792172	-0.177792172	-0.177792172	-0.177792172	-0.177792172	-0.177792172
1865	NA	-0.523012817	-0.523012817	-0.523012817	-0.523012817	-0.523012817	-0.523012817	-0.523012817	-0.523012817
1866	NA	-0.707790914	-0.707790914	-0.707790914	-0.707790914	-0.707790914	-0.707790914	-0.707790914	-0.707790914
1867	NA	-0.018466597	-0.018466597	-0.018466597	-0.018466597	-0.018466597	-0.018466597	-0.018466597	-0.018466597
1868	NA	0.147950272	0.147950272	0.147950272	0.147950272	0.147950272	0.147950272	0.147950272	0.147950272
1869	NA	0.427978749	0.427978749	0.427978749	0.427978749	0.427978749	0.427978749	0.427978749	0.427978749
1870	NA	-0.376588682	-0.376588682	-0.376588682	-0.376588682	-0.376588682	-0.376588682	-0.376588682	-0.376588682
1871	NA	0.167185475	0.167185475	0.167185475	0.167185475	0.167185475	0.167185475	0.167185475	0.167185475
1872	NA	-0.646190266	-0.646190266	-0.646190266	-0.646190266	-0.646190266	-0.646190266	-0.646190266	-0.646190266
1873	NA	0.57665201	0.57665201	0.57665201	0.57665201	0.57665201	0.57665201	0.57665201	0.57665201
1874	NA	1.077447891	1.077447891	1.077447891	1.077447891	1.077447891	1.077447891	1.077447891	1.077447891
1875	NA	0.958015521	0.958015521	0.958015521	0.958015521	0.958015521	0.958015521	0.958015521	0.958015521
1876	NA	1.380536109	1.380536109	1.380536109	1.380536109	1.380536109	1.380536109	1.380536109	1.380536109
1877	NA	0.108035862	0.108035862	0.108035862	0.108035862	0.108035862	0.108035862	0.108035862	0.108035862
1878	NA	1.297992493	1.297992493	1.297992493	1.297992493	1.297992493	1.297992493	1.297992493	1.297992493
1879	NA	-1.189753274	-1.189753274	-1.189753274	-1.189753274	-1.189753274	-1.189753274	-1.189753274	-1.189753274
1880	NA	-0.082840741	-0.082840741	-0.082840741	-0.082840741	-0.082840741	-0.082840741	-0.082840741	-0.082840741
1881	NA	-1.280091067	-1.280091067	-1.280091067	-1.280091067	-1.280091067	-1.280091067	-1.280091067	-1.280091067
1882	NA	0.834396173	0.834396173	0.834396173	0.834396173	0.834396173	0.834396173	0.834396173	0.834396173
1883	NA	-0.593183356	-0.593183356	-0.593183356	-0.593183356	-0.593183356	-0.593183356	-0.593183356	-0.593183356
1884	NA	-0.921792328	-0.921792328	-0.921792328	-0.921792328	-0.921792328	-0.921792328	-0.921792328	-0.921792328
1885	NA	-1.229477584	-1.229477584	-1.229477584	-1.229477584	-1.229477584	-1.229477584	-1.229477584	-1.229477584
1886	NA	-0.454306448	-0.454306448	-0.454306448	-0.454306448	-0.454306448	-0.454306448	-0.454306448	-0.454306448
1887	NA	-0.412701745	-0.412701745	-0.412701745	-0.412701745	-0.412701745	-0.412701745	-0.412701745	-0.412701745
1888	NA	-1.74742649	-1.74742649	-1.74742649	-1.74742649	-1.74742649	-1.74742649	-1.74742649	-1.74742649
1889	NA	-0.426484402	-0.426484402	-0.426484402	-0.426484402	-0.426484402	-0.426484402	-0.426484402	-0.426484402
1890	NA	0.002622386	0.002622386	0.002622386	0.002622386	0.002622386	0.002622386	0.002622386	0.002622386
1891	NA	0.548207084	0.548207084	0.548207084	0.548207084	0.548207084	0.548207084	0.548207084	0.548207084
1892	NA	-1.167265972	-1.167265972	-1.167265972	-1.167265972	-1.167265972	-1.167265972	-1.167265972	-1.167265972
1893	NA	-0.28506876	-0.28506876	-0.28506876	-0.28506876	-0.28506876	-0.28506876	-0.28506876	-0.28506876
1894	NA	1.079403818	1.079403818	1.079403818	1.079403818	1.079403818	1.079403818	1.079403818	1.079403818
1895	NA	-1.541389267	-1.541389267	-1.541389267	-1.541389267	-1.541389267	-1.541389267	-1.541389267	-1.541389267
1896	NA	-1.476729393	-1.476729393	-1.476729393	-1.476729393	-1.476729393	-1.476729393	-1.476729393	-1.476729393
1897	NA	-1.725393514	-1.725393514	-1.725393514	-1.725393514	-1.725393514	-1.725393514	-1.725393514	-1.725393514
1898	NA	-0.344923129	-0.344923129	-0.344923129	-0.344923129	-0.344923129	-0.344923129	-0.344923129	-0.344923129
1899	NA	1.30512323	1.30512323	1.30512323	1.30512323	1.30512323	1.30512323	1.30512323	1.30512323
1900	NA	0.481269002	0.481269002	0.481269002	0.481269002	0.481269002	0.481269002	0.481269002	0.481269002
1901	NA	0.624134421	0.624134421	0.624134421	0.624134421	0.624134421	0.624134421	0.624134421	0.624134421
1902	NA	0.384628991	0.384628991	0.384628991	0.384628991	0.384628991	0.384628991	0.384628991	0.384628991
1903	NA	0.548687937	0.548687937	0.548687937	0.548687937	0.548687937	0.548687937	0.548687937	0.548687937
1904	NA	-0.642046094	-0.642046094	-0.642046094	-0.642046094	-0.642046094	-0.642046094	-0.642046094	-0.642046094
1905	NA	-1.902572314	-1.902572314	-1.902572314	-1.902572314	-1.902572314	-1.902572314	-1.902572314	-1.902572314
1906	NA	-0.382821918	-0.382821918	-0.382821918	-0.382821918	-0.382821918	-0.382821918	-0.382821918	-0.382821918
1907	NA	-0.940474441	-0.940474441	-0.940474441	-0.940474441	-0.940474441	-0.940474441	-0.940474441	-0.940474441
1908	NA	-1.419316808	-1.419316808	-1.419316808	-1.419316808	-1.419316808	-1.419316808	-1.419316808	-1.419316808
1909	NA	-1.038483759	-1.038483759	-1.038483759	-1.038483759	-1.038483759	-1.038483759	-1.038483759	-1.038483759
1910	NA	-0.670377791	-0.670377791	-0.670377791	-0.670377791	-0.670377791	-0.670377791	-0.670377791	-0.670377791
1911	NA	-1.233005802	-1.233005802	-1.233005802	-1.233005802	-1.233005802	-1.233005802	-1.233005802	-1.233005802
1912	NA	0.651680022	0.651680022	0.651680022	0.651680022	0.651680022	0.651680022	0.651680022	0.651680022
1913	NA	-0.618968059	-0.618968059	-0.618968059	-0.618968059	-0.618968059	-0.618968059	-0.618968059	-0.618968059
1914	NA	0.469788735	0.469788735	0.469788735	0.469788735	0.469788735	0.469788735	0.469788735	0.469788735
1915	NA	-1.99925077	-1.99925077	-1.99925077	-1.99925077	-1.99925077	-1.99925077	-1.99925077	-1.99925077
1916	NA	-1.262907361	-1.262907361	-1.262907361	-1.262907361	-1.262907361	-1.262907361	-1.262907361	-1.262907361
1917	NA	-0.309813698	-0.309813698	-0.309813698	-0.309813698	-0.309813698	-0.309813698	-0.309813698	-0.309813698
1918	NA	0.48377793	0.48377793	0.48377793	0.48377793	0.48377793	0.48377793	0.48377793	0.48377793
1919	NA	1.152590504	1.152590504	1.152590504	1.152590504	1.152590504	1.152590504	1.152590504	1.152590504
1920	NA	-0.209613045	-0.209613045	-0.209613045	-0.209613045	-0.209613045	-0.209613045	-0.209613045	-0.209613045
1921	NA	-0.030333698	-0.030333698	-0.030333698	-0.030333698	-0.030333698	-0.030333698	-0.030333698	-0.030333698
1922	NA	0.98629117	0.98629117	0.98629117	0.98629117	0.98629117	0.98629117	0.98629117	0.98629117
1923	NA	-0.399204016	-0.399204016	-0.399204016	-0.399204016	-0.399204016	-0.399204016	-0.399204016	-0.399204016
1924	NA	-1.022463361	-1.022463361	-1.022463361	-1.022463361	-1.022463361	-1.022463361	-1.022463361	-1.022463361
1925	NA	-0.647538426	-0.647538426	-0.647538426	-0.647538426	-0.647538426	-0.647538426	-0.647538426	-0.647538426
1926	NA	0.440136294	0.440136294	0.440136294	0.440136294	0.440136294	0.440136294	0.440136294	0.440136294
1927	NA	-0.375091215	-0.375091215	-0.375091215	-0.375091215	-0.375091215	-0.375091215	-0.375091215	-0.375091215
1928	NA	0.118528019	0.118528019	0.118528019	0.118528019	0.118528019	0.118528019	0.118528019	0.118528019
1929	NA	-0.370321711	-0.370321711	-0.370321711	-0.370321711	-0.370321711	-0.370321711	-0.370321711	-0.370321711
1930	NA	1.044857999	1.044857999	1.044857999	1.044857999	1.044857999	1.044857999	1.044857999	1.044857999
1931	NA	-0.799877087	-0.799877087	-0.799877087	-0.799877087	-0.799877087	-0.799877087	-0.799877087	-0.799877087
1932	NA	-1.205211759	-1.205211759	-1.205211759	-1.205211759	-1.205211759	-1.205211759	-1.205211759	-1.205211759
1933	NA	-1.556665261	-1.556665261	-1.556665261	-1.556665261	-1.556665261	-1.556665261	-1.556665261	-1.556665261
1934	NA	-0.908417463	-0.908417463	-0.908417463	-0.908417463	-0.908417463	-0.908417463	-0.908417463	-0.908417463
1935	NA	2.014335195	2.014335195	2.014335195	2.014335195	2.014335195	2.014335195	2.014335195	2.014335195
1936	NA	-2.793559512	-2.793559512	-2.793559512	-2.793559512	-2.793559512	-2.793559512	-2.793559512	-2.793559512
1937	NA	-0.630296926	-0.630296926	-0.630296926	-0.630296926	-0.630296926	-0.630296926	-0.630296926	-0.630296926
1938	NA	1.165385137	1.165385137	1.165385137	1.165385137	1.165385137	1.165385137	1.165385137	1.165385137
1939	NA	0.794446568	0.794446568	0.794446568	0.794446568	0.794446568	0.794446568	0.794446568	0.794446568
1940	NA	0.758107036	0.758107036	0.758107036	0.758107036	0.758107036	0.758107036	0.758107036	0.758107036
1941	NA	NA	NA	NA	NA	NA	NA	NA	NA
1942	NA	NA	NA	NA	NA	NA	NA	NA	NA
1943	NA	NA	NA	NA	NA	NA	NA	NA	NA
1944	NA	NA	NA	NA	NA	NA	NA	NA	NA
1945	NA	NA	NA	NA	NA	NA	NA	NA	NA
1946	NA	NA	NA	NA	NA	NA	NA	NA	NA
1947	NA	NA	NA	NA	NA	NA	NA	NA	NA
1948	NA	NA	NA	NA	NA	NA	NA	NA	NA
1949	NA	NA	NA	NA	NA	NA	NA	NA	NA
1950	NA	NA	NA	NA	NA	NA	NA	NA	NA
1951	NA	NA	NA	NA	NA	NA	NA	NA	NA
1952	NA	NA	NA	NA	NA	NA	NA	NA	NA
1953	NA	NA	NA	NA	NA	NA	NA	NA	NA
1954	NA	NA	NA	NA	NA	NA	NA	NA	NA
1955	NA	NA	NA	NA	NA	NA	NA	NA	NA
1956	NA	NA	NA	NA	NA	NA	NA	NA	NA
1957	NA	NA	NA	NA	NA	NA	NA	NA	NA
1958	NA	NA	NA	NA	NA	NA	NA	NA	NA
1959	NA	NA	NA	NA	NA	NA	NA	NA	NA
1960	NA	NA	NA	NA	NA	NA	NA	NA	NA
1961	NA	NA	NA	NA	NA	NA	NA	NA	NA
1962	NA	NA	NA	NA	NA	NA	NA	NA	NA
1963	NA	NA	NA	NA	NA	NA	NA	NA	NA
1964	NA	NA	NA	NA	NA	NA	NA	NA	NA
1965	NA	NA	NA	NA	NA	NA	NA	NA	NA
1966	NA	NA	NA	NA	NA	NA	NA	NA	NA
1967	NA	NA	NA	NA	NA	NA	NA	NA	NA
1968	NA	NA	NA	NA	NA	NA	NA	NA	NA
1969	NA	NA	NA	NA	NA	NA	NA	NA	NA
1970	NA	NA	NA	NA	NA	NA	NA	NA	NA
1971	NA	NA	NA	NA	NA	NA	NA	NA	NA
1972	NA	NA	NA	NA	NA	NA	NA	NA	NA
1973	NA	NA	NA	NA	NA	NA	NA	NA	NA
1974	NA	NA	NA	NA	NA	NA	NA	NA	NA
1975	NA	NA	NA	NA	NA	NA	NA	NA	NA
1976	NA	NA	NA	NA	NA	NA	NA	NA	NA
1977	NA	NA	NA	NA	NA	NA	NA	NA	NA
1978	NA	NA	NA	NA	NA	NA	NA	NA	NA
1979	NA	NA	NA	NA	NA	NA	NA	NA	NA
1980	NA	NA	NA	NA	NA	NA	NA	NA	NA
1981	NA	NA	NA	NA	NA	NA	NA	NA	NA
1982	NA	NA	NA	NA	NA	NA	NA	NA	NA
1983	NA	NA	NA	NA	NA	NA	NA	NA	NA
1984	NA	NA	NA	NA	NA	NA	NA	NA	NA
1985	NA	NA	NA	NA	NA	NA	NA	NA	NA
1986	NA	NA	NA	NA	NA	NA	NA	NA	NA
1987	NA	NA	NA	NA	NA	NA	NA	NA	NA
1988	NA	NA	NA	NA	NA	NA	NA	NA	NA
1989	NA	NA	NA	NA	NA	NA	NA	NA	NA
1990	NA	NA	NA	NA	NA	NA	NA	NA	NA
1991	NA	NA	NA	NA	NA	NA	NA	NA	NA
1992	NA	NA	NA	NA	NA	NA	NA	NA	NA
1993	NA	NA	NA	NA	NA	NA	NA	NA	NA
1994	NA	NA	NA	NA	NA	NA	NA	NA	NA
1995	NA	NA	NA	NA	NA	NA	NA	NA	NA
1996	NA	NA	NA	NA	NA	NA	NA	NA	NA
1997	NA	NA	NA	NA	NA	NA	NA	NA	NA
1998	NA	NA	NA	NA	NA	NA	NA	NA	NA
1999	NA	NA	NA	NA	NA	NA	NA	NA	NA
2000	NA	NA	NA	NA	NA	NA	NA	NA	NA
2001	NA	NA	NA	NA	NA	NA	NA	NA	NA
2002	NA	NA	NA	NA	NA	NA	NA	NA	NA
2003	NA	NA	NA	NA	NA	NA	NA	NA	NA
