# Supplementary material for: A decade of cold Eurasian winters reconstructed for the early 19th century
Source: Nat Commun. 2022 Apr 19;13:2116. doi: 10.1038/s41467-022-29677-8 (PMC9019108; doi:10.1038/s41467-022-29677-8)
Supplement: Supplementary file 4 — Supplementary Code 1 [file 41467_2022_29677_MOESM4_ESM.zip › Rinput/Budapest_fall.txt]

year	DOY	Toct	Tnov	Tdec	Tjan	Tfeb	Tmar	Tapr	Tmay
1851	1950	2	3	19.02	47.49	19.03	47.52	NA	NA
1600	NA	NA	NA	NA	NA	NA	NA	NA	NA
1601	NA	NA	NA	NA	NA	NA	NA	NA	NA
1602	NA	NA	NA	NA	NA	NA	NA	NA	NA
1603	NA	NA	NA	NA	NA	NA	NA	NA	NA
1604	NA	NA	NA	NA	NA	NA	NA	NA	NA
1605	NA	NA	NA	NA	NA	NA	NA	NA	NA
1606	NA	NA	NA	NA	NA	NA	NA	NA	NA
1607	NA	NA	NA	NA	NA	NA	NA	NA	NA
1608	NA	NA	NA	NA	NA	NA	NA	NA	NA
1609	NA	NA	NA	NA	NA	NA	NA	NA	NA
1610	NA	NA	NA	NA	NA	NA	NA	NA	NA
1611	NA	NA	NA	NA	NA	NA	NA	NA	NA
1612	NA	NA	NA	NA	NA	NA	NA	NA	NA
1613	NA	NA	NA	NA	NA	NA	NA	NA	NA
1614	NA	NA	NA	NA	NA	NA	NA	NA	NA
1615	NA	NA	NA	NA	NA	NA	NA	NA	NA
1616	NA	NA	NA	NA	NA	NA	NA	NA	NA
1617	NA	NA	NA	NA	NA	NA	NA	NA	NA
1618	NA	NA	NA	NA	NA	NA	NA	NA	NA
1619	NA	NA	NA	NA	NA	NA	NA	NA	NA
1620	NA	NA	NA	NA	NA	NA	NA	NA	NA
1621	NA	NA	NA	NA	NA	NA	NA	NA	NA
1622	NA	NA	NA	NA	NA	NA	NA	NA	NA
1623	NA	NA	NA	NA	NA	NA	NA	NA	NA
1624	NA	NA	NA	NA	NA	NA	NA	NA	NA
1625	NA	NA	NA	NA	NA	NA	NA	NA	NA
1626	NA	NA	NA	NA	NA	NA	NA	NA	NA
1627	NA	NA	NA	NA	NA	NA	NA	NA	NA
1628	NA	NA	NA	NA	NA	NA	NA	NA	NA
1629	NA	NA	NA	NA	NA	NA	NA	NA	NA
1630	NA	NA	NA	NA	NA	NA	NA	NA	NA
1631	NA	NA	NA	NA	NA	NA	NA	NA	NA
1632	NA	NA	NA	NA	NA	NA	NA	NA	NA
1633	NA	NA	NA	NA	NA	NA	NA	NA	NA
1634	NA	NA	NA	NA	NA	NA	NA	NA	NA
1635	NA	NA	NA	NA	NA	NA	NA	NA	NA
1636	NA	NA	NA	NA	NA	NA	NA	NA	NA
1637	NA	NA	NA	NA	NA	NA	NA	NA	NA
1638	NA	NA	NA	NA	NA	NA	NA	NA	NA
1639	NA	NA	NA	NA	NA	NA	NA	NA	NA
1640	NA	NA	NA	NA	NA	NA	NA	NA	NA
1641	NA	NA	NA	NA	NA	NA	NA	NA	NA
1642	NA	NA	NA	NA	NA	NA	NA	NA	NA
1643	NA	NA	NA	NA	NA	NA	NA	NA	NA
1644	NA	NA	NA	NA	NA	NA	NA	NA	NA
1645	NA	NA	NA	NA	NA	NA	NA	NA	NA
1646	NA	NA	NA	NA	NA	NA	NA	NA	NA
1647	NA	NA	NA	NA	NA	NA	NA	NA	NA
1648	NA	NA	NA	NA	NA	NA	NA	NA	NA
1649	NA	NA	NA	NA	NA	NA	NA	NA	NA
1650	NA	NA	NA	NA	NA	NA	NA	NA	NA
1651	NA	NA	NA	NA	NA	NA	NA	NA	NA
1652	NA	NA	NA	NA	NA	NA	NA	NA	NA
1653	NA	NA	NA	NA	NA	NA	NA	NA	NA
1654	NA	NA	NA	NA	NA	NA	NA	NA	NA
1655	NA	NA	NA	NA	NA	NA	NA	NA	NA
1656	NA	NA	NA	NA	NA	NA	NA	NA	NA
1657	NA	NA	NA	NA	NA	NA	NA	NA	NA
1658	NA	NA	NA	NA	NA	NA	NA	NA	NA
1659	NA	NA	NA	NA	NA	NA	NA	NA	NA
1660	NA	NA	NA	NA	NA	NA	NA	NA	NA
1661	NA	NA	NA	NA	NA	NA	NA	NA	NA
1662	NA	NA	NA	NA	NA	NA	NA	NA	NA
1663	NA	NA	NA	NA	NA	NA	NA	NA	NA
1664	NA	NA	NA	NA	NA	NA	NA	NA	NA
1665	NA	NA	NA	NA	NA	NA	NA	NA	NA
1666	NA	NA	NA	NA	NA	NA	NA	NA	NA
1667	NA	NA	NA	NA	NA	NA	NA	NA	NA
1668	NA	NA	NA	NA	NA	NA	NA	NA	NA
1669	NA	NA	NA	NA	NA	NA	NA	NA	NA
1670	NA	NA	NA	NA	NA	NA	NA	NA	NA
1671	NA	NA	NA	NA	NA	NA	NA	NA	NA
1672	NA	NA	NA	NA	NA	NA	NA	NA	NA
1673	NA	NA	NA	NA	NA	NA	NA	NA	NA
1674	NA	NA	NA	NA	NA	NA	NA	NA	NA
1675	NA	NA	NA	NA	NA	NA	NA	NA	NA
1676	NA	NA	NA	NA	NA	NA	NA	NA	NA
1677	NA	NA	NA	NA	NA	NA	NA	NA	NA
1678	NA	NA	NA	NA	NA	NA	NA	NA	NA
1679	NA	NA	NA	NA	NA	NA	NA	NA	NA
1680	NA	NA	NA	NA	NA	NA	NA	NA	NA
1681	NA	NA	NA	NA	NA	NA	NA	NA	NA
1682	NA	NA	NA	NA	NA	NA	NA	NA	NA
1683	NA	NA	NA	NA	NA	NA	NA	NA	NA
1684	NA	NA	NA	NA	NA	NA	NA	NA	NA
1685	NA	NA	NA	NA	NA	NA	NA	NA	NA
1686	NA	NA	NA	NA	NA	NA	NA	NA	NA
1687	NA	NA	NA	NA	NA	NA	NA	NA	NA
1688	NA	NA	NA	NA	NA	NA	NA	NA	NA
1689	NA	NA	NA	NA	NA	NA	NA	NA	NA
1690	NA	NA	NA	NA	NA	NA	NA	NA	NA
1691	NA	NA	NA	NA	NA	NA	NA	NA	NA
1692	NA	NA	NA	NA	NA	NA	NA	NA	NA
1693	NA	NA	NA	NA	NA	NA	NA	NA	NA
1694	NA	NA	NA	NA	NA	NA	NA	NA	NA
1695	NA	NA	NA	NA	NA	NA	NA	NA	NA
1696	NA	NA	NA	NA	NA	NA	NA	NA	NA
1697	NA	NA	NA	NA	NA	NA	NA	NA	NA
1698	NA	NA	NA	NA	NA	NA	NA	NA	NA
1699	NA	NA	NA	NA	NA	NA	NA	NA	NA
1700	NA	NA	NA	NA	NA	NA	NA	NA	NA
1701	NA	NA	NA	NA	NA	NA	NA	NA	NA
1702	NA	NA	NA	NA	NA	NA	NA	NA	NA
1703	NA	NA	NA	NA	NA	NA	NA	NA	NA
1704	NA	NA	NA	NA	NA	NA	NA	NA	NA
1705	NA	NA	NA	NA	NA	NA	NA	NA	NA
1706	NA	NA	NA	NA	NA	NA	NA	NA	NA
1707	NA	NA	NA	NA	NA	NA	NA	NA	NA
1708	NA	NA	NA	NA	NA	NA	NA	NA	NA
1709	NA	NA	NA	NA	NA	NA	NA	NA	NA
1710	NA	NA	NA	NA	NA	NA	NA	NA	NA
1711	NA	NA	NA	NA	NA	NA	NA	NA	NA
1712	NA	NA	NA	NA	NA	NA	NA	NA	NA
1713	NA	NA	NA	NA	NA	NA	NA	NA	NA
1714	NA	NA	NA	NA	NA	NA	NA	NA	NA
1715	NA	NA	NA	NA	NA	NA	NA	NA	NA
1716	NA	NA	NA	NA	NA	NA	NA	NA	NA
1717	NA	NA	NA	NA	NA	NA	NA	NA	NA
1718	NA	NA	NA	NA	NA	NA	NA	NA	NA
1719	NA	NA	NA	NA	NA	NA	NA	NA	NA
1720	NA	NA	NA	NA	NA	NA	NA	NA	NA
1721	NA	NA	NA	NA	NA	NA	NA	NA	NA
1722	NA	NA	NA	NA	NA	NA	NA	NA	NA
1723	NA	NA	NA	NA	NA	NA	NA	NA	NA
1724	NA	NA	NA	NA	NA	NA	NA	NA	NA
1725	NA	NA	NA	NA	NA	NA	NA	NA	NA
1726	NA	NA	NA	NA	NA	NA	NA	NA	NA
1727	NA	NA	NA	NA	NA	NA	NA	NA	NA
1728	NA	NA	NA	NA	NA	NA	NA	NA	NA
1729	NA	NA	NA	NA	NA	NA	NA	NA	NA
1730	NA	NA	NA	NA	NA	NA	NA	NA	NA
1731	NA	NA	NA	NA	NA	NA	NA	NA	NA
1732	NA	NA	NA	NA	NA	NA	NA	NA	NA
1733	NA	NA	NA	NA	NA	NA	NA	NA	NA
1734	NA	NA	NA	NA	NA	NA	NA	NA	NA
1735	NA	NA	NA	NA	NA	NA	NA	NA	NA
1736	NA	NA	NA	NA	NA	NA	NA	NA	NA
1737	NA	NA	NA	NA	NA	NA	NA	NA	NA
1738	NA	NA	NA	NA	NA	NA	NA	NA	NA
1739	NA	NA	NA	NA	NA	NA	NA	NA	NA
1740	NA	NA	NA	NA	NA	NA	NA	NA	NA
1741	NA	NA	NA	NA	NA	NA	NA	NA	NA
1742	NA	NA	NA	NA	NA	NA	NA	NA	NA
1743	NA	NA	NA	NA	NA	NA	NA	NA	NA
1744	NA	NA	NA	NA	NA	NA	NA	NA	NA
1745	NA	NA	NA	NA	NA	NA	NA	NA	NA
1746	NA	NA	NA	NA	NA	NA	NA	NA	NA
1747	NA	NA	NA	NA	NA	NA	NA	NA	NA
1748	NA	NA	NA	NA	NA	NA	NA	NA	NA
1749	NA	NA	NA	NA	NA	NA	NA	NA	NA
1750	NA	NA	NA	NA	NA	NA	NA	NA	NA
1751	NA	NA	NA	NA	NA	NA	NA	NA	NA
1752	NA	NA	NA	NA	NA	NA	NA	NA	NA
1753	NA	NA	NA	NA	NA	NA	NA	NA	NA
1754	NA	NA	NA	NA	NA	NA	NA	NA	NA
1755	NA	NA	NA	NA	NA	NA	NA	NA	NA
1756	NA	NA	NA	NA	NA	NA	NA	NA	NA
1757	NA	NA	NA	NA	NA	NA	NA	NA	NA
1758	NA	NA	NA	NA	NA	NA	NA	NA	NA
1759	NA	NA	NA	NA	NA	NA	NA	NA	NA
1760	NA	NA	NA	NA	NA	NA	NA	NA	NA
1761	NA	NA	NA	NA	NA	NA	NA	NA	NA
1762	NA	NA	NA	NA	NA	NA	NA	NA	NA
1763	NA	NA	NA	NA	NA	NA	NA	NA	NA
1764	NA	NA	NA	NA	NA	NA	NA	NA	NA
1765	NA	NA	NA	NA	NA	NA	NA	NA	NA
1766	NA	NA	NA	NA	NA	NA	NA	NA	NA
1767	NA	NA	NA	NA	NA	NA	NA	NA	NA
1768	NA	NA	NA	NA	NA	NA	NA	NA	NA
1769	NA	NA	NA	NA	NA	NA	NA	NA	NA
1770	NA	NA	NA	NA	NA	NA	NA	NA	NA
1771	NA	NA	NA	NA	NA	NA	NA	NA	NA
1772	NA	NA	NA	NA	NA	NA	NA	NA	NA
1773	NA	NA	NA	NA	NA	NA	NA	NA	NA
1774	NA	NA	NA	NA	NA	NA	NA	NA	NA
1775	NA	NA	NA	NA	NA	NA	NA	NA	NA
1776	NA	NA	NA	NA	NA	NA	NA	NA	NA
1777	NA	NA	NA	NA	NA	NA	NA	NA	NA
1778	NA	NA	NA	NA	NA	NA	NA	NA	NA
1779	NA	NA	NA	NA	NA	NA	NA	NA	NA
1780	NA	NA	NA	NA	NA	NA	NA	NA	NA
1781	NA	NA	NA	NA	NA	NA	NA	NA	NA
1782	NA	NA	NA	NA	NA	NA	NA	NA	NA
1783	-37	282.85	275.35	273.55	273.55	277.35	277.05	283.85	292.25
1784	-24	284.55	276.55	268.05	268.45	271.75	277.35	282.35	291.95
1785	NA	280.85	277.05	273.15	268.85	269.75	269.75	282.55	290.65
1786	NA	283.45	278.35	273.15	270.55	272.05	280.05	285.05	288.65
1787	NA	280.95	275.85	271.25	270.05	274.85	280.25	282.05	287.85
1788	NA	284.95	278.75	275.75	273.45	273.05	280.35	284.05	290.05
1789	NA	283.05	275.75	265.95	269.95	274.45	275.35	285.05	293.25
1790	NA	285.15	278.65	272.35	271.25	275.55	278.25	283.05	291.25
1791	44	283.55	277.65	275.85	276.25	274.05	280.05	286.35	289.95
1792	-50	283.85	277.55	275.15	272.55	272.35	278.05	285.25	289.45
1793	-14	282.85	277.05	273.75	269.65	275.05	276.65	281.65	288.75
1794	NA	285.15	278.25	275.45	273.45	277.15	280.35	289.15	292.05
1795	NA	283.55	277.85	271.75	264.65	272.35	278.15	286.85	290.25
1796	NA	287.15	276.15	275.85	277.15	275.05	274.45	282.55	290.95
1797	-15	284.35	277.15	271.05	272.45	274.85	276.95	287.25	293.85
1798	NA	285.65	278.15	274.35	272.95	276.95	279.45	285.35	290.75
1799	-20	284.15	276.55	268.35	265.65	270.85	276.85	283.65	289.75
1800	-14	286.05	278.05	269.25	271.85	272.85	272.05	289.95	292.25
1801	-12	284.35	280.05	273.45	273.75	271.75	280.65	284.95	292.15
1802	-7	286.95	279.95	274.45	271.45	274.55	278.75	284.85	288.45
1803	10	287.75	280.45	275.05	268.65	271.15	277.15	287.25	287.05
1804	-28	283.45	279.35	273.45	276.25	271.75	274.65	284.25	289.65
1805	NA	284.25	274.35	270.15	271.25	272.15	276.15	281.45	287.25
1806	-15	279.95	274.75	273.45	277.05	275.15	279.15	282.05	291.65
1807	NA	282.55	279.75	277.45	273.35	274.75	275.85	282.65	290.65
1808	NA	285.75	280.25	273.65	273.25	271.65	271.45	282.65	291.65
1809	-19	283.15	277.45	268.45	270.55	274.25	275.65	281.45	291.35
1810	NA	283.05	276.85	276.05	272.35	273.25	278.25	282.95	290.25
1811	10	283.95	278.55	275.05	268.85	271.95	279.55	284.25	293.85
1812	1	287.35	277.65	273.05	268.05	274.55	279.15	280.75	290.65
1813	NA	286.65	277.05	268.05	267.15	274.05	277.35	286.85	291.35
1814	14	283.65	278.05	276.05	271.65	269.35	279.55	286.35	286.95
1815	NA	283.25	276.95	276.15	270.75	275.55	279.35	284.55	290.65
1816	-14	284.25	277.15	270.25	273.55	271.95	278.15	283.95	289.05
1817	NA	282.65	278.45	270.65	273.75	277.25	278.75	279.35	290.55
1818	0	281.85	278.25	274.15	272.55	273.95	280.15	285.75	290.55
1819	-10	284.25	277.65	275.65	269.75	273.85	279.65	285.05	287.35
1820	-24	284.05	279.25	272.45	268.05	273.45	277.25	286.55	292.05
1821	NA	283.75	278.15	272.35	274.05	272.05	276.55	287.15	290.45
1822	NA	283.95	279.85	277.25	273.95	275.25	280.85	286.05	292.25
1823	-11	286.75	277.95	272.95	266.65	274.65	279.45	284.05	290.95
1824	-13	285.45	277.55	275.05	273.95	276.65	278.95	283.85	289.65
1825	NA	284.45	278.55	277.25	275.15	274.65	276.55	286.05	291.05
1826	6	283.15	280.25	278.25	267.25	270.25	278.55	284.15	287.95
1827	NA	285.45	277.95	275.65	272.45	270.05	279.45	286.45	291.95
1828	-26	286.05	275.25	274.15	270.85	272.25	279.75	286.45	290.15
1829	5	282.65	277.95	274.55	271.45	269.35	277.05	285.75	288.65
1830	-41	282.05	273.25	267.25	265.95	269.85	275.95	286.55	291.55
1831	14	282.35	280.25	275.85	271.05	272.65	278.95	287.25	289.55
1832	NA	285.95	277.85	273.45	272.35	275.15	278.65	284.75	288.45
1833	NA	285.25	276.55	271.05	265.55	275.35	279.35	283.45	294.05
1834	NA	283.75	277.85	277.25	276.15	273.85	277.05	283.25	293.95
1835	8	283.85	278.15	273.45	273.35	276.05	278.55	283.65	290.65
1836	NA	282.75	272.35	269.65	269.45	273.85	282.85	285.45	287.75
1837	1	286.45	276.25	276.25	271.15	271.85	275.75	284.25	288.05
1838	1	283.45	277.45	270.65	265.95	269.05	277.35	282.45	290.95
1839	NA	281.75	277.75	271.85	270.85	273.05	275.05	281.35	288.95
1840	10	285.35	280.05	273.35	268.65	273.05	273.85	283.95	288.95
1841	-28	280.35	279.85	264.45	271.35	268.85	277.85	288.05	292.95
1842	7	285.95	278.05	276.25	269.95	265.95	278.05	282.75	289.85
1843	NA	281.05	276.15	274.45	273.35	279.55	276.75	285.15	288.55
1844	4	283.55	276.45	275.95	270.05	272.05	276.45	284.85	290.85
1845	1	285.05	280.05	270.55	274.15	269.25	272.95	285.65	287.95
1846	NA	284.65	279.15	274.95	272.55	274.85	280.55	286.25	290.85
1847	NA	287.65	275.55	271.75	268.75	271.85	276.85	284.45	292.35
1848	1	282.55	276.55	273.45	266.75	272.85	279.55	287.15	290.15
1849	-10	286.45	277.55	272.35	269.05	276.45	275.45	284.35	289.95
1850	NA	283.95	277.15	270.55	267.15	274.85	274.95	286.55	290.65
1851	NA	283.55	278.55	274.05	271.75	274.25	279.65	286.95	287.45
1852	NA	287.35	277.35	272.55	273.35	275.55	276.35	282.05	291.15
1853	NA	282.15	280.05	275.95	274.25	273.55	276.35	280.75	290.15
1854	NA	284.55	277.15	269.35	271.55	272.95	277.15	283.85	291.35
1855	NA	284.25	275.25	275.35	270.85	270.95	278.45	283.65	289.35
1856	-25	286.65	277.95	267.75	272.75	274.15	275.25	285.55	288.85
1857	NA	284.75	273.55	271.95	272.55	270.95	276.75	286.65	291.05
1858	NA	286.85	275.75	273.55	268.85	266.15	275.25	282.75	289.35
1859	NA	287.55	274.05	273.25	271.25	275.45	279.75	284.25	289.25
1860	NA	285.15	276.55	270.75	273.95	272.45	276.45	285.05	290.85
1861	NA	281.65	276.75	272.85	269.05	277.05	278.75	282.65	286.75
1862	NA	284.55	278.15	270.45	269.95	272.35	280.25	287.25	291.45
1863	NA	286.05	278.05	269.65	274.55	274.95	280.75	284.25	292.25
1864	NA	286.35	278.95	273.55	264.95	272.95	280.15	281.35	286.85
1865	-26	282.75	277.65	270.45	272.95	270.05	273.75	285.95	292.65
1866	NA	284.65	278.75	272.85	272.75	276.15	279.65	286.95	287.15
1867	NA	281.55	277.15	272.55	273.35	276.45	276.25	284.65	290.15
1868	NA	283.05	275.45	271.05	272.05	275.15	277.75	284.25	292.65
1869	NA	286.05	277.05	276.45	269.95	277.15	277.65	286.95	293.05
1870	NA	282.25	277.95	274.75	272.05	268.45	276.25	283.45	290.55
1871	NA	282.75	279.25	270.15	270.65	272.35	279.05	283.55	286.05
1872	NA	281.95	277.45	266.45	272.25	273.55	279.95	286.75	292.25
1873	NA	287.05	280.75	276.65	274.35	274.75	281.75	283.45	286.25
1874	NA	286.45	278.75	272.75	271.55	272.65	276.55	285.85	285.55
1875	NA	283.65	273.75	273.95	271.55	268.25	272.95	282.55	289.65
1876	NA	281.95	276.65	270.75	267.95	272.35	280.25	287.55	285.75
1877	-49	284.75	273.85	276.05	274.35	274.75	277.35	282.25	286.85
1878	-9	280.95	277.95	272.85	270.05	274.75	277.35	284.55	289.85
1879	-18	285.25	278.75	271.45	270.55	275.45	277.25	283.65	287.65
1880	-32	282.15	274.45	NA	269.65	271.55	276.45	286.95	288.35
1881	9	283.25	278.25	275.65	268.55	271.15	277.85	281.15	289.05
1882	-5	280.85	275.75	273.05	273.45	274.65	283.05	284.45	289.25
1883	10	283.65	278.15	274.85	271.15	274.15	274.05	281.85	289.05
1884	-23	283.45	276.85	273.05	273.85	275.15	279.25	282.85	290.05
1885	-34	282.25	274.55	274.35	271.85	274.95	279.55	286.65	287.35
1886	-17	283.55	278.75	274.65	272.65	270.75	274.55	285.55	289.45
1887	-4	284.35	278.75	275.15	271.05	271.25	276.15	283.85	288.65
1888	-8	280.85	278.55	270.75	268.35	269.45	278.45	283.15	289.45
1889	-45	282.15	274.25	273.05	270.75	271.95	275.45	283.95	291.95
1890	-27	284.95	276.85	268.75	272.95	271.75	279.65	284.55	290.65
1891	-19	282.45	278.65	269.45	266.45	268.95	277.15	281.85	291.45
1892	-11	285.55	277.25	274.05	271.35	273.95	276.55	284.75	289.65
1893	-31	283.95	275.25	269.75	263.65	273.05	278.55	283.15	288.55
1894	-25	284.85	277.05	273.75	269.95	275.05	279.65	286.55	289.05
1895	-13	284.25	277.65	272.25	271.15	267.75	276.05	283.65	288.75
1896	-27	283.45	278.65	272.85	266.25	272.95	279.85	281.55	288.45
1897	-28	286.45	276.35	273.45	272.75	274.75	280.45	284.05	287.55
1898	-8	281.95	274.45	270.75	272.85	275.15	279.55	285.25	289.05
1899	-3	284.15	279.65	274.95	275.35	274.55	277.25	284.65	288.05
1900	-19	282.15	279.15	270.55	273.55	277.45	275.95	283.45	287.85
1901	4	284.35	280.05	274.45	267.35	270.25	278.35	284.55	289.65
1902	NA	284.95	276.95	276.35	275.45	275.05	277.95	283.35	285.25
1903	-41	283.15	274.65	269.05	271.55	276.95	281.45	281.85	289.25
1904	-2	284.25	279.15	274.75	270.55	275.95	279.05	284.75	288.65
1905	1	283.95	275.45	274.55	268.85	274.05	279.65	282.35	289.25
1906	1	279.45	278.95	274.45	271.95	275.05	278.65	285.05	290.05
1907	-9	283.45	280.55	271.95	270.35	271.05	275.85	281.25	291.15
1908	3	288.25	276.85	275.05	270.25	274.75	277.95	283.05	291.75
1909	-44	283.25	273.35	272.15	269.65	270.75	277.85	284.45	288.25
1910	0	286.45	276.95	275.95	273.55	277.55	280.05	283.75	289.25
1911	15	283.75	276.85	276.45	273.65	272.15	278.35	283.55	289.25
1912	12	283.35	280.45	276.15	269.35	275.35	280.55	281.85	288.25
1913	13	281.05	275.15	274.95	270.75	272.45	280.75	283.25	288.25
1914	2	283.45	279.45	275.35	268.65	271.45	279.45	285.95	288.55
1915	31	282.65	276.15	275.95	274.85	274.75	276.15	283.65	290.05
1916	-33	282.25	275.95	277.75	276.45	274.05	281.85	284.15	289.15
1917	24	283.25	279.45	277.15	273.15	268.55	276.55	281.85	289.85
1918	-21	284.25	279.55	271.65	273.75	274.35	279.35	286.55	289.45
1919	38	284.05	276.05	274.35	275.15	274.05	279.25	283.25	284.95
1920	-10	282.65	276.15	273.95	275.75	275.05	280.95	287.25	291.55
1921	-32	280.95	273.15	275.35	277.25	274.45	280.15	283.55	290.65
1922	-30	284.45	275.35	273.65	271.15	270.45	279.75	282.45	289.85
1923	20	281.55	275.25	273.35	274.45	274.45	279.75	282.45	290.55
1924	-7	286.55	279.55	273.85	269.55	272.25	277.55	282.45	291.25
1925	-1	284.15	275.95	272.65	272.85	278.35	277.85	284.25	290.85
1926	-29	284.35	278.65	270.35	272.85	277.65	278.45	285.65	288.45
1927	-6	284.85	283.05	274.75	275.35	273.35	281.25	283.55	287.95
1928	-12	283.25	278.85	269.65	272.35	274.85	277.25	284.65	286.45
1929	-8	283.95	280.65	273.25	268.85	265.05	275.05	280.35	290.35
1930	-5	285.65	279.95	275.85	272.95	274.25	280.35	285.25	288.55
1931	12	284.15	280.55	274.15	273.05	274.45	274.85	281.85	292.05
1932	-11	282.85	277.45	272.45	271.45	270.45	274.35	283.95	289.85
1933	17	285.35	277.85	273.65	270.55	274.95	279.65	282.25	288.15
1934	-26	283.95	278.35	268.55	271.15	274.25	282.35	287.25	291.85
1935	13	284.45	279.75	277.75	270.65	273.35	277.45	283.95	287.85
1936	-9	286.55	277.65	274.15	276.65	275.15	281.35	284.25	290.35
1937	14	280.55	277.95	273.45	270.15	274.55	280.35	283.45	291.95
1938	-7	284.55	278.35	273.35	272.45	275.35	282.05	281.75	287.85
1939	-12	285.45	280.05	272.75	274.15	276.25	276.35	287.05	288.45
1940	-3	282.75	278.95	273.45	265.65	267.85	275.25	284.35	287.25
1941	-17	283.65	280.85	269.65	270.35	274.95	279.05	283.15	286.65
1942	-3	282.75	275.55	274.65	264.15	270.55	275.65	282.65	289.45
1943	1	285.55	277.35	275.05	268.55	276.15	280.25	285.55	288.15
1944	NA	286.35	277.65	274.15	275.65	273.65	275.55	284.45	287.85
1945	2	285.55	278.15	273.05	269.15	274.65	279.55	285.05	291.15
1946	7	283.35	278.15	274.25	269.85	275.35	280.05	287.15	291.95
1947	-13	280.55	278.65	272.45	266.95	270.75	279.25	286.75	290.95
1948	-10	283.15	279.65	275.25	276.85	273.75	279.95	286.55	291.15
1949	-13	284.95	276.95	270.15	274.45	275.35	277.15	286.35	290.65
1950	12	285.15	280.15	276.15	270.45	274.45	280.75	285.15	291.65
1951	NA	282.55	278.75	276.35	275.45	276.75	278.95	285.05	289.25
1952	30	282.85	280.85	274.85	273.85	274.15	275.45	287.75	288.45
1953	16	283.25	277.25	273.45	273.95	275.05	279.45	285.55	288.75
1954	-12	285.85	277.55	274.05	268.25	268.55	279.85	282.35	289.35
1955	NA	284.05	278.15	276.95	272.05	274.25	277.55	281.85	288.45
1956	30	284.15	278.75	276.55	274.55	265.85	275.95	284.15	289.05
1957	1	283.55	275.35	274.55	271.75	277.35	280.45	285.05	286.75
1958	6	283.75	279.75	274.35	272.75	276.55	274.85	282.25	293.65
1959	19	284.45	279.65	276.45	273.15	273.55	281.55	284.95	289.45
1960	14	283.45	278.85	277.15	271.85	273.35	279.95	284.55	288.85
1961	17	285.45	281.05	277.45	272.05	275.85	282.45	287.55	287.85
1962	-9	286.75	279.65	273.45	273.85	274.05	275.55	286.15	287.85
1963	-25	284.75	279.15	271.25	267.65	269.75	276.35	285.85	290.05
1964	-17	284.15	282.05	269.75	267.25	273.85	276.25	285.85	289.15
1965	41	284.05	280.55	273.75	273.75	271.55	279.05	283.15	287.65
1966	9	283.35	275.95	274.95	270.05	279.95	279.55	286.35	289.65
1967	11	288.25	278.35	275.25	271.65	275.55	280.75	284.35	289.85
1968	-17	286.15	278.45	273.85	271.85	276.75	279.95	286.55	290.35
1969	-17	284.55	280.35	272.05	270.95	273.45	277.45	284.35	292.25
1970	-11	285.45	281.15	271.65	271.85	273.65	277.85	284.05	287.95
1971	3	283.75	280.85	273.95	271.75	275.85	276.65	285.15	291.65
1972	16	283.55	278.15	276.85	272.35	276.75	281.55	285.55	289.05
1973	-2	282.35	278.75	274.45	272.85	275.95	279.45	283.15	290.95
1974	-28	283.15	276.55	273.55	274.75	278.45	282.55	284.65	288.05
1975	NA	280.85	278.85	276.95	275.95	274.65	281.35	284.15	291.15
1976	4	283.95	276.95	274.65	274.25	273.55	276.25	285.35	289.35
1977	0	284.75	280.05	273.65	273.35	277.45	282.45	282.95	289.75
1978	NA	285.45	279.25	272.65	273.75	273.55	280.65	283.45	287.25
1979	NA	NA	275.65	274.65	270.75	275.45	281.25	283.45	290.75
1980	14	282.65	278.95	277.45	270.25	275.25	278.25	282.05	287.15
1981	-22	283.85	276.85	273.95	271.35	275.25	282.25	284.15	289.45
1982	-8	285.05	278.35	272.85	269.95	273.05	279.65	282.25	290.15
1983	NA	285.25	278.75	276.65	277.55	273.25	280.75	286.45	291.15
1984	-17	284.15	276.15	274.25	273.85	274.35	278.65	284.05	288.25
1985	5	285.15	278.55	273.25	269.15	269.35	278.25	284.65	289.95
1986	11	284.25	277.25	277.55	273.95	270.85	277.55	286.35	291.75
1987	12	284.35	278.55	273.15	269.55	274.55	274.25	284.55	287.35
1988	NA	285.35	279.35	276.05	276.25	276.95	278.25	284.45	290.35
1989	NA	284.05	274.25	276.45	273.75	277.85	282.35	283.65	289.55
1990	NA	285.65	277.75	276.05	274.15	279.45	283.45	284.25	290.95
1991	34	284.25	279.75	274.25	274.55	272.05	281.35	283.05	286.55
1992	-19	283.25	279.15	272.75	275.15	277.15	279.95	280.25	290.15
1993	-1	283.35	279.65	273.85	274.65	272.85	278.45	285.15	292.95
1994	NA	285.55	275.75	276.55	277.25	275.65	282.05	285.05	289.45
1995	21	283.15	280.15	275.65	273.35	279.45	278.75	284.95	288.95
1996	7	285.75	276.45	274.25	272.15	271.65	276.15	285.75	291.05
1997	-2	285.45	281.75	272.65	272.35	276.85	280.05	281.75	290.65
1998	NA	282.95	279.95	276.55	277.15	280.25	278.85	286.15	289.75
1999	NA	285.15	276.95	271.45	274.05	274.75	281.45	286.25	290.35
2000	26	284.75	277.05	274.45	272.45	277.75	279.95	287.95	291.75
2001	NA	287.35	282.15	276.15	NA	NA	NA	NA	NA
2002	-5	NA	NA	NA	NA	NA	NA	NA	NA
2003	NA	NA	NA	NA	NA	NA	NA	NA	NA
