# Supplementary material for: A decade of cold Eurasian winters reconstructed for the early 19th century
Source: Nat Commun. 2022 Apr 19;13:2116. doi: 10.1038/s41467-022-29677-8 (PMC9019108; doi:10.1038/s41467-022-29677-8)
Supplement: Supplementary file 4 — Supplementary Code 1 [file 41467_2022_29677_MOESM4_ESM.zip › Rinput/Cherry_CH_Zürich.txt]

Year	Obs	Toct	Tnov	Tdec	Tjan	Tfeb	Tmar	Tapr	Tmay
1864	1950	4	7	8.5	47.3	8.57	47.38	NA	NA
1600	NA	NA	NA	NA	NA	NA	NA	NA	NA
1601	NA	NA	NA	NA	NA	NA	NA	NA	NA
1602	NA	NA	NA	NA	NA	NA	NA	NA	NA
1603	NA	NA	NA	NA	NA	NA	NA	NA	NA
1604	NA	NA	NA	NA	NA	NA	NA	NA	NA
1605	NA	NA	NA	NA	NA	NA	NA	NA	NA
1606	NA	NA	NA	NA	NA	NA	NA	NA	NA
1607	NA	NA	NA	NA	NA	NA	NA	NA	NA
1608	NA	NA	NA	NA	NA	NA	NA	NA	NA
1609	NA	NA	NA	NA	NA	NA	NA	NA	NA
1610	NA	NA	NA	NA	NA	NA	NA	NA	NA
1611	NA	NA	NA	NA	NA	NA	NA	NA	NA
1612	NA	NA	NA	NA	NA	NA	NA	NA	NA
1613	NA	NA	NA	NA	NA	NA	NA	NA	NA
1614	NA	NA	NA	NA	NA	NA	NA	NA	NA
1615	NA	NA	NA	NA	NA	NA	NA	NA	NA
1616	NA	NA	NA	NA	NA	NA	NA	NA	NA
1617	NA	NA	NA	NA	NA	NA	NA	NA	NA
1618	NA	NA	NA	NA	NA	NA	NA	NA	NA
1619	NA	NA	NA	NA	NA	NA	NA	NA	NA
1620	NA	NA	NA	NA	NA	NA	NA	NA	NA
1621	NA	NA	NA	NA	NA	NA	NA	NA	NA
1622	NA	NA	NA	NA	NA	NA	NA	NA	NA
1623	NA	NA	NA	NA	NA	NA	NA	NA	NA
1624	NA	NA	NA	NA	NA	NA	NA	NA	NA
1625	NA	NA	NA	NA	NA	NA	NA	NA	NA
1626	NA	NA	NA	NA	NA	NA	NA	NA	NA
1627	NA	NA	NA	NA	NA	NA	NA	NA	NA
1628	NA	NA	NA	NA	NA	NA	NA	NA	NA
1629	NA	NA	NA	NA	NA	NA	NA	NA	NA
1630	NA	NA	NA	NA	NA	NA	NA	NA	NA
1631	NA	NA	NA	NA	NA	NA	NA	NA	NA
1632	NA	NA	NA	NA	NA	NA	NA	NA	NA
1633	NA	NA	NA	NA	NA	NA	NA	NA	NA
1634	NA	NA	NA	NA	NA	NA	NA	NA	NA
1635	NA	NA	NA	NA	NA	NA	NA	NA	NA
1636	NA	NA	NA	NA	NA	NA	NA	NA	NA
1637	NA	NA	NA	NA	NA	NA	NA	NA	NA
1638	NA	NA	NA	NA	NA	NA	NA	NA	NA
1639	NA	NA	NA	NA	NA	NA	NA	NA	NA
1640	NA	NA	NA	NA	NA	NA	NA	NA	NA
1641	NA	NA	NA	NA	NA	NA	NA	NA	NA
1642	NA	NA	NA	NA	NA	NA	NA	NA	NA
1643	NA	NA	NA	NA	NA	NA	NA	NA	NA
1644	NA	NA	NA	NA	NA	NA	NA	NA	NA
1645	NA	NA	NA	NA	NA	NA	NA	NA	NA
1646	NA	NA	NA	NA	NA	NA	NA	NA	NA
1647	NA	NA	NA	NA	NA	NA	NA	NA	NA
1648	NA	NA	NA	NA	NA	NA	NA	NA	NA
1649	NA	NA	NA	NA	NA	NA	NA	NA	NA
1650	NA	NA	NA	NA	NA	NA	NA	NA	NA
1651	NA	NA	NA	NA	NA	NA	NA	NA	NA
1652	NA	NA	NA	NA	NA	NA	NA	NA	NA
1653	NA	NA	NA	NA	NA	NA	NA	NA	NA
1654	NA	NA	NA	NA	NA	NA	NA	NA	NA
1655	NA	NA	NA	NA	NA	NA	NA	NA	NA
1656	NA	NA	NA	NA	NA	NA	NA	NA	NA
1657	NA	NA	NA	NA	NA	NA	NA	NA	NA
1658	NA	NA	NA	NA	NA	NA	NA	NA	NA
1659	NA	NA	NA	NA	NA	NA	NA	NA	NA
1660	NA	NA	NA	NA	NA	NA	NA	NA	NA
1661	NA	NA	NA	NA	NA	NA	NA	NA	NA
1662	NA	NA	NA	NA	NA	NA	NA	NA	NA
1663	NA	NA	NA	NA	NA	NA	NA	NA	NA
1664	NA	NA	NA	NA	NA	NA	NA	NA	NA
1665	NA	NA	NA	NA	NA	NA	NA	NA	NA
1666	NA	NA	NA	NA	NA	NA	NA	NA	NA
1667	NA	NA	NA	NA	NA	NA	NA	NA	NA
1668	NA	NA	NA	NA	NA	NA	NA	NA	NA
1669	NA	NA	NA	NA	NA	NA	NA	NA	NA
1670	NA	NA	NA	NA	NA	NA	NA	NA	NA
1671	NA	NA	NA	NA	NA	NA	NA	NA	NA
1672	NA	NA	NA	NA	NA	NA	NA	NA	NA
1673	NA	NA	NA	NA	NA	NA	NA	NA	NA
1674	NA	NA	NA	NA	NA	NA	NA	NA	NA
1675	NA	NA	NA	NA	NA	NA	NA	NA	NA
1676	NA	NA	NA	NA	NA	NA	NA	NA	NA
1677	NA	NA	NA	NA	NA	NA	NA	NA	NA
1678	NA	NA	NA	NA	NA	NA	NA	NA	NA
1679	NA	NA	NA	NA	NA	NA	NA	NA	NA
1680	NA	NA	NA	NA	NA	NA	NA	NA	NA
1681	NA	NA	NA	NA	NA	NA	NA	NA	NA
1682	NA	NA	NA	NA	NA	NA	NA	NA	NA
1683	NA	NA	NA	NA	NA	NA	NA	NA	NA
1684	NA	NA	NA	NA	NA	NA	NA	NA	NA
1685	NA	NA	NA	NA	NA	NA	NA	NA	NA
1686	NA	NA	NA	NA	NA	NA	NA	NA	NA
1687	NA	NA	NA	NA	NA	NA	NA	NA	NA
1688	NA	NA	NA	NA	NA	NA	NA	NA	NA
1689	NA	NA	NA	NA	NA	NA	NA	NA	NA
1690	NA	NA	NA	NA	NA	NA	NA	NA	NA
1691	NA	NA	NA	NA	NA	NA	NA	NA	NA
1692	NA	NA	NA	NA	NA	NA	NA	NA	NA
1693	NA	NA	NA	NA	NA	NA	NA	NA	NA
1694	NA	NA	NA	NA	NA	NA	NA	NA	NA
1695	NA	NA	NA	NA	NA	NA	NA	NA	NA
1696	NA	NA	NA	NA	NA	NA	NA	NA	NA
1697	NA	NA	NA	NA	NA	NA	NA	NA	NA
1698	NA	NA	NA	NA	NA	NA	NA	NA	NA
1699	NA	NA	NA	NA	NA	NA	NA	NA	NA
1700	NA	NA	NA	NA	NA	NA	NA	NA	NA
1701	NA	NA	NA	NA	NA	NA	NA	NA	NA
1702	NA	NA	NA	NA	NA	NA	NA	NA	NA
1703	NA	NA	NA	NA	NA	NA	NA	NA	NA
1704	NA	NA	NA	NA	NA	NA	NA	NA	NA
1705	NA	NA	NA	NA	NA	NA	NA	NA	NA
1706	NA	NA	NA	NA	NA	NA	NA	NA	NA
1707	NA	NA	NA	NA	NA	NA	NA	NA	NA
1708	NA	NA	NA	NA	NA	NA	NA	NA	NA
1709	NA	NA	NA	NA	NA	NA	NA	NA	NA
1710	NA	NA	NA	NA	NA	NA	NA	NA	NA
1711	NA	NA	NA	NA	NA	NA	NA	NA	NA
1712	NA	NA	NA	NA	NA	NA	NA	NA	NA
1713	NA	NA	NA	NA	NA	NA	NA	NA	NA
1714	NA	NA	NA	NA	NA	NA	NA	NA	NA
1715	NA	NA	NA	NA	NA	NA	NA	NA	NA
1716	NA	NA	NA	NA	NA	NA	NA	NA	NA
1717	NA	NA	NA	NA	NA	NA	NA	NA	NA
1718	NA	NA	NA	NA	NA	NA	NA	NA	NA
1719	NA	NA	NA	NA	NA	NA	NA	NA	NA
1720	NA	NA	NA	NA	NA	NA	NA	NA	NA
1721	109	NA	NA	NA	NA	NA	NA	NA	NA
1722	86	NA	NA	NA	NA	NA	NA	NA	NA
1723	93	NA	NA	NA	NA	NA	NA	NA	NA
1724	114	NA	NA	NA	NA	NA	NA	NA	NA
1725	106	NA	NA	NA	NA	NA	NA	NA	NA
1726	115	NA	NA	NA	NA	NA	NA	NA	NA
1727	103	NA	NA	NA	NA	NA	NA	NA	NA
1728	99	NA	NA	NA	NA	NA	NA	NA	NA
1729	125	NA	NA	NA	NA	NA	NA	NA	NA
1730	114	NA	NA	NA	NA	NA	NA	NA	NA
1731	127	NA	NA	NA	NA	NA	NA	NA	NA
1732	104	NA	NA	NA	NA	NA	NA	NA	NA
1733	106	NA	NA	NA	NA	NA	NA	NA	NA
1734	95	NA	NA	NA	NA	NA	NA	NA	NA
1735	102	NA	NA	NA	NA	NA	NA	NA	NA
1736	100	NA	NA	NA	NA	NA	NA	NA	NA
1737	112	NA	NA	NA	NA	NA	NA	NA	NA
1738	106	NA	NA	NA	NA	NA	NA	NA	NA
1739	120	NA	NA	NA	NA	NA	NA	NA	NA
1740	143	NA	NA	NA	NA	NA	NA	NA	NA
1741	111	NA	NA	NA	NA	NA	NA	NA	NA
1742	118	NA	NA	NA	NA	NA	NA	NA	NA
1743	118	NA	NA	NA	NA	NA	NA	NA	NA
1744	112	NA	NA	NA	NA	NA	NA	NA	NA
1745	97	NA	NA	NA	NA	NA	NA	NA	NA
1746	111	NA	NA	NA	NA	NA	NA	NA	NA
1747	108	NA	NA	NA	NA	NA	NA	NA	NA
1748	119	NA	NA	NA	NA	NA	NA	NA	NA
1749	97	NA	NA	NA	NA	NA	NA	NA	NA
1750	118	NA	NA	NA	NA	NA	NA	NA	NA
1751	118	NA	NA	NA	NA	NA	NA	NA	NA
1752	112	NA	NA	NA	NA	NA	NA	NA	NA
1753	86	NA	NA	NA	NA	NA	NA	NA	NA
1754	118	NA	NA	NA	NA	NA	NA	NA	NA
1755	99	NA	NA	NA	NA	NA	NA	NA	NA
1756	106	NA	NA	NA	NA	NA	NA	NA	NA
1757	115	NA	NA	NA	NA	NA	NA	NA	NA
1758	104	NA	NA	NA	NA	NA	NA	NA	NA
1759	80	NA	NA	NA	NA	NA	NA	NA	NA
1760	100	NA	NA	NA	NA	NA	NA	NA	NA
1761	102	NA	NA	NA	NA	NA	NA	NA	NA
1762	108	NA	NA	NA	NA	NA	NA	NA	NA
1763	103	NA	NA	NA	NA	NA	NA	NA	NA
1764	96	NA	NA	NA	NA	NA	NA	NA	NA
1765	115	NA	NA	NA	NA	NA	NA	NA	NA
1766	114	NA	NA	NA	NA	NA	NA	NA	NA
1767	118	NA	NA	NA	NA	NA	NA	NA	NA
1768	104	NA	NA	NA	NA	NA	NA	NA	NA
1769	118	NA	NA	NA	NA	NA	NA	NA	NA
1770	131	NA	NA	NA	NA	NA	NA	NA	NA
1771	123	NA	NA	NA	NA	NA	NA	NA	NA
1772	101	NA	NA	NA	NA	NA	NA	NA	NA
1773	111	NA	NA	NA	NA	NA	NA	NA	NA
1774	94	NA	NA	NA	NA	NA	NA	NA	NA
1775	112	NA	NA	NA	NA	NA	NA	NA	NA
1776	103	NA	NA	NA	NA	NA	NA	NA	NA
1777	104	NA	NA	NA	NA	NA	NA	NA	NA
1778	101	NA	NA	NA	NA	NA	NA	NA	NA
1779	99	NA	NA	NA	NA	NA	NA	NA	NA
1780	116	NA	NA	NA	NA	NA	NA	NA	NA
1781	94	NA	NA	NA	NA	NA	NA	NA	NA
1782	122	NA	NA	NA	NA	NA	NA	NA	NA
1783	101	NA	NA	NA	NA	NA	NA	NA	NA
1784	125	NA	NA	NA	NA	NA	NA	NA	NA
1785	131	NA	NA	NA	NA	NA	NA	NA	NA
1786	115	NA	NA	NA	NA	NA	NA	NA	NA
1787	117	NA	NA	NA	NA	NA	NA	NA	NA
1788	113	NA	NA	NA	NA	NA	NA	NA	NA
1789	123	NA	NA	NA	NA	NA	NA	NA	NA
1790	114	NA	NA	NA	NA	NA	NA	NA	NA
1791	104	NA	NA	NA	NA	NA	NA	NA	NA
1792	104	NA	NA	NA	NA	NA	NA	NA	NA
1793	117	NA	NA	NA	NA	NA	NA	NA	NA
1794	93	NA	NA	NA	NA	NA	NA	NA	NA
1795	118	NA	NA	NA	NA	NA	NA	NA	NA
1796	114	NA	NA	NA	NA	NA	NA	NA	NA
1797	114	NA	NA	NA	NA	NA	NA	NA	NA
1798	108	NA	NA	NA	NA	NA	NA	NA	NA
1799	129	NA	NA	NA	NA	NA	NA	NA	NA
1800	115	NA	NA	NA	NA	NA	NA	NA	NA
1801	111	NA	NA	NA	NA	NA	NA	NA	NA
1802	116	NA	NA	NA	NA	NA	NA	NA	NA
1803	99	NA	NA	NA	NA	NA	NA	NA	NA
1804	114	NA	NA	NA	NA	NA	NA	NA	NA
1805	121	NA	NA	NA	NA	NA	NA	NA	NA
1806	108	NA	NA	NA	NA	NA	NA	NA	NA
1807	122	NA	NA	NA	NA	NA	NA	NA	NA
1808	126	NA	NA	NA	NA	NA	NA	NA	NA
1809	115	NA	NA	NA	NA	NA	NA	NA	NA
1810	110	NA	NA	NA	NA	NA	NA	NA	NA
1811	97	NA	NA	NA	NA	NA	NA	NA	NA
1812	121	NA	NA	NA	NA	NA	NA	NA	NA
1813	103	NA	NA	NA	NA	NA	NA	NA	NA
1814	108	NA	NA	NA	NA	NA	NA	NA	NA
1815	95	NA	NA	NA	NA	NA	NA	NA	NA
1816	118	NA	NA	NA	NA	NA	NA	NA	NA
1817	130	NA	NA	NA	NA	NA	NA	NA	NA
1818	113	NA	NA	NA	NA	NA	NA	NA	NA
1819	103	NA	NA	NA	NA	NA	NA	NA	NA
1820	108	NA	NA	NA	NA	NA	NA	NA	NA
1821	116	NA	NA	NA	NA	NA	NA	NA	NA
1822	105	NA	NA	NA	NA	NA	NA	NA	NA
1823	122	NA	NA	NA	NA	NA	NA	NA	NA
1824	124	NA	NA	NA	NA	NA	NA	NA	NA
1825	115	NA	NA	NA	NA	NA	NA	NA	NA
1826	91	NA	NA	NA	NA	NA	NA	NA	NA
1827	118	NA	NA	NA	NA	NA	NA	NA	NA
1828	113	NA	NA	NA	NA	NA	NA	NA	NA
1829	110	NA	NA	NA	NA	NA	NA	NA	NA
1830	82	NA	NA	NA	NA	NA	NA	NA	NA
1831	121	NA	NA	NA	NA	NA	NA	NA	NA
1832	109	NA	NA	NA	NA	NA	NA	NA	NA
1833	122	NA	NA	NA	NA	NA	NA	NA	NA
1834	113	NA	NA	NA	NA	NA	NA	NA	NA
1835	112	NA	NA	NA	NA	NA	NA	NA	NA
1836	115	NA	NA	NA	270.65	272.95	278.55	279.95	284.05
1837	131	281.25	276.65	274.35	271.55	272.95	272.85	278.45	282.75
1838	124	281.55	275.95	273.75	266.45	272.15	276.85	278.05	286.05
1839	122	281.95	277.35	273.25	272.95	273.75	275.65	278.35	285.25
1840	115	283.55	278.55	276.35	273.55	272.85	272.95	283.05	286.35
1841	101	279.35	278.75	267.85	271.25	271.55	278.35	281.55	289.75
1842	115	283.25	277.35	275.95	269.05	269.35	277.45	280.95	287.05
1843	134	278.55	274.35	272.05	272.75	275.05	275.65	281.25	284.55
1844	115	280.45	275.85	272.15	269.35	271.15	275.65	282.75	285.35
1845	126	281.55	276.95	269.35	271.35	267.95	272.95	281.95	283.95
1846	108	281.55	277.45	269.65	271.25	276.35	278.35	283.95	288.25
1847	114	280.95	275.15	268.05	270.65	270.65	275.15	278.45	288.75
1848	108	281.75	276.45	271.35	266.55	274.95	277.95	283.55	288.05
1849	115	282.25	275.15	272.55	NA	NA	NA	NA	NA
1850	131	NA	NA	NA	NA	NA	NA	NA	NA
1851	127	NA	NA	NA	NA	NA	NA	NA	NA
1852	117	NA	NA	NA	NA	NA	NA	NA	NA
1853	135	NA	NA	NA	NA	NA	NA	NA	NA
1854	107	NA	NA	NA	NA	NA	NA	NA	NA
1855	117	NA	NA	NA	NA	NA	NA	NA	NA
1856	109	NA	NA	NA	NA	NA	NA	NA	NA
1857	116	NA	NA	NA	NA	NA	NA	NA	NA
1858	118	NA	NA	NA	NA	NA	NA	NA	NA
1859	96	NA	NA	NA	NA	NA	NA	NA	NA
1860	125	NA	NA	NA	NA	NA	NA	NA	NA
1861	105	NA	NA	NA	NA	NA	NA	NA	NA
1862	96	NA	NA	NA	NA	NA	NA	NA	NA
1863	108	NA	NA	NA	NA	NA	NA	NA	NA
1864	112	NA	NA	NA	266.35	271.55	277.45	280.05	285.75
1865	112	279.85	275.45	268.75	272.95	270.15	271.75	285.25	288.55
1866	105	282.25	277.25	270.65	274.65	276.65	276.65	282.35	283.05
1867	107	281.05	276.65	274.65	271.75	277.75	276.65	281.55	286.25
1868	108	279.85	273.95	270.35	270.45	275.35	275.65	280.55	291.05
1869	109	281.95	273.55	277.95	271.35	277.85	273.45	283.35	287.25
1870	118	279.05	276.85	271.15	270.65	269.95	274.65	280.95	287.35
1871	106	281.05	275.95	268.55	267.95	273.95	277.15	281.95	285.05
1872	102	279.35	272.85	265.75	272.55	273.35	278.25	282.25	284.75
1873	100	282.35	278.55	275.15	273.35	272.95	278.95	279.85	283.25
1874	109	282.25	276.45	271.95	272.25	272.55	276.45	283.05	282.25
1875	122	280.75	273.05	270.65	273.95	269.05	274.65	281.55	288.05
1876	126	280.25	276.15	269.45	269.65	274.25	276.85	281.25	282.35
1877	129	283.25	274.65	275.95	274.75	275.85	275.15	280.45	283.25
1878	123	279.45	278.35	273.55	270.35	273.35	275.85	281.55	287.15
1879	134	282.45	274.65	270.05	271.55	274.35	277.15	279.45	281.75
1880	119	280.05	272.85	264.05	267.45	273.05	279.55	281.85	284.75
1881	109	281.65	277.35	277.65	269.15	274.55	278.05	280.45	285.05
1882	100	278.15	277.75	272.75	271.65	273.45	279.45	281.35	286.45
1883	116	282.55	277.75	273.85	272.85	275.45	272.75	280.55	286.15
1884	97	280.25	276.95	272.55	274.45	274.85	278.25	280.25	286.95
1885	112	280.85	274.35	273.25	268.55	276.35	276.15	282.35	283.15
1886	112	279.85	276.85	272.35	270.95	270.25	275.15	282.55	286.15
1887	121	282.45	276.95	273.55	268.75	270.95	273.55	280.95	282.85
1888	124	277.65	274.85	271.25	269.55	271.55	275.45	279.15	287.05
1889	126	278.45	276.85	271.35	270.15	271.25	273.85	279.85	287.35
1890	110	280.55	275.55	270.25	273.45	269.25	276.55	280.45	287.05
1891	125	279.05	275.75	267.05	267.25	270.45	276.35	279.05	285.45
1892	105	282.45	275.55	273.95	271.45	274.55	274.05	281.35	286.25
1893	103	281.15	278.45	271.15	266.75	275.05	278.55	284.95	285.75
1894	111	282.85	275.55	272.05	270.55	274.05	278.05	283.75	284.75
1895	112	282.05	277.15	272.15	268.05	265.65	274.95	282.45	285.25
1896	111	280.85	279.15	274.45	271.05	271.25	279.65	279.05	283.95
1897	91	280.65	274.75	272.85	270.85	277.15	279.65	281.25	283.55
1898	111	280.15	276.05	272.55	273.65	273.85	276.35	281.55	284.75
1899	98	283.45	278.05	273.75	274.95	276.05	277.75	280.85	284.75
1900	118	281.95	276.95	270.45	274.25	275.95	273.55	280.35	284.25
1901	118	282.15	277.55	275.05	270.75	268.45	275.65	281.65	286.55
1902	107	281.25	274.35	273.75	273.85	272.65	277.55	283.35	281.45
1903	91	281.05	275.35	271.85	272.05	275.45	278.85	277.95	285.85
1904	109	282.75	276.95	271.65	270.95	274.55	277.05	283.05	286.75
1905	107	281.75	275.45	274.05	270.05	274.05	278.05	281.25	284.25
1906	108	277.15	276.25	272.85	273.15	272.75	276.15	281.05	286.15
1907	110	283.75	278.05	270.85	271.45	270.85	276.05	279.65	286.45
1908	124	282.75	277.45	275.35	269.55	273.55	275.95	278.85	287.25
1909	114	281.25	274.85	272.55	270.15	271.15	275.05	282.55	284.85
1910	110	283.25	275.35	274.85	273.55	274.75	277.35	280.45	284.15
1911	112	282.55	276.15	275.35	268.95	273.85	277.55	280.55	285.95
1912	91	281.95	278.55	275.55	273.15	276.95	279.95	280.45	286.35
1913	95	280.15	274.65	273.95	273.55	273.65	279.65	280.85	285.25
1914	104	282.65	279.85	274.05	268.75	274.65	278.15	283.55	283.45
1915	122	281.15	275.75	275.75	273.25	273.45	275.75	279.85	287.65
1916	102	279.35	274.35	277.55	276.35	275.05	277.75	281.15	286.55
1917	129	281.75	276.85	274.85	270.85	270.65	274.75	277.75	288.65
1918	108	280.35	277.05	268.75	272.65	273.65	277.35	281.15	287.05
1919	117	279.95	276.15	276.45	273.35	272.45	277.05	277.95	285.35
1920	95	278.65	275.05	274.45	275.65	275.65	279.25	281.95	288.05
1921	97	281.15	274.75	273.35	276.75	273.75	278.85	280.35	286.85
1922	116	284.15	273.55	273.65	272.35	272.85	277.75	279.15	287.65
1923	103	279.45	275.25	273.65	272.75	276.35	277.85	280.95	285.45
1924	120	283.85	276.45	273.15	270.95	270.95	276.75	281.15	286.65
1925	109	282.45	276.45	273.25	274.55	276.45	274.35	281.05	285.95
1926	104	282.25	275.15	273.65	273.05	278.05	277.85	283.05	283.85
1927	113	282.35	278.25	272.15	273.65	273.25	278.25	281.75	286.25
1928	110	281.45	277.05	272.15	275.25	275.95	277.65	281.35	283.25
1929	127	281.65	278.65	273.25	268.15	265.95	276.95	278.85	286.35
1930	114	282.95	277.25	276.45	274.45	273.05	278.25	282.15	284.65
1931	121	282.05	279.85	274.25	273.05	272.25	274.15	280.45	288.15
1932	125	280.85	278.05	272.35	273.15	269.85	275.05	280.25	284.85
1933	117	282.35	277.75	273.05	270.05	273.65	278.55	281.95	284.15
1934	111	282.55	276.05	268.85	272.45	272.95	277.35	284.55	287.95
1935	111	282.25	275.75	277.15	271.05	275.05	276.45	280.45	284.35
1936	105	281.95	278.15	272.25	276.85	274.35	279.45	280.85	286.25
1937	106	279.15	277.25	274.65	273.95	276.65	276.65	281.35	287.85
1938	96	282.05	276.65	272.75	274.15	273.45	280.65	278.85	284.05
1939	110	282.15	279.15	271.05	274.85	274.25	275.05	283.05	282.65
1940	117	280.65	279.05	271.95	267.15	272.85	277.55	281.95	285.35
1941	121	281.35	278.15	269.25	269.75	274.35	278.55	279.65	282.35
1942	119	281.05	275.65	273.45	267.85	269.35	278.05	281.95	285.95
1943	107	284.75	275.55	273.75	272.85	275.65	279.95	283.35	287.25
1944	114	283.95	276.05	273.85	274.85	271.05	274.55	283.65	285.95
1945	97	281.55	277.15	272.55	267.95	277.05	279.55	283.55	288.25
1946	101	282.25	275.45	274.25	270.85	276.75	278.95	284.65	287.35
1947	112	280.85	276.65	271.75	269.55	270.75	278.25	284.75	288.05
1948	93	282.25	279.05	274.65	276.45	274.65	281.25	282.65	287.55
1949	112	282.95	277.15	272.95	273.35	274.25	276.25	284.95	284.55
1950	105	284.85	276.75	276.05	272.65	276.65	278.95	280.25	288.05
1951	105	282.05	277.85	271.75	274.45	275.15	276.55	281.25	285.05
1952	109	280.65	279.35	273.45	272.25	271.75	278.45	283.85	286.75
1953	108	281.65	275.95	273.15	270.25	272.35	278.75	282.65	287.45
1954	124	283.35	276.05	274.75	270.35	271.75	279.25	279.45	284.95
1955	119	282.65	277.95	276.05	272.75	273.55	275.25	281.85	284.95
1956	120	280.95	275.75	276.75	275.05	264.45	277.65	280.05	286.25
1957	105	280.75	274.95	274.25	271.85	277.45	281.65	281.75	282.95
1958	124	282.05	276.75	273.65	273.05	276.85	274.05	278.85	287.85
1959	107	281.45	276.75	275.75	273.15	274.75	280.45	282.95	286.55
1960	105	281.95	275.35	275.75	272.95	275.25	279.35	281.35	287.15
1961	98	281.85	279.45	273.65	272.95	278.35	280.05	284.55	284.25
1962	119	283.55	276.95	274.15	274.55	273.25	274.35	281.95	283.75
1963	122	282.65	275.05	269.75	266.95	268.95	276.35	282.35	284.85
1964	113	282.05	280.55	270.15	269.75	275.15	275.55	282.85	287.35
1965	122	280.55	278.15	272.65	273.95	269.95	276.95	279.75	284.65
1966	110	281.55	276.25	275.95	270.85	278.95	276.75	283.15	286.35
1967	113	284.95	275.15	274.65	273.25	275.55	278.75	280.45	285.65
1968	110	285.05	277.25	272.05	272.15	274.75	278.05	282.75	284.85
1969	119	284.15	276.95	271.85	273.45	272.25	276.85	280.75	287.15
1970	127	283.15	278.05	269.25	272.55	273.75	274.85	278.95	284.35
1971	114	281.75	279.05	272.35	271.45	273.05	273.85	284.05	287.35
1972	111	283.25	276.15	274.45	272.95	276.35	279.85	280.65	284.75
1973	124	280.25	277.55	272.55	272.05	272.95	276.25	278.45	286.85
1974	103	280.75	276.75	273.45	276.05	276.05	280.25	281.75	284.75
1975	119	277.95	277.45	277.25	276.75	275.05	276.75	280.95	285.85
1976	114	280.85	277.55	272.55	274.45	274.25	276.85	281.25	286.55
1977	111	283.65	277.65	271.55	273.85	277.95	280.75	279.55	284.85
1978	121	283.95	278.35	274.75	273.25	272.75	278.05	280.45	284.05
1979	126	281.45	276.45	274.95	270.25	275.15	278.25	279.25	285.55
1980	120	282.85	276.85	276.95	271.95	276.45	277.95	279.05	283.95
1981	114	281.45	276.05	272.65	271.05	272.05	280.55	282.65	285.25
1982	121	282.35	277.75	273.65	273.35	273.85	277.15	280.45	286.05
1983	115	282.35	279.05	275.85	276.05	271.55	278.65	282.25	283.75
1984	118	282.85	276.15	274.15	273.95	272.55	275.55	280.25	283.05
1985	123	283.45	279.05	275.05	267.95	272.75	276.45	281.55	285.75
1986	125	282.55	274.25	276.65	273.95	267.85	276.55	279.15	287.25
1987	118	283.85	278.45	274.65	268.85	273.65	274.05	282.95	282.85
1988	117	283.15	278.15	275.35	276.45	274.75	276.45	282.35	287.35
1989	105	283.85	275.95	275.75	274.05	276.05	281.35	280.35	287.35
1990	105	283.45	275.45	275.25	273.65	279.55	280.55	280.15	287.85
1991	115	284.15	277.15	272.85	273.95	271.95	280.15	280.75	282.75
1992	116	281.65	277.05	272.65	272.35	274.75	279.05	281.25	287.95
1993	114	280.75	279.35	273.75	276.45	272.65	277.45	283.65	287.75
1994	110	280.85	274.25	277.05	275.45	275.15	282.15	280.45	286.15
1995	112	282.35	280.85	276.65	273.05	278.25	276.65	281.95	286.05
1996	114	285.85	276.65	272.95	272.55	272.25	276.05	282.65	285.45
1997	105	282.55	277.95	272.45	271.35	277.45	280.75	280.65	286.55
1998	114	282.05	277.65	275.55	275.05	276.65	278.55	281.75	287.95
1999	111	283.15	275.15	274.25	275.15	272.55	279.25	282.15	288.15
2000	111	282.55	275.15	275.05	273.15	277.15	279.25	283.35	288.45
2001	109	283.45	279.15	276.95	274.85	276.75	280.05	280.15	288.65
2002	98	286.45	276.05	273.05	273.95	278.85	280.35	282.25	286.15
2003	107	283.25	279.85	277.05	273.35	271.35	280.75	282.55	287.95
