# Supplementary material for: A decade of cold Eurasian winters reconstructed for the early 19th century
Source: Nat Commun. 2022 Apr 19;13:2116. doi: 10.1038/s41467-022-29677-8 (PMC9019108; doi:10.1038/s41467-022-29677-8)
Supplement: Supplementary file 4 — Supplementary Code 1 [file 41467_2022_29677_MOESM4_ESM.zip › Rinput/Cherry_Kyoto_spring.txt]

Year	DOY	Toct	Tnov	Tdec	Tjan	Tfeb	Tmar	Tapr	Tmay
1881	1950	6	7	135.8	35	135.73	35.02	NA	NA
1600	101	NA	NA	NA	NA	NA	NA	NA	NA
1601	93	NA	NA	NA	NA	NA	NA	NA	NA
1602	107	NA	NA	NA	NA	NA	NA	NA	NA
1603	99	NA	NA	NA	NA	NA	NA	NA	NA
1604	95	NA	NA	NA	NA	NA	NA	NA	NA
1605	105	NA	NA	NA	NA	NA	NA	NA	NA
1606	106	NA	NA	NA	NA	NA	NA	NA	NA
1607	110	NA	NA	NA	NA	NA	NA	NA	NA
1608	NA	NA	NA	NA	NA	NA	NA	NA	NA
1609	108	NA	NA	NA	NA	NA	NA	NA	NA
1610	110	NA	NA	NA	NA	NA	NA	NA	NA
1611	NA	NA	NA	NA	NA	NA	NA	NA	NA
1612	87	NA	NA	NA	NA	NA	NA	NA	NA
1613	106	NA	NA	NA	NA	NA	NA	NA	NA
1614	103	NA	NA	NA	NA	NA	NA	NA	NA
1615	110	NA	NA	NA	NA	NA	NA	NA	NA
1616	122	NA	NA	NA	NA	NA	NA	NA	NA
1617	107	NA	NA	NA	NA	NA	NA	NA	NA
1618	102	NA	NA	NA	NA	NA	NA	NA	NA
1619	93	NA	NA	NA	NA	NA	NA	NA	NA
1620	NA	NA	NA	NA	NA	NA	NA	NA	NA
1621	109	NA	NA	NA	NA	NA	NA	NA	NA
1622	106	NA	NA	NA	NA	NA	NA	NA	NA
1623	113	NA	NA	NA	NA	NA	NA	NA	NA
1624	112	NA	NA	NA	NA	NA	NA	NA	NA
1625	95	NA	NA	NA	NA	NA	NA	NA	NA
1626	100	NA	NA	NA	NA	NA	NA	NA	NA
1627	NA	NA	NA	NA	NA	NA	NA	NA	NA
1628	104	NA	NA	NA	NA	NA	NA	NA	NA
1629	112	NA	NA	NA	NA	NA	NA	NA	NA
1630	NA	NA	NA	NA	NA	NA	NA	NA	NA
1631	NA	NA	NA	NA	NA	NA	NA	NA	NA
1632	104	NA	NA	NA	NA	NA	NA	NA	NA
1633	98	NA	NA	NA	NA	NA	NA	NA	NA
1634	96	NA	NA	NA	NA	NA	NA	NA	NA
1635	97	NA	NA	NA	NA	NA	NA	NA	NA
1636	NA	NA	NA	NA	NA	NA	NA	NA	NA
1637	105	NA	NA	NA	NA	NA	NA	NA	NA
1638	105	NA	NA	NA	NA	NA	NA	NA	NA
1639	108	NA	NA	NA	NA	NA	NA	NA	NA
1640	103	NA	NA	NA	NA	NA	NA	NA	NA
1641	117	NA	NA	NA	NA	NA	NA	NA	NA
1642	114	NA	NA	NA	NA	NA	NA	NA	NA
1643	114	NA	NA	NA	NA	NA	NA	NA	NA
1644	105	NA	NA	NA	NA	NA	NA	NA	NA
1645	99	NA	NA	NA	NA	NA	NA	NA	NA
1646	87	NA	NA	NA	NA	NA	NA	NA	NA
1647	112	NA	NA	NA	NA	NA	NA	NA	NA
1648	NA	NA	NA	NA	NA	NA	NA	NA	NA
1649	104	NA	NA	NA	NA	NA	NA	NA	NA
1650	102	NA	NA	NA	NA	NA	NA	NA	NA
1651	107	NA	NA	NA	NA	NA	NA	NA	NA
1652	107	NA	NA	NA	NA	NA	NA	NA	NA
1653	112	NA	NA	NA	NA	NA	NA	NA	NA
1654	104	NA	NA	NA	NA	NA	NA	NA	NA
1655	104	NA	NA	NA	NA	NA	NA	NA	NA
1656	103	NA	NA	NA	NA	NA	NA	NA	NA
1657	NA	NA	NA	NA	NA	NA	NA	NA	NA
1658	108	NA	NA	NA	NA	NA	NA	NA	NA
1659	NA	NA	NA	NA	NA	NA	NA	NA	NA
1660	111	NA	NA	NA	NA	NA	NA	NA	NA
1661	NA	NA	NA	NA	NA	NA	NA	NA	NA
1662	110	NA	NA	NA	NA	NA	NA	NA	NA
1663	105	NA	NA	NA	NA	NA	NA	NA	NA
1664	105	NA	NA	NA	NA	NA	NA	NA	NA
1665	112	NA	NA	NA	NA	NA	NA	NA	NA
1666	108	NA	NA	NA	NA	NA	NA	NA	NA
1667	NA	NA	NA	NA	NA	NA	NA	NA	NA
1668	110	NA	NA	NA	NA	NA	NA	NA	NA
1669	NA	NA	NA	NA	NA	NA	NA	NA	NA
1670	102	NA	NA	NA	NA	NA	NA	NA	NA
1671	116	NA	NA	NA	NA	NA	NA	NA	NA
1672	112	NA	NA	NA	NA	NA	NA	NA	NA
1673	NA	NA	NA	NA	NA	NA	NA	NA	NA
1674	115	NA	NA	NA	NA	NA	NA	NA	NA
1675	111	NA	NA	NA	NA	NA	NA	NA	NA
1676	103	NA	NA	NA	NA	NA	NA	NA	NA
1677	105	NA	NA	NA	NA	NA	NA	NA	NA
1678	109	NA	NA	NA	NA	NA	NA	NA	NA
1679	110	NA	NA	NA	NA	NA	NA	NA	NA
1680	109	NA	NA	NA	NA	NA	NA	NA	NA
1681	110	NA	NA	NA	NA	NA	NA	NA	NA
1682	104	NA	NA	NA	NA	NA	NA	NA	NA
1683	104	NA	NA	NA	NA	NA	NA	NA	NA
1684	118	NA	NA	NA	NA	NA	NA	NA	NA
1685	106	NA	NA	NA	NA	NA	NA	NA	NA
1686	104	NA	NA	NA	NA	NA	NA	NA	NA
1687	104	NA	NA	NA	NA	NA	NA	NA	NA
1688	114	NA	NA	NA	NA	NA	NA	NA	NA
1689	97	NA	NA	NA	NA	NA	NA	NA	NA
1690	93	NA	NA	NA	NA	NA	NA	NA	NA
1691	103	NA	NA	NA	NA	NA	NA	NA	NA
1692	109	NA	NA	NA	NA	NA	NA	NA	NA
1693	107	NA	NA	NA	NA	NA	NA	NA	NA
1694	109	NA	NA	NA	NA	NA	NA	NA	NA
1695	120	NA	NA	NA	NA	NA	NA	NA	NA
1696	114	NA	NA	NA	NA	NA	NA	NA	NA
1697	111	NA	NA	NA	NA	NA	NA	NA	NA
1698	101	NA	NA	NA	NA	NA	NA	NA	NA
1699	97	NA	NA	NA	NA	NA	NA	NA	NA
1700	116	NA	NA	NA	NA	NA	NA	NA	NA
1701	112	NA	NA	NA	NA	NA	NA	NA	NA
1702	116	NA	NA	NA	NA	NA	NA	NA	NA
1703	103	NA	NA	NA	NA	NA	NA	NA	NA
1704	113	NA	NA	NA	NA	NA	NA	NA	NA
1705	109	NA	NA	NA	NA	NA	NA	NA	NA
1706	115	NA	NA	NA	NA	NA	NA	NA	NA
1707	111	NA	NA	NA	NA	NA	NA	NA	NA
1708	103	NA	NA	NA	NA	NA	NA	NA	NA
1709	106	NA	NA	NA	NA	NA	NA	NA	NA
1710	NA	NA	NA	NA	NA	NA	NA	NA	NA
1711	NA	NA	NA	NA	NA	NA	NA	NA	NA
1712	NA	NA	NA	NA	NA	NA	NA	NA	NA
1713	104	NA	NA	NA	NA	NA	NA	NA	NA
1714	108	NA	NA	NA	NA	NA	NA	NA	NA
1715	107	NA	NA	NA	NA	NA	NA	NA	NA
1716	110	NA	NA	NA	NA	NA	NA	NA	NA
1717	98	NA	NA	NA	NA	NA	NA	NA	NA
1718	102	NA	NA	NA	NA	NA	NA	NA	NA
1719	102	NA	NA	NA	NA	NA	NA	NA	NA
1720	114	NA	NA	NA	NA	NA	NA	NA	NA
1721	95	NA	NA	NA	NA	NA	NA	NA	NA
1722	100	NA	NA	NA	NA	NA	NA	NA	NA
1723	104	NA	NA	NA	NA	NA	NA	NA	NA
1724	99	NA	NA	NA	NA	NA	NA	NA	NA
1725	106	NA	NA	NA	NA	NA	NA	NA	NA
1726	116	NA	NA	NA	NA	NA	NA	NA	NA
1727	112	NA	NA	NA	NA	NA	NA	NA	NA
1728	104	NA	NA	NA	NA	NA	NA	NA	NA
1729	105	NA	NA	NA	NA	NA	NA	NA	NA
1730	NA	NA	NA	NA	NA	NA	NA	NA	NA
1731	104	NA	NA	NA	NA	NA	NA	NA	NA
1732	108	NA	NA	NA	NA	NA	NA	NA	NA
1733	107	NA	NA	NA	NA	NA	NA	NA	NA
1734	102	NA	NA	NA	NA	NA	NA	NA	NA
1735	101	NA	NA	NA	NA	NA	NA	NA	NA
1736	106	NA	NA	NA	NA	NA	NA	NA	NA
1737	93	NA	NA	NA	NA	NA	NA	NA	NA
1738	101	NA	NA	NA	NA	NA	NA	NA	NA
1739	110	NA	NA	NA	NA	NA	NA	NA	NA
1740	115	NA	NA	NA	NA	NA	NA	NA	NA
1741	109	NA	NA	NA	NA	NA	NA	NA	NA
1742	109	NA	NA	NA	NA	NA	NA	NA	NA
1743	108	NA	NA	NA	NA	NA	NA	NA	NA
1744	98	NA	NA	NA	NA	NA	NA	NA	NA
1745	105	NA	NA	NA	NA	NA	NA	NA	NA
1746	110	NA	NA	NA	NA	NA	NA	NA	NA
1747	101	NA	NA	NA	NA	NA	NA	NA	NA
1748	96	NA	NA	NA	NA	NA	NA	NA	NA
1749	100	NA	NA	NA	NA	NA	NA	NA	NA
1750	110	NA	NA	NA	NA	NA	NA	NA	NA
1751	103	NA	NA	NA	NA	NA	NA	NA	NA
1752	110	NA	NA	NA	NA	NA	NA	NA	NA
1753	96	NA	NA	NA	NA	NA	NA	NA	NA
1754	115	NA	NA	NA	NA	NA	NA	NA	NA
1755	120	NA	NA	NA	NA	NA	NA	NA	NA
1756	109	NA	NA	NA	NA	NA	NA	NA	NA
1757	112	NA	NA	NA	NA	NA	NA	NA	NA
1758	101	NA	NA	NA	NA	NA	NA	NA	NA
1759	109	NA	NA	NA	NA	NA	NA	NA	NA
1760	103	NA	NA	NA	NA	NA	NA	NA	NA
1761	89	NA	NA	NA	NA	NA	NA	NA	NA
1762	106	NA	NA	NA	NA	NA	NA	NA	NA
1763	112	NA	NA	NA	NA	NA	NA	NA	NA
1764	98	NA	NA	NA	NA	NA	NA	NA	NA
1765	106	NA	NA	NA	NA	NA	NA	NA	NA
1766	113	NA	NA	NA	NA	NA	NA	NA	NA
1767	101	NA	NA	NA	NA	NA	NA	NA	NA
1768	117	NA	NA	NA	NA	NA	NA	NA	NA
1769	NA	NA	NA	NA	NA	NA	NA	NA	NA
1770	105	NA	NA	NA	NA	NA	NA	NA	NA
1771	104	NA	NA	NA	NA	NA	NA	NA	NA
1772	106	NA	NA	NA	NA	NA	NA	NA	NA
1773	100	NA	NA	NA	NA	NA	NA	NA	NA
1774	110	NA	NA	NA	NA	NA	NA	NA	NA
1775	99	NA	NA	NA	NA	NA	NA	NA	NA
1776	108	NA	NA	NA	NA	NA	NA	NA	NA
1777	104	NA	NA	NA	NA	NA	NA	NA	NA
1778	111	NA	NA	NA	NA	NA	NA	NA	NA
1779	96	NA	NA	NA	NA	NA	NA	NA	NA
1780	109	NA	NA	NA	NA	NA	NA	NA	NA
1781	91	NA	NA	NA	NA	NA	NA	NA	NA
1782	109	NA	NA	NA	NA	NA	NA	NA	NA
1783	103	NA	NA	NA	NA	NA	NA	NA	NA
1784	105	NA	NA	NA	NA	NA	NA	NA	NA
1785	108	NA	NA	NA	NA	NA	NA	NA	NA
1786	106	NA	NA	NA	NA	NA	NA	NA	NA
1787	105	NA	NA	NA	NA	NA	NA	NA	NA
1788	109	NA	NA	NA	NA	NA	NA	NA	NA
1789	106	NA	NA	NA	NA	NA	NA	NA	NA
1790	119	NA	NA	NA	NA	NA	NA	NA	NA
1791	99	NA	NA	NA	NA	NA	NA	NA	NA
1792	101	NA	NA	NA	NA	NA	NA	NA	NA
1793	106	NA	NA	NA	NA	NA	NA	NA	NA
1794	104	NA	NA	NA	NA	NA	NA	NA	NA
1795	113	NA	NA	NA	NA	NA	NA	NA	NA
1796	103	NA	NA	NA	NA	NA	NA	NA	NA
1797	97	NA	NA	NA	NA	NA	NA	NA	NA
1798	110	NA	NA	NA	NA	NA	NA	NA	NA
1799	103	NA	NA	NA	NA	NA	NA	NA	NA
1800	103	NA	NA	NA	NA	NA	NA	NA	NA
1801	105	NA	NA	NA	NA	NA	NA	NA	NA
1802	96	NA	NA	NA	NA	NA	NA	NA	NA
1803	110	NA	NA	NA	NA	NA	NA	NA	NA
1804	104	NA	NA	NA	NA	NA	NA	NA	NA
1805	93	NA	NA	NA	NA	NA	NA	NA	NA
1806	114	NA	NA	NA	NA	NA	NA	NA	NA
1807	116	NA	NA	NA	NA	NA	NA	NA	NA
1808	98	NA	NA	NA	NA	NA	NA	NA	NA
1809	107	NA	NA	NA	NA	NA	NA	NA	NA
1810	100	NA	NA	NA	NA	NA	NA	NA	NA
1811	110	NA	NA	NA	NA	NA	NA	NA	NA
1812	120	NA	NA	NA	NA	NA	NA	NA	NA
1813	107	NA	NA	NA	NA	NA	NA	NA	NA
1814	113	NA	NA	NA	NA	NA	NA	NA	NA
1815	111	NA	NA	NA	NA	NA	NA	NA	NA
1816	103	NA	NA	NA	NA	NA	NA	NA	NA
1817	110	NA	NA	NA	NA	NA	NA	NA	NA
1818	106	NA	NA	NA	NA	NA	NA	NA	NA
1819	106	NA	NA	NA	NA	NA	NA	NA	NA
1820	95	NA	NA	NA	NA	NA	NA	NA	NA
1821	109	NA	NA	NA	NA	NA	NA	NA	NA
1822	102	NA	NA	NA	NA	NA	NA	NA	NA
1823	106	NA	NA	NA	NA	NA	NA	NA	NA
1824	108	NA	NA	NA	NA	NA	NA	NA	NA
1825	114	NA	NA	NA	NA	NA	NA	NA	NA
1826	109	NA	NA	NA	NA	NA	NA	NA	NA
1827	100	NA	NA	NA	NA	NA	NA	NA	NA
1828	113	NA	NA	NA	NA	NA	NA	NA	NA
1829	112	NA	NA	NA	NA	NA	NA	NA	NA
1830	105	NA	NA	NA	NA	NA	NA	NA	NA
1831	114	NA	NA	NA	NA	NA	NA	NA	NA
1832	113	NA	NA	NA	NA	NA	NA	NA	NA
1833	107	NA	NA	NA	NA	NA	NA	NA	NA
1834	111	NA	NA	NA	NA	NA	NA	NA	NA
1835	112	NA	NA	NA	NA	NA	NA	NA	NA
1836	112	NA	NA	NA	NA	NA	NA	NA	NA
1837	111	NA	NA	NA	NA	NA	NA	NA	NA
1838	109	NA	NA	NA	NA	NA	NA	NA	NA
1839	120	NA	NA	NA	NA	NA	NA	NA	NA
1840	105	NA	NA	NA	NA	NA	NA	NA	NA
1841	107	NA	NA	NA	NA	NA	NA	NA	NA
1842	96	NA	NA	NA	NA	NA	NA	NA	NA
1843	106	NA	NA	NA	NA	NA	NA	NA	NA
1844	106	NA	NA	NA	NA	NA	NA	NA	NA
1845	102	NA	NA	NA	NA	NA	NA	NA	NA
1846	98	NA	NA	NA	NA	NA	NA	NA	NA
1847	107	NA	NA	NA	NA	NA	NA	NA	NA
1848	102	NA	NA	NA	NA	NA	NA	NA	NA
1849	100	NA	NA	NA	NA	NA	NA	NA	NA
1850	109	NA	NA	NA	NA	NA	NA	NA	NA
1851	102	NA	NA	NA	NA	NA	NA	NA	NA
1852	113	NA	NA	NA	NA	NA	NA	NA	NA
1853	102	NA	NA	NA	NA	NA	NA	NA	NA
1854	102	NA	NA	NA	NA	NA	NA	NA	NA
1855	101	NA	NA	NA	NA	NA	NA	NA	NA
1856	113	NA	NA	NA	NA	NA	NA	NA	NA
1857	108	NA	NA	NA	NA	NA	NA	NA	NA
1858	NA	NA	NA	NA	NA	NA	NA	NA	NA
1859	110	NA	NA	NA	NA	NA	NA	NA	NA
1860	115	NA	NA	NA	NA	NA	NA	NA	NA
1861	102	NA	NA	NA	NA	NA	NA	NA	NA
1862	117	NA	NA	NA	NA	NA	NA	NA	NA
1863	118	NA	NA	NA	NA	NA	NA	NA	NA
1864	105	NA	NA	NA	NA	NA	NA	NA	NA
1865	96	NA	NA	NA	NA	NA	NA	NA	NA
1866	102	NA	NA	NA	NA	NA	NA	NA	NA
1867	101	NA	NA	NA	NA	NA	NA	NA	NA
1868	NA	NA	NA	NA	NA	NA	NA	NA	NA
1869	113	NA	NA	NA	NA	NA	NA	NA	NA
1870	104	NA	NA	NA	NA	NA	NA	NA	NA
1871	NA	NA	NA	NA	NA	NA	NA	NA	NA
1872	NA	NA	NA	NA	NA	NA	NA	NA	NA
1873	NA	NA	NA	NA	NA	NA	NA	NA	NA
1874	NA	NA	NA	NA	NA	NA	NA	NA	NA
1875	NA	NA	NA	NA	NA	NA	NA	NA	NA
1876	NA	NA	NA	NA	NA	NA	NA	NA	NA
1877	104	NA	NA	NA	NA	NA	NA	NA	NA
1878	NA	NA	NA	NA	NA	NA	NA	NA	NA
1879	102	NA	NA	NA	NA	NA	NA	NA	NA
1880	110	NA	NA	NA	NA	NA	NA	NA	NA
1881	112	NA	NA	NA	275.05	276.55	278.55	285.15	290.85
1882	97	289.25	284.75	278.15	278.45	278.55	279.45	286.65	289.75
1883	107	290.45	283.35	277.15	276.45	277.15	279.45	285.45	289.95
1884	109	291.65	283.25	277.75	276.15	275.65	279.55	285.65	290.75
1885	113	288.95	281.35	276.85	274.95	275.45	277.85	286.45	289.65
1886	108	291.05	284.05	279.45	275.35	274.95	280.95	286.35	290.85
1887	109	291.25	284.45	278.05	277.45	277.15	279.25	286.05	289.35
1888	107	291.65	284.15	278.75	277.15	275.85	281.15	287.15	290.85
1889	109	289.15	286.25	279.45	276.05	276.55	280.45	286.25	289.35
1890	98	289.35	283.65	278.85	277.25	280.55	282.45	287.95	291.15
1891	99	290.45	284.95	282.85	276.05	277.65	281.75	285.95	291.35
1892	115	290.05	284.65	279.05	277.15	277.55	279.55	286.55	290.95
1893	109	290.05	283.65	277.05	276.65	275.65	279.75	286.75	290.15
1894	98	291.15	283.15	278.15	276.95	277.25	282.35	287.85	290.45
1895	NA	289.85	285.65	279.15	276.05	276.95	281.65	286.95	291.65
1896	106	290.75	283.85	279.05	277.45	277.75	279.15	287.75	290.65
1897	106	289.85	284.25	278.75	278.15	277.65	280.85	285.25	290.75
1898	108	288.55	284.75	277.15	277.75	278.35	279.95	284.55	290.75
1899	99	290.45	285.75	280.35	277.15	278.65	281.85	286.25	292.35
1900	102	287.35	281.85	279.35	276.05	276.85	279.45	286.25	291.55
1901	102	290.25	285.15	278.85	278.65	276.45	279.75	287.55	290.35
1902	98	291.85	283.75	278.25	276.55	277.05	282.35	284.85	290.85
1903	99	290.05	285.45	281.15	278.45	277.95	282.75	287.85	289.65
1904	108	290.05	282.65	277.65	275.65	278.25	280.45	287.35	289.95
1905	105	290.15	282.25	279.65	278.65	276.95	280.85	285.05	290.75
1906	105	290.85	284.65	281.15	276.35	277.55	280.85	285.65	290.65
1907	103	289.85	282.95	278.95	278.25	276.05	279.75	286.05	290.25
1908	102	290.15	285.25	278.05	277.65	276.95	280.55	286.15	290.05
1909	108	290.55	282.75	279.05	276.85	276.25	279.65	286.35	290.55
1910	104	288.45	283.85	277.95	278.55	276.55	278.85	285.25	290.85
1911	98	290.15	283.95	277.85	277.15	278.05	281.85	285.85	290.05
1912	105	289.65	285.25	278.75	276.95	280.15	281.05	286.45	290.65
1913	103	289.75	283.25	278.65	276.15	277.65	278.75	287.45	289.65
1914	102	290.05	283.45	279.15	277.85	278.35	282.75	284.85	291.35
1915	102	289.95	285.95	279.65	277.45	278.05	279.85	286.15	290.35
1916	112	292.45	286.15	279.65	279.15	278.65	278.85	286.15	291.25
1917	103	290.85	286.45	280.35	275.65	277.05	279.95	286.05	289.15
1918	104	291.15	281.85	277.25	275.55	277.45	280.85	285.75	289.75
1919	NA	290.45	283.85	278.65	276.95	277.65	281.45	286.65	291.05
1920	104	290.65	285.45	279.65	277.85	277.25	281.45	286.65	290.45
1921	NA	290.15	285.45	280.05	277.75	277.65	279.65	286.85	290.85
1922	101	290.15	282.15	279.45	275.45	278.15	279.95	286.65	291.45
1923	97	290.25	284.85	278.25	275.75	277.95	282.25	285.95	291.55
1924	111	290.65	284.65	280.15	277.15	277.85	278.15	287.55	290.05
1925	108	289.85	282.65	278.65	276.65	276.35	279.75	284.55	290.45
1926	108	290.05	285.25	279.85	276.55	278.15	279.65	284.25	290.35
1927	107	288.75	283.25	277.85	277.15	276.25	280.25	286.35	289.75
1928	107	290.15	285.15	280.05	277.35	276.95	280.45	286.25	292.15
1929	103	290.35	285.15	278.95	275.85	276.35	280.05	285.95	290.05
1930	95	290.45	284.35	282.35	276.85	278.85	282.45	287.55	291.35
1931	105	290.25	283.05	279.75	277.25	277.25	280.85	285.45	289.95
1932	105	289.55	285.45	279.75	278.75	277.05	279.75	284.65	291.45
1933	106	289.15	284.25	279.85	276.85	276.75	279.15	286.35	292.35
1934	104	289.95	284.65	279.55	275.15	276.55	279.45	285.15	291.65
1935	102	289.05	283.25	280.05	277.35	278.25	280.75	285.75	291.15
1936	111	290.75	284.85	279.25	274.85	275.35	278.25	285.45	290.25
1937	100	290.15	284.25	281.15	278.15	280.05	281.25	286.35	291.15
1938	98	290.55	285.35	278.45	276.35	276.55	283.05	286.15	292.25
1939	104	291.55	283.55	279.35	275.95	277.45	280.75	286.65	291.25
1940	110	291.35	286.05	278.95	276.25	276.35	280.35	286.05	291.55
1941	100	291.65	286.45	280.65	278.45	277.85	281.75	285.65	291.65
1942	NA	290.25	286.05	280.55	276.95	276.95	283.45	285.95	290.35
1943	NA	289.45	283.15	278.35	275.55	276.75	280.05	284.65	291.35
1944	NA	290.85	284.15	279.55	276.85	276.35	279.75	284.95	292.95
1945	NA	290.45	284.95	277.85	274.95	275.35	280.25	287.05	289.65
1946	97	291.15	284.45	278.35	277.45	277.35	279.95	287.15	290.75
1947	107	291.35	287.25	278.65	277.75	275.65	279.45	286.05	290.45
1948	102	289.35	282.95	277.75	277.55	277.95	280.45	287.65	292.05
1949	107	291.45	285.35	282.35	278.55	279.65	279.75	284.45	292.15
1950	99	289.65	284.25	280.15	278.95	278.45	280.95	287.95	293.15
1951	98	290.45	285.05	278.95	277.35	278.75	281.15	286.35	292.15
1952	105	292.35	284.65	281.15	277.85	277.15	280.75	287.05	291.55
1953	101	290.55	286.55	279.95	276.75	277.65	282.45	285.45	291.55
1954	98	291.45	284.45	281.15	279.05	279.45	281.35	288.55	291.85
1955	97	289.75	286.25	280.55	276.85	279.65	282.95	288.05	291.95
1956	99	291.25	283.85	281.05	277.55	277.35	282.25	286.55	291.25
1957	103	291.45	284.45	278.25	278.15	277.65	279.45	287.95	290.55
1958	99	290.75	286.35	280.75	277.85	279.25	281.65	287.75	291.75
1959	92	290.45	285.05	281.45	277.55	281.35	283.05	287.85	292.45
1960	95	291.75	286.35	280.95	277.95	279.55	282.85	286.25	291.95
1961	99	291.25	286.25	280.05	276.55	277.35	282.05	288.15	293.15
1962	102	293.55	286.35	280.85	277.15	278.95	281.35	287.05	291.85
1963	101	290.95	284.85	280.75	274.95	276.25	281.05	288.05	293.05
1964	99	290.25	285.25	280.75	279.25	277.05	280.35	290.95	292.85
1965	110	290.45	284.25	280.15	277.25	277.75	279.35	284.25	291.55
1966	97	289.95	285.65	279.65	277.15	279.75	282.15	287.35	290.85
1967	97	291.05	284.75	278.75	277.15	278.05	281.65	287.45	293.75
1968	99	290.35	285.65	278.45	277.15	276.15	281.75	287.85	291.75
1969	101	289.55	285.55	282.65	278.55	278.85	280.75	287.55	292.55
1970	107	290.25	284.45	279.05	276.95	278.75	278.65	286.55	292.55
1971	98	290.75	284.65	279.55	277.85	278.45	280.85	287.05	291.85
1972	99	289.85	285.45	NA	NA	NA	NA	NA	NA
1973	97	NA	NA	NA	NA	NA	NA	NA	NA
1974	99	290.35	283.65	277.75	277.05	277.85	280.55	287.75	292.55
1975	100	290.45	284.05	280.15	277.55	277.25	281.15	287.45	292.05
1976	99	291.15	285.85	280.15	277.25	280.15	281.25	287.05	291.65
1977	93	290.45	283.65	279.45	276.25	276.55	282.25	288.05	292.15
1978	104	292.35	286.95	281.45	278.45	277.05	281.15	286.85	292.75
1979	97	290.95	285.45	281.05	279.55	281.05	281.55	286.65	291.35
1980	102	292.15	286.05	281.25	277.65	277.15	280.75	286.05	292.05
1981	99	290.95	285.85	278.75	275.85	277.25	281.75	286.75	291.25
1982	93	289.65	283.15	279.55	277.45	277.95	282.15	286.95	293.65
1983	99	290.85	286.65	280.55	278.35	278.05	281.45	289.55	292.95
1984	109	290.15	284.45	278.95	275.75	275.95	278.65	286.65	291.75
1985	99	290.35	285.95	280.25	276.65	279.05	282.05	288.15	293.25
1986	102	291.35	284.95	279.05	276.45	276.15	281.15	287.45	291.55
1987	95	289.45	284.65	281.15	278.45	279.15	281.55	287.45	292.15
1988	106	292.35	285.75	280.85	279.45	277.65	280.85	287.05	291.65
1989	93	290.15	283.35	279.55	280.05	280.05	281.85	288.15	291.55
1990	88	290.45	286.25	280.65	277.85	281.35	282.85	287.25	292.05
1991	97	291.55	287.35	281.45	NA	NA	NA	NA	NA
1992	94	NA	NA	NA	NA	NA	NA	NA	NA
1993	97	NA	NA	NA	NA	NA	NA	NA	NA
1994	99	NA	NA	NA	NA	NA	NA	NA	NA
1995	99	NA	NA	NA	NA	NA	NA	NA	NA
1996	103	NA	NA	NA	NA	NA	NA	NA	NA
1997	97	NA	NA	NA	NA	NA	NA	NA	NA
1998	91	NA	NA	NA	NA	NA	NA	NA	NA
1999	94	NA	NA	NA	NA	NA	NA	NA	NA
2000	100	NA	NA	NA	NA	NA	NA	NA	NA
2001	96	NA	NA	NA	NA	NA	NA	NA	NA
2002	91	NA	NA	NA	NA	NA	NA	NA	NA
2003	98	NA	NA	NA	NA	NA	NA	NA	NA
