# Supplementary material for: A decade of cold Eurasian winters reconstructed for the early 19th century
Source: Nat Commun. 2022 Apr 19;13:2116. doi: 10.1038/s41467-022-29677-8 (PMC9019108; doi:10.1038/s41467-022-29677-8)
Supplement: Supplementary file 4 — Supplementary Code 1 [file 41467_2022_29677_MOESM4_ESM.zip › Rinput/Cherry_Tokyo_spring.txt]

Year	DOY	Toct	Tnov	Tdec	Tjan	Tfeb	Tmar	Tapr	Tmay
1877	1905	6	8	139.7	35.6	139.77	35.68	NA	NA
1600	NA	NA	NA	NA	NA	NA	NA	NA	NA
1601	NA	NA	NA	NA	NA	NA	NA	NA	NA
1602	NA	NA	NA	NA	NA	NA	NA	NA	NA
1603	NA	NA	NA	NA	NA	NA	NA	NA	NA
1604	NA	NA	NA	NA	NA	NA	NA	NA	NA
1605	NA	NA	NA	NA	NA	NA	NA	NA	NA
1606	NA	NA	NA	NA	NA	NA	NA	NA	NA
1607	NA	NA	NA	NA	NA	NA	NA	NA	NA
1608	NA	NA	NA	NA	NA	NA	NA	NA	NA
1609	NA	NA	NA	NA	NA	NA	NA	NA	NA
1610	NA	NA	NA	NA	NA	NA	NA	NA	NA
1611	NA	NA	NA	NA	NA	NA	NA	NA	NA
1612	NA	NA	NA	NA	NA	NA	NA	NA	NA
1613	NA	NA	NA	NA	NA	NA	NA	NA	NA
1614	NA	NA	NA	NA	NA	NA	NA	NA	NA
1615	NA	NA	NA	NA	NA	NA	NA	NA	NA
1616	NA	NA	NA	NA	NA	NA	NA	NA	NA
1617	NA	NA	NA	NA	NA	NA	NA	NA	NA
1618	NA	NA	NA	NA	NA	NA	NA	NA	NA
1619	NA	NA	NA	NA	NA	NA	NA	NA	NA
1620	NA	NA	NA	NA	NA	NA	NA	NA	NA
1621	NA	NA	NA	NA	NA	NA	NA	NA	NA
1622	NA	NA	NA	NA	NA	NA	NA	NA	NA
1623	NA	NA	NA	NA	NA	NA	NA	NA	NA
1624	NA	NA	NA	NA	NA	NA	NA	NA	NA
1625	NA	NA	NA	NA	NA	NA	NA	NA	NA
1626	NA	NA	NA	NA	NA	NA	NA	NA	NA
1627	NA	NA	NA	NA	NA	NA	NA	NA	NA
1628	NA	NA	NA	NA	NA	NA	NA	NA	NA
1629	NA	NA	NA	NA	NA	NA	NA	NA	NA
1630	NA	NA	NA	NA	NA	NA	NA	NA	NA
1631	NA	NA	NA	NA	NA	NA	NA	NA	NA
1632	NA	NA	NA	NA	NA	NA	NA	NA	NA
1633	NA	NA	NA	NA	NA	NA	NA	NA	NA
1634	NA	NA	NA	NA	NA	NA	NA	NA	NA
1635	NA	NA	NA	NA	NA	NA	NA	NA	NA
1636	106	NA	NA	NA	NA	NA	NA	NA	NA
1637	NA	NA	NA	NA	NA	NA	NA	NA	NA
1638	NA	NA	NA	NA	NA	NA	NA	NA	NA
1639	NA	NA	NA	NA	NA	NA	NA	NA	NA
1640	NA	NA	NA	NA	NA	NA	NA	NA	NA
1641	NA	NA	NA	NA	NA	NA	NA	NA	NA
1642	NA	NA	NA	NA	NA	NA	NA	NA	NA
1643	113	NA	NA	NA	NA	NA	NA	NA	NA
1644	111	NA	NA	NA	NA	NA	NA	NA	NA
1645	NA	NA	NA	NA	NA	NA	NA	NA	NA
1646	NA	NA	NA	NA	NA	NA	NA	NA	NA
1647	109	NA	NA	NA	NA	NA	NA	NA	NA
1648	NA	NA	NA	NA	NA	NA	NA	NA	NA
1649	NA	NA	NA	NA	NA	NA	NA	NA	NA
1650	104	NA	NA	NA	NA	NA	NA	NA	NA
1651	NA	NA	NA	NA	NA	NA	NA	NA	NA
1652	NA	NA	NA	NA	NA	NA	NA	NA	NA
1653	NA	NA	NA	NA	NA	NA	NA	NA	NA
1654	93	NA	NA	NA	NA	NA	NA	NA	NA
1655	NA	NA	NA	NA	NA	NA	NA	NA	NA
1656	111	NA	NA	NA	NA	NA	NA	NA	NA
1657	NA	NA	NA	NA	NA	NA	NA	NA	NA
1658	NA	NA	NA	NA	NA	NA	NA	NA	NA
1659	104	NA	NA	NA	NA	NA	NA	NA	NA
1660	111	NA	NA	NA	NA	NA	NA	NA	NA
1661	NA	NA	NA	NA	NA	NA	NA	NA	NA
1662	113	NA	NA	NA	NA	NA	NA	NA	NA
1663	101	NA	NA	NA	NA	NA	NA	NA	NA
1664	109	NA	NA	NA	NA	NA	NA	NA	NA
1665	112	NA	NA	NA	NA	NA	NA	NA	NA
1666	106	NA	NA	NA	NA	NA	NA	NA	NA
1667	103	NA	NA	NA	NA	NA	NA	NA	NA
1668	109	NA	NA	NA	NA	NA	NA	NA	NA
1669	102	NA	NA	NA	NA	NA	NA	NA	NA
1670	110	NA	NA	NA	NA	NA	NA	NA	NA
1671	102	NA	NA	NA	NA	NA	NA	NA	NA
1672	NA	NA	NA	NA	NA	NA	NA	NA	NA
1673	116	NA	NA	NA	NA	NA	NA	NA	NA
1674	NA	NA	NA	NA	NA	NA	NA	NA	NA
1675	NA	NA	NA	NA	NA	NA	NA	NA	NA
1676	107	NA	NA	NA	NA	NA	NA	NA	NA
1677	112	NA	NA	NA	NA	NA	NA	NA	NA
1678	107	NA	NA	NA	NA	NA	NA	NA	NA
1679	NA	NA	NA	NA	NA	NA	NA	NA	NA
1680	110	NA	NA	NA	NA	NA	NA	NA	NA
1681	116	NA	NA	NA	NA	NA	NA	NA	NA
1682	NA	NA	NA	NA	NA	NA	NA	NA	NA
1683	NA	NA	NA	NA	NA	NA	NA	NA	NA
1684	NA	NA	NA	NA	NA	NA	NA	NA	NA
1685	NA	NA	NA	NA	NA	NA	NA	NA	NA
1686	112	NA	NA	NA	NA	NA	NA	NA	NA
1687	NA	NA	NA	NA	NA	NA	NA	NA	NA
1688	115	NA	NA	NA	NA	NA	NA	NA	NA
1689	103	NA	NA	NA	NA	NA	NA	NA	NA
1690	NA	NA	NA	NA	NA	NA	NA	NA	NA
1691	113	NA	NA	NA	NA	NA	NA	NA	NA
1692	105	NA	NA	NA	NA	NA	NA	NA	NA
1693	114	NA	NA	NA	NA	NA	NA	NA	NA
1694	111	NA	NA	NA	NA	NA	NA	NA	NA
1695	118	NA	NA	NA	NA	NA	NA	NA	NA
1696	109	NA	NA	NA	NA	NA	NA	NA	NA
1697	NA	NA	NA	NA	NA	NA	NA	NA	NA
1698	115	NA	NA	NA	NA	NA	NA	NA	NA
1699	107	NA	NA	NA	NA	NA	NA	NA	NA
1700	110	NA	NA	NA	NA	NA	NA	NA	NA
1701	112	NA	NA	NA	NA	NA	NA	NA	NA
1702	NA	NA	NA	NA	NA	NA	NA	NA	NA
1703	120	NA	NA	NA	NA	NA	NA	NA	NA
1704	109	NA	NA	NA	NA	NA	NA	NA	NA
1705	101	NA	NA	NA	NA	NA	NA	NA	NA
1706	NA	NA	NA	NA	NA	NA	NA	NA	NA
1707	NA	NA	NA	NA	NA	NA	NA	NA	NA
1708	NA	NA	NA	NA	NA	NA	NA	NA	NA
1709	NA	NA	NA	NA	NA	NA	NA	NA	NA
1710	NA	NA	NA	NA	NA	NA	NA	NA	NA
1711	103	NA	NA	NA	NA	NA	NA	NA	NA
1712	NA	NA	NA	NA	NA	NA	NA	NA	NA
1713	NA	NA	NA	NA	NA	NA	NA	NA	NA
1714	NA	NA	NA	NA	NA	NA	NA	NA	NA
1715	NA	NA	NA	NA	NA	NA	NA	NA	NA
1716	111	NA	NA	NA	NA	NA	NA	NA	NA
1717	100	NA	NA	NA	NA	NA	NA	NA	NA
1718	NA	NA	NA	NA	NA	NA	NA	NA	NA
1719	NA	NA	NA	NA	NA	NA	NA	NA	NA
1720	NA	NA	NA	NA	NA	NA	NA	NA	NA
1721	NA	NA	NA	NA	NA	NA	NA	NA	NA
1722	107	NA	NA	NA	NA	NA	NA	NA	NA
1723	NA	NA	NA	NA	NA	NA	NA	NA	NA
1724	NA	NA	NA	NA	NA	NA	NA	NA	NA
1725	NA	NA	NA	NA	NA	NA	NA	NA	NA
1726	NA	NA	NA	NA	NA	NA	NA	NA	NA
1727	NA	NA	NA	NA	NA	NA	NA	NA	NA
1728	NA	NA	NA	NA	NA	NA	NA	NA	NA
1729	105	NA	NA	NA	NA	NA	NA	NA	NA
1730	104	NA	NA	NA	NA	NA	NA	NA	NA
1731	108	NA	NA	NA	NA	NA	NA	NA	NA
1732	NA	NA	NA	NA	NA	NA	NA	NA	NA
1733	107	NA	NA	NA	NA	NA	NA	NA	NA
1734	102	NA	NA	NA	NA	NA	NA	NA	NA
1735	101	NA	NA	NA	NA	NA	NA	NA	NA
1736	NA	NA	NA	NA	NA	NA	NA	NA	NA
1737	100	NA	NA	NA	NA	NA	NA	NA	NA
1738	94	NA	NA	NA	NA	NA	NA	NA	NA
1739	102	NA	NA	NA	NA	NA	NA	NA	NA
1740	108	NA	NA	NA	NA	NA	NA	NA	NA
1741	NA	NA	NA	NA	NA	NA	NA	NA	NA
1742	NA	NA	NA	NA	NA	NA	NA	NA	NA
1743	109	NA	NA	NA	NA	NA	NA	NA	NA
1744	98	NA	NA	NA	NA	NA	NA	NA	NA
1745	103	NA	NA	NA	NA	NA	NA	NA	NA
1746	107	NA	NA	NA	NA	NA	NA	NA	NA
1747	116	NA	NA	NA	NA	NA	NA	NA	NA
1748	92	NA	NA	NA	NA	NA	NA	NA	NA
1749	100	NA	NA	NA	NA	NA	NA	NA	NA
1750	91	NA	NA	NA	NA	NA	NA	NA	NA
1751	104	NA	NA	NA	NA	NA	NA	NA	NA
1752	110	NA	NA	NA	NA	NA	NA	NA	NA
1753	108	NA	NA	NA	NA	NA	NA	NA	NA
1754	108	NA	NA	NA	NA	NA	NA	NA	NA
1755	112	NA	NA	NA	NA	NA	NA	NA	NA
1756	111	NA	NA	NA	NA	NA	NA	NA	NA
1757	105	NA	NA	NA	NA	NA	NA	NA	NA
1758	104	NA	NA	NA	NA	NA	NA	NA	NA
1759	105	NA	NA	NA	NA	NA	NA	NA	NA
1760	NA	NA	NA	NA	NA	NA	NA	NA	NA
1761	107	NA	NA	NA	NA	NA	NA	NA	NA
1762	108	NA	NA	NA	NA	NA	NA	NA	NA
1763	103	NA	NA	NA	NA	NA	NA	NA	NA
1764	99	NA	NA	NA	NA	NA	NA	NA	NA
1765	104	NA	NA	NA	NA	NA	NA	NA	NA
1766	111	NA	NA	NA	NA	NA	NA	NA	NA
1767	113	NA	NA	NA	NA	NA	NA	NA	NA
1768	106	NA	NA	NA	NA	NA	NA	NA	NA
1769	102	NA	NA	NA	NA	NA	NA	NA	NA
1770	103	NA	NA	NA	NA	NA	NA	NA	NA
1771	103	NA	NA	NA	NA	NA	NA	NA	NA
1772	NA	NA	NA	NA	NA	NA	NA	NA	NA
1773	103	NA	NA	NA	NA	NA	NA	NA	NA
1774	112	NA	NA	NA	NA	NA	NA	NA	NA
1775	103	NA	NA	NA	NA	NA	NA	NA	NA
1776	102	NA	NA	NA	NA	NA	NA	NA	NA
1777	100	NA	NA	NA	NA	NA	NA	NA	NA
1778	107	NA	NA	NA	NA	NA	NA	NA	NA
1779	97	NA	NA	NA	NA	NA	NA	NA	NA
1780	104	NA	NA	NA	NA	NA	NA	NA	NA
1781	97	NA	NA	NA	NA	NA	NA	NA	NA
1782	101	NA	NA	NA	NA	NA	NA	NA	NA
1783	98	NA	NA	NA	NA	NA	NA	NA	NA
1784	106	NA	NA	NA	NA	NA	NA	NA	NA
1785	106	NA	NA	NA	NA	NA	NA	NA	NA
1786	106	NA	NA	NA	NA	NA	NA	NA	NA
1787	105	NA	NA	NA	NA	NA	NA	NA	NA
1788	108	NA	NA	NA	NA	NA	NA	NA	NA
1789	111	NA	NA	NA	NA	NA	NA	NA	NA
1790	98	NA	NA	NA	NA	NA	NA	NA	NA
1791	104	NA	NA	NA	NA	NA	NA	NA	NA
1792	99	NA	NA	NA	NA	NA	NA	NA	NA
1793	97	NA	NA	NA	NA	NA	NA	NA	NA
1794	105	NA	NA	NA	NA	NA	NA	NA	NA
1795	108	NA	NA	NA	NA	NA	NA	NA	NA
1796	92	NA	NA	NA	NA	NA	NA	NA	NA
1797	101	NA	NA	NA	NA	NA	NA	NA	NA
1798	103	NA	NA	NA	NA	NA	NA	NA	NA
1799	103	NA	NA	NA	NA	NA	NA	NA	NA
1800	108	NA	NA	NA	NA	NA	NA	NA	NA
1801	109	NA	NA	NA	NA	NA	NA	NA	NA
1802	NA	NA	NA	NA	NA	NA	NA	NA	NA
1803	102	NA	NA	NA	NA	NA	NA	NA	NA
1804	102	NA	NA	NA	NA	NA	NA	NA	NA
1805	99	NA	NA	NA	NA	NA	NA	NA	NA
1806	106	NA	NA	NA	NA	NA	NA	NA	NA
1807	107	NA	NA	NA	NA	NA	NA	NA	NA
1808	102	NA	NA	NA	NA	NA	NA	NA	NA
1809	104	NA	NA	NA	NA	NA	NA	NA	NA
1810	107	NA	NA	NA	NA	NA	NA	NA	NA
1811	110	NA	NA	NA	NA	NA	NA	NA	NA
1812	106	NA	NA	NA	NA	NA	NA	NA	NA
1813	NA	NA	NA	NA	NA	NA	NA	NA	NA
1814	114	NA	NA	NA	NA	NA	NA	NA	NA
1815	104	NA	NA	NA	NA	NA	NA	NA	NA
1816	101	NA	NA	NA	NA	NA	NA	NA	NA
1817	111	NA	NA	NA	NA	NA	NA	NA	NA
1818	102	NA	NA	NA	NA	NA	NA	NA	NA
1819	101	NA	NA	NA	NA	NA	NA	NA	NA
1820	109	NA	NA	NA	NA	NA	NA	NA	NA
1821	NA	NA	NA	NA	NA	NA	NA	NA	NA
1822	102	NA	NA	NA	NA	NA	NA	NA	NA
1823	109	NA	NA	NA	NA	NA	NA	NA	NA
1824	107	NA	NA	NA	NA	NA	NA	NA	NA
1825	NA	NA	NA	NA	NA	NA	NA	NA	NA
1826	111	NA	NA	NA	NA	NA	NA	NA	NA
1827	96	NA	NA	NA	NA	NA	NA	NA	NA
1828	112	NA	NA	NA	NA	NA	NA	NA	NA
1829	105	NA	NA	NA	NA	NA	NA	NA	NA
1830	NA	NA	NA	NA	NA	NA	NA	NA	NA
1831	109	NA	NA	NA	NA	NA	NA	NA	NA
1832	110	NA	NA	NA	NA	NA	NA	NA	NA
1833	114	NA	NA	NA	NA	NA	NA	NA	NA
1834	107	NA	NA	NA	NA	NA	NA	NA	NA
1835	109	NA	NA	NA	NA	NA	NA	NA	NA
1836	106	NA	NA	NA	NA	NA	NA	NA	NA
1837	109	NA	NA	NA	NA	NA	NA	NA	NA
1838	110	NA	NA	NA	NA	NA	NA	NA	NA
1839	109	NA	NA	NA	NA	NA	NA	NA	NA
1840	108	NA	NA	NA	NA	NA	NA	NA	NA
1841	111	NA	NA	NA	NA	NA	NA	NA	NA
1842	104	NA	NA	NA	NA	NA	NA	NA	NA
1843	107	NA	NA	NA	NA	NA	NA	NA	NA
1844	103	NA	NA	NA	NA	NA	NA	NA	NA
1845	107	NA	NA	NA	NA	NA	NA	NA	NA
1846	NA	NA	NA	NA	NA	NA	NA	NA	NA
1847	100	NA	NA	NA	NA	NA	NA	NA	NA
1848	105	NA	NA	NA	NA	NA	NA	NA	NA
1849	101	NA	NA	NA	NA	NA	NA	NA	NA
1850	109	NA	NA	NA	NA	NA	NA	NA	NA
1851	109	NA	NA	NA	NA	NA	NA	NA	NA
1852	103	NA	NA	NA	NA	NA	NA	NA	NA
1853	NA	NA	NA	NA	NA	NA	NA	NA	NA
1854	103	NA	NA	NA	NA	NA	NA	NA	NA
1855	NA	NA	NA	NA	NA	NA	NA	NA	NA
1856	98	NA	NA	NA	NA	NA	NA	NA	NA
1857	NA	NA	NA	NA	NA	NA	NA	NA	NA
1858	103	NA	NA	NA	NA	NA	NA	NA	NA
1859	104	NA	NA	NA	NA	NA	NA	NA	NA
1860	117	NA	NA	NA	NA	NA	NA	NA	NA
1861	109	NA	NA	NA	NA	NA	NA	NA	NA
1862	102	NA	NA	NA	NA	NA	NA	NA	NA
1863	95	NA	NA	NA	NA	NA	NA	NA	NA
1864	104	NA	NA	NA	NA	NA	NA	NA	NA
1865	96	NA	NA	NA	NA	NA	NA	NA	NA
1866	94	NA	NA	NA	NA	NA	NA	NA	NA
1867	100	NA	NA	NA	NA	NA	NA	NA	NA
1868	100	NA	NA	NA	NA	NA	NA	NA	NA
1869	99	NA	NA	NA	NA	NA	NA	NA	NA
1870	97	NA	NA	NA	NA	NA	NA	NA	NA
1871	99	NA	NA	NA	NA	NA	NA	NA	NA
1872	101	NA	NA	NA	NA	NA	NA	NA	NA
1873	99	NA	NA	NA	NA	NA	NA	NA	NA
1874	105	NA	NA	NA	NA	NA	NA	NA	NA
1875	94	NA	NA	NA	NA	NA	NA	NA	NA
1876	102	NA	NA	NA	NA	NA	NA	NA	NA
1877	105	287.75	282.05	277.75	275.85	276.25	278.95	286.45	289.35
1878	98	288.55	282.25	278.65	275.05	275.15	279.95	284.35	290.95
1879	96	288.45	282.45	277.95	276.05	278.15	280.85	285.15	290.85
1880	96	287.65	282.35	280.75	275.25	278.55	281.15	285.05	290.35
1881	108	289.35	282.85	276.55	274.95	276.35	278.05	284.25	289.95
1882	100	288.45	283.75	277.05	277.45	278.05	279.65	286.35	289.55
1883	109	288.15	282.45	277.55	276.05	274.85	278.35	285.05	288.35
1884	104	289.65	282.85	277.75	275.45	275.75	279.05	284.65	288.35
1885	109	288.55	280.45	276.25	273.65	275.15	277.75	283.65	288.05
1886	98	288.95	283.45	278.55	275.35	275.05	279.95	285.35	289.35
1887	100	289.65	283.15	277.65	275.65	277.25	279.95	285.25	288.15
1888	106	289.55	284.55	278.75	276.25	275.15	280.25	285.45	288.95
1889	106	288.05	284.35	278.15	275.05	276.05	279.85	284.95	288.65
1890	93	287.55	282.65	277.85	276.35	279.05	282.15	287.15	289.05
1891	94	288.95	283.75	282.25	275.35	276.75	281.85	284.95	291.15
1892	108	289.45	283.35	278.55	276.65	277.05	278.05	286.05	289.55
1893	101	289.45	282.75	276.25	275.55	275.15	279.15	286.25	288.75
1894	91	288.85	283.05	277.65	275.95	276.65	281.35	286.75	289.25
1895	99	288.35	284.45	278.75	275.05	276.95	279.85	285.85	290.45
1896	100	289.45	282.85	278.35	276.25	276.45	278.95	286.65	289.55
1897	103	288.75	283.65	277.75	276.85	276.65	278.85	284.45	290.45
1898	106	288.35	283.25	276.85	276.75	277.55	278.65	284.35	289.85
1899	98	289.15	284.05	279.55	276.35	277.35	281.65	285.95	291.05
1900	98	287.45	282.05	278.55	274.75	276.25	278.85	284.55	290.45
1901	97	289.65	284.15	278.65	277.25	276.85	280.45	286.55	289.25
1902	91	289.95	283.35	277.65	275.55	276.95	281.55	284.75	289.45
1903	98	289.75	284.65	280.25	277.75	277.25	280.85	285.85	289.05
1904	98	288.35	282.25	277.25	275.05	277.45	279.25	286.35	288.85
1905	106	289.55	282.25	278.35	277.45	275.85	278.75	284.05	290.05
1906	NA	NA	NA	NA	NA	NA	NA	NA	NA
1907	NA	NA	NA	NA	NA	NA	NA	NA	NA
1908	NA	NA	NA	NA	NA	NA	NA	NA	NA
1909	NA	NA	NA	NA	NA	NA	NA	NA	NA
1910	NA	NA	NA	NA	NA	NA	NA	NA	NA
1911	NA	NA	NA	NA	NA	NA	NA	NA	NA
1912	NA	NA	NA	NA	NA	NA	NA	NA	NA
1913	NA	NA	NA	NA	NA	NA	NA	NA	NA
1914	NA	NA	NA	NA	NA	NA	NA	NA	NA
1915	NA	NA	NA	NA	NA	NA	NA	NA	NA
1916	NA	NA	NA	NA	NA	NA	NA	NA	NA
1917	NA	NA	NA	NA	NA	NA	NA	NA	NA
1918	NA	NA	NA	NA	NA	NA	NA	NA	NA
1919	NA	NA	NA	NA	NA	NA	NA	NA	NA
1920	NA	NA	NA	NA	NA	NA	NA	NA	NA
1921	NA	NA	NA	NA	NA	NA	NA	NA	NA
1922	NA	NA	NA	NA	NA	NA	NA	NA	NA
1923	NA	NA	NA	NA	NA	NA	NA	NA	NA
1924	NA	NA	NA	NA	NA	NA	NA	NA	NA
1925	NA	NA	NA	NA	NA	NA	NA	NA	NA
1926	NA	NA	NA	NA	NA	NA	NA	NA	NA
1927	NA	NA	NA	NA	NA	NA	NA	NA	NA
1928	NA	NA	NA	NA	NA	NA	NA	NA	NA
1929	NA	NA	NA	NA	NA	NA	NA	NA	NA
1930	NA	NA	NA	NA	NA	NA	NA	NA	NA
1931	NA	NA	NA	NA	NA	NA	NA	NA	NA
1932	NA	NA	NA	NA	NA	NA	NA	NA	NA
1933	NA	NA	NA	NA	NA	NA	NA	NA	NA
1934	NA	NA	NA	NA	NA	NA	NA	NA	NA
1935	NA	NA	NA	NA	NA	NA	NA	NA	NA
1936	NA	NA	NA	NA	NA	NA	NA	NA	NA
1937	NA	NA	NA	NA	NA	NA	NA	NA	NA
1938	NA	NA	NA	NA	NA	NA	NA	NA	NA
1939	NA	NA	NA	NA	NA	NA	NA	NA	NA
1940	NA	NA	NA	NA	NA	NA	NA	NA	NA
1941	NA	NA	NA	NA	NA	NA	NA	NA	NA
1942	NA	NA	NA	NA	NA	NA	NA	NA	NA
1943	NA	NA	NA	NA	NA	NA	NA	NA	NA
1944	NA	NA	NA	NA	NA	NA	NA	NA	NA
1945	NA	NA	NA	NA	NA	NA	NA	NA	NA
1946	NA	NA	NA	NA	NA	NA	NA	NA	NA
1947	NA	NA	NA	NA	NA	NA	NA	NA	NA
1948	NA	NA	NA	NA	NA	NA	NA	NA	NA
1949	NA	NA	NA	NA	NA	NA	NA	NA	NA
1950	NA	NA	NA	NA	NA	NA	NA	NA	NA
1951	NA	NA	NA	NA	NA	NA	NA	NA	NA
1952	NA	NA	NA	NA	NA	NA	NA	NA	NA
1953	NA	NA	NA	NA	NA	NA	NA	NA	NA
1954	NA	NA	NA	NA	NA	NA	NA	NA	NA
1955	NA	NA	NA	NA	NA	NA	NA	NA	NA
1956	NA	NA	NA	NA	NA	NA	NA	NA	NA
1957	NA	NA	NA	NA	NA	NA	NA	NA	NA
1958	NA	NA	NA	NA	NA	NA	NA	NA	NA
1959	NA	NA	NA	NA	NA	NA	NA	NA	NA
1960	NA	NA	NA	NA	NA	NA	NA	NA	NA
1961	NA	NA	NA	NA	NA	NA	NA	NA	NA
1962	NA	NA	NA	NA	NA	NA	NA	NA	NA
1963	NA	NA	NA	NA	NA	NA	NA	NA	NA
1964	NA	NA	NA	NA	NA	NA	NA	NA	NA
1965	NA	NA	NA	NA	NA	NA	NA	NA	NA
1966	NA	NA	NA	NA	NA	NA	NA	NA	NA
1967	NA	NA	NA	NA	NA	NA	NA	NA	NA
1968	NA	NA	NA	NA	NA	NA	NA	NA	NA
1969	NA	NA	NA	NA	NA	NA	NA	NA	NA
1970	NA	NA	NA	NA	NA	NA	NA	NA	NA
1971	NA	NA	NA	NA	NA	NA	NA	NA	NA
1972	NA	NA	NA	NA	NA	NA	NA	NA	NA
1973	NA	NA	NA	NA	NA	NA	NA	NA	NA
1974	NA	NA	NA	NA	NA	NA	NA	NA	NA
1975	NA	NA	NA	NA	NA	NA	NA	NA	NA
1976	NA	NA	NA	NA	NA	NA	NA	NA	NA
1977	NA	NA	NA	NA	NA	NA	NA	NA	NA
1978	NA	NA	NA	NA	NA	NA	NA	NA	NA
1979	NA	NA	NA	NA	NA	NA	NA	NA	NA
1980	NA	NA	NA	NA	NA	NA	NA	NA	NA
1981	NA	NA	NA	NA	NA	NA	NA	NA	NA
1982	NA	NA	NA	NA	NA	NA	NA	NA	NA
1983	NA	NA	NA	NA	NA	NA	NA	NA	NA
1984	NA	NA	NA	NA	NA	NA	NA	NA	NA
1985	NA	NA	NA	NA	NA	NA	NA	NA	NA
1986	NA	NA	NA	NA	NA	NA	NA	NA	NA
1987	NA	NA	NA	NA	NA	NA	NA	NA	NA
1988	NA	NA	NA	NA	NA	NA	NA	NA	NA
1989	NA	NA	NA	NA	NA	NA	NA	NA	NA
1990	NA	NA	NA	NA	NA	NA	NA	NA	NA
1991	NA	NA	NA	NA	NA	NA	NA	NA	NA
1992	NA	NA	NA	NA	NA	NA	NA	NA	NA
1993	NA	NA	NA	NA	NA	NA	NA	NA	NA
1994	NA	NA	NA	NA	NA	NA	NA	NA	NA
1995	NA	NA	NA	NA	NA	NA	NA	NA	NA
1996	NA	NA	NA	NA	NA	NA	NA	NA	NA
1997	NA	NA	NA	NA	NA	NA	NA	NA	NA
1998	NA	NA	NA	NA	NA	NA	NA	NA	NA
1999	NA	NA	NA	NA	NA	NA	NA	NA	NA
2000	NA	NA	NA	NA	NA	NA	NA	NA	NA
2001	NA	NA	NA	NA	NA	NA	NA	NA	NA
2002	NA	NA	NA	NA	NA	NA	NA	NA	NA
2003	NA	NA	NA	NA	NA	NA	NA	NA	NA
