# Supplementary material for: A decade of cold Eurasian winters reconstructed for the early 19th century
Source: Nat Commun. 2022 Apr 19;13:2116. doi: 10.1038/s41467-022-29677-8 (PMC9019108; doi:10.1038/s41467-022-29677-8)
Supplement: Supplementary file 4 — Supplementary Code 1 [file 41467_2022_29677_MOESM4_ESM.zip › Rinput/Churchill_Spring_BEST.txt]

Year	DOY_break	Toct	Tnov	Tdec	Tjan	Tfeb	Tmar	Tapr	Tmay
1775	1849	6	7	265.834	58.75	265.834	58.75	NA	NA
1600	NA	NA	NA	NA	NA	NA	NA	NA	NA
1601	NA	NA	NA	NA	NA	NA	NA	NA	NA
1602	NA	NA	NA	NA	NA	NA	NA	NA	NA
1603	NA	NA	NA	NA	NA	NA	NA	NA	NA
1604	NA	NA	NA	NA	NA	NA	NA	NA	NA
1605	NA	NA	NA	NA	NA	NA	NA	NA	NA
1606	NA	NA	NA	NA	NA	NA	NA	NA	NA
1607	NA	NA	NA	NA	NA	NA	NA	NA	NA
1608	NA	NA	NA	NA	NA	NA	NA	NA	NA
1609	NA	NA	NA	NA	NA	NA	NA	NA	NA
1610	NA	NA	NA	NA	NA	NA	NA	NA	NA
1611	NA	NA	NA	NA	NA	NA	NA	NA	NA
1612	NA	NA	NA	NA	NA	NA	NA	NA	NA
1613	NA	NA	NA	NA	NA	NA	NA	NA	NA
1614	NA	NA	NA	NA	NA	NA	NA	NA	NA
1615	NA	NA	NA	NA	NA	NA	NA	NA	NA
1616	NA	NA	NA	NA	NA	NA	NA	NA	NA
1617	NA	NA	NA	NA	NA	NA	NA	NA	NA
1618	NA	NA	NA	NA	NA	NA	NA	NA	NA
1619	NA	NA	NA	NA	NA	NA	NA	NA	NA
1620	NA	NA	NA	NA	NA	NA	NA	NA	NA
1621	NA	NA	NA	NA	NA	NA	NA	NA	NA
1622	NA	NA	NA	NA	NA	NA	NA	NA	NA
1623	NA	NA	NA	NA	NA	NA	NA	NA	NA
1624	NA	NA	NA	NA	NA	NA	NA	NA	NA
1625	NA	NA	NA	NA	NA	NA	NA	NA	NA
1626	NA	NA	NA	NA	NA	NA	NA	NA	NA
1627	NA	NA	NA	NA	NA	NA	NA	NA	NA
1628	NA	NA	NA	NA	NA	NA	NA	NA	NA
1629	NA	NA	NA	NA	NA	NA	NA	NA	NA
1630	NA	NA	NA	NA	NA	NA	NA	NA	NA
1631	NA	NA	NA	NA	NA	NA	NA	NA	NA
1632	NA	NA	NA	NA	NA	NA	NA	NA	NA
1633	NA	NA	NA	NA	NA	NA	NA	NA	NA
1634	NA	NA	NA	NA	NA	NA	NA	NA	NA
1635	NA	NA	NA	NA	NA	NA	NA	NA	NA
1636	NA	NA	NA	NA	NA	NA	NA	NA	NA
1637	NA	NA	NA	NA	NA	NA	NA	NA	NA
1638	NA	NA	NA	NA	NA	NA	NA	NA	NA
1639	NA	NA	NA	NA	NA	NA	NA	NA	NA
1640	NA	NA	NA	NA	NA	NA	NA	NA	NA
1641	NA	NA	NA	NA	NA	NA	NA	NA	NA
1642	NA	NA	NA	NA	NA	NA	NA	NA	NA
1643	NA	NA	NA	NA	NA	NA	NA	NA	NA
1644	NA	NA	NA	NA	NA	NA	NA	NA	NA
1645	NA	NA	NA	NA	NA	NA	NA	NA	NA
1646	NA	NA	NA	NA	NA	NA	NA	NA	NA
1647	NA	NA	NA	NA	NA	NA	NA	NA	NA
1648	NA	NA	NA	NA	NA	NA	NA	NA	NA
1649	NA	NA	NA	NA	NA	NA	NA	NA	NA
1650	NA	NA	NA	NA	NA	NA	NA	NA	NA
1651	NA	NA	NA	NA	NA	NA	NA	NA	NA
1652	NA	NA	NA	NA	NA	NA	NA	NA	NA
1653	NA	NA	NA	NA	NA	NA	NA	NA	NA
1654	NA	NA	NA	NA	NA	NA	NA	NA	NA
1655	NA	NA	NA	NA	NA	NA	NA	NA	NA
1656	NA	NA	NA	NA	NA	NA	NA	NA	NA
1657	NA	NA	NA	NA	NA	NA	NA	NA	NA
1658	NA	NA	NA	NA	NA	NA	NA	NA	NA
1659	NA	NA	NA	NA	NA	NA	NA	NA	NA
1660	NA	NA	NA	NA	NA	NA	NA	NA	NA
1661	NA	NA	NA	NA	NA	NA	NA	NA	NA
1662	NA	NA	NA	NA	NA	NA	NA	NA	NA
1663	NA	NA	NA	NA	NA	NA	NA	NA	NA
1664	NA	NA	NA	NA	NA	NA	NA	NA	NA
1665	NA	NA	NA	NA	NA	NA	NA	NA	NA
1666	NA	NA	NA	NA	NA	NA	NA	NA	NA
1667	NA	NA	NA	NA	NA	NA	NA	NA	NA
1668	NA	NA	NA	NA	NA	NA	NA	NA	NA
1669	NA	NA	NA	NA	NA	NA	NA	NA	NA
1670	NA	NA	NA	NA	NA	NA	NA	NA	NA
1671	NA	NA	NA	NA	NA	NA	NA	NA	NA
1672	NA	NA	NA	NA	NA	NA	NA	NA	NA
1673	NA	NA	NA	NA	NA	NA	NA	NA	NA
1674	NA	NA	NA	NA	NA	NA	NA	NA	NA
1675	NA	NA	NA	NA	NA	NA	NA	NA	NA
1676	NA	NA	NA	NA	NA	NA	NA	NA	NA
1677	NA	NA	NA	NA	NA	NA	NA	NA	NA
1678	NA	NA	NA	NA	NA	NA	NA	NA	NA
1679	NA	NA	NA	NA	NA	NA	NA	NA	NA
1680	NA	NA	NA	NA	NA	NA	NA	NA	NA
1681	NA	NA	NA	NA	NA	NA	NA	NA	NA
1682	NA	NA	NA	NA	NA	NA	NA	NA	NA
1683	NA	NA	NA	NA	NA	NA	NA	NA	NA
1684	NA	NA	NA	NA	NA	NA	NA	NA	NA
1685	NA	NA	NA	NA	NA	NA	NA	NA	NA
1686	NA	NA	NA	NA	NA	NA	NA	NA	NA
1687	NA	NA	NA	NA	NA	NA	NA	NA	NA
1688	NA	NA	NA	NA	NA	NA	NA	NA	NA
1689	NA	NA	NA	NA	NA	NA	NA	NA	NA
1690	NA	NA	NA	NA	NA	NA	NA	NA	NA
1691	NA	NA	NA	NA	NA	NA	NA	NA	NA
1692	NA	NA	NA	NA	NA	NA	NA	NA	NA
1693	NA	NA	NA	NA	NA	NA	NA	NA	NA
1694	NA	NA	NA	NA	NA	NA	NA	NA	NA
1695	NA	NA	NA	NA	NA	NA	NA	NA	NA
1696	NA	NA	NA	NA	NA	NA	NA	NA	NA
1697	NA	NA	NA	NA	NA	NA	NA	NA	NA
1698	NA	NA	NA	NA	NA	NA	NA	NA	NA
1699	NA	NA	NA	NA	NA	NA	NA	NA	NA
1700	NA	NA	NA	NA	NA	NA	NA	NA	NA
1701	NA	NA	NA	NA	NA	NA	NA	NA	NA
1702	NA	NA	NA	NA	NA	NA	NA	NA	NA
1703	NA	NA	NA	NA	NA	NA	NA	NA	NA
1704	NA	NA	NA	NA	NA	NA	NA	NA	NA
1705	NA	NA	NA	NA	NA	NA	NA	NA	NA
1706	NA	NA	NA	NA	NA	NA	NA	NA	NA
1707	NA	NA	NA	NA	NA	NA	NA	NA	NA
1708	NA	NA	NA	NA	NA	NA	NA	NA	NA
1709	NA	NA	NA	NA	NA	NA	NA	NA	NA
1710	NA	NA	NA	NA	NA	NA	NA	NA	NA
1711	NA	NA	NA	NA	NA	NA	NA	NA	NA
1712	NA	NA	NA	NA	NA	NA	NA	NA	NA
1713	NA	NA	NA	NA	NA	NA	NA	NA	NA
1714	NA	NA	NA	NA	NA	NA	NA	NA	NA
1715	NA	NA	NA	NA	NA	NA	NA	NA	NA
1716	NA	NA	NA	NA	NA	NA	NA	NA	NA
1717	NA	NA	NA	NA	NA	NA	NA	NA	NA
1718	NA	NA	NA	NA	NA	NA	NA	NA	NA
1719	108.2607819	NA	NA	NA	NA	NA	NA	NA	NA
1720	101.228739	NA	NA	NA	NA	NA	NA	NA	NA
1721	101.228739	NA	NA	NA	NA	NA	NA	NA	NA
1722	112.9285814	NA	NA	NA	NA	NA	NA	NA	NA
1723	89.58957124	NA	NA	NA	NA	NA	NA	NA	NA
1724	82.25448328	NA	NA	NA	NA	NA	NA	NA	NA
1725	94.86364667	NA	NA	NA	NA	NA	NA	NA	NA
1726	74.49480917	NA	NA	NA	NA	NA	NA	NA	NA
1727	106.5028145	NA	NA	NA	NA	NA	NA	NA	NA
1728	102.106142	NA	NA	NA	NA	NA	NA	NA	NA
1729	94.49974751	NA	NA	NA	NA	NA	NA	NA	NA
1730	81.16311989	NA	NA	NA	NA	NA	NA	NA	NA
1731	104.8053484	NA	NA	NA	NA	NA	NA	NA	NA
1732	75.46481097	NA	NA	NA	NA	NA	NA	NA	NA
1733	83.76990692	NA	NA	NA	NA	NA	NA	NA	NA
1734	99.16754708	NA	NA	NA	NA	NA	NA	NA	NA
1735	104.8053484	NA	NA	NA	NA	NA	NA	NA	NA
1736	130.3267327	NA	NA	NA	NA	NA	NA	NA	NA
1737	105.9572194	NA	NA	NA	NA	NA	NA	NA	NA
1738	96.68212164	NA	NA	NA	NA	NA	NA	NA	NA
1739	92.07499668	NA	NA	NA	NA	NA	NA	NA	NA
1740	110.2006122	NA	NA	NA	NA	NA	NA	NA	NA
1741	107.2302725	NA	NA	NA	NA	NA	NA	NA	NA
1742	75.52531235	NA	NA	NA	NA	NA	NA	NA	NA
1743	82.13312169	NA	NA	NA	NA	NA	NA	NA	NA
1744	77.34396054	NA	NA	NA	NA	NA	NA	NA	NA
1745	79.16260874	NA	NA	NA	NA	NA	NA	NA	NA
1746	79.22328953	NA	NA	NA	NA	NA	NA	NA	NA
1747	94.31787836	NA	NA	NA	NA	NA	NA	NA	NA
1748	88.55888865	NA	NA	NA	NA	NA	NA	NA	NA
1749	102.0168779	NA	NA	NA	NA	NA	NA	NA	NA
1750	79.40515249	NA	NA	NA	NA	NA	NA	NA	NA
1751	86.31600697	NA	NA	NA	NA	NA	NA	NA	NA
1752	101.9561971	NA	NA	NA	NA	NA	NA	NA	NA
1753	119.9606242	NA	NA	NA	NA	NA	NA	NA	NA
1754	87.46770468	NA	NA	NA	NA	NA	NA	NA	NA
1755	97.34889888	NA	NA	NA	NA	NA	NA	NA	NA
1756	108.9882399	NA	NA	NA	NA	NA	NA	NA	NA
1757	97.28839751	NA	NA	NA	NA	NA	NA	NA	NA
1758	123.1130002	NA	NA	NA	NA	NA	NA	NA	NA
1759	96.19720735	NA	NA	NA	NA	NA	NA	NA	NA
1760	97.71263099	NA	NA	NA	NA	NA	NA	NA	NA
1761	107.7758676	NA	NA	NA	NA	NA	NA	NA	NA
1762	98.19771851	NA	NA	NA	NA	NA	NA	NA	NA
1763	104.8053484	NA	NA	NA	NA	NA	NA	NA	NA
1764	103.1078886	NA	NA	NA	NA	NA	NA	NA	NA
1765	98.19771851	NA	NA	NA	NA	NA	NA	NA	NA
1766	NA	NA	NA	NA	NA	NA	NA	NA	NA
1767	NA	NA	NA	NA	NA	NA	NA	NA	NA
1768	NA	NA	NA	NA	NA	NA	NA	NA	NA
1769	NA	-1.3368505	-1.8265312	-1.7632031	-3.539232	-2.5185876	-2.022094	1.4227391	3.0027525
1770	98.44008904	NA	NA	NA	NA	NA	NA	NA	NA
1771	NA	NA	NA	NA	NA	NA	NA	NA	NA
1772	92.86296228	NA	NA	NA	NA	NA	NA	NA	NA
1773	NA	NA	NA	NA	NA	NA	NA	NA	NA
1774	100.258731	NA	NA	NA	NA	NA	NA	NA	NA
1775	102.9260256	-1.9705833	-1.4473546	-5.0799723	3.112042	2.379807	1.8973944	-2.9476943	-1.8797696
1776	87.10397257	-0.1891192	6.0920444	-2.4356589	-3.6494265	-0.9118268	-3.4929614	-3.2604926	-4.1986251
1777	94.25737699	-3.409935	-0.0534389	1.4142087	7.224381	2.5342009	-0.8794955	-4.7761807	-1.1759274
1778	83.10312349	-5.3626637	-2.4807873	-1.7808347	-2.0689409	0.9585518	-3.4765823	-0.3610567	-1.0796207
1779	74.37362082	-3.6771884	-1.4952637	-3.2487223	-3.1514969	-2.9448617	0.4428436	-0.5451378	1.4688435
1780	75.58599314	-1.2957344	-0.9776247	-3.7604177	1.681011	1.7520061	-1.6373322	5.7193451	5.0501599
1781	86.86160204	NA	NA	NA	NA	NA	NA	NA	NA
1782	NA	-1.2260618	1.0168561	2.1266675	-3.5129709	-0.9136559	-4.0976377	0.4662608	0.2082597
1783	NA	NA	NA	NA	NA	NA	NA	NA	NA
1784	107.1695917	NA	NA	NA	NA	NA	NA	NA	NA
1785	78.43532393	NA	NA	NA	NA	NA	NA	NA	NA
1786	NA	NA	NA	NA	NA	NA	NA	NA	NA
1787	64.61360879	NA	NA	NA	NA	NA	NA	NA	NA
1788	71.40310786	NA	NA	NA	NA	NA	NA	NA	NA
1789	NA	NA	NA	NA	NA	NA	NA	NA	NA
1790	NA	NA	NA	NA	NA	NA	NA	NA	NA
1791	NA	NA	NA	NA	NA	NA	NA	NA	NA
1792	75.7678561	NA	NA	NA	NA	NA	NA	NA	NA
1793	93.3480498	NA	NA	NA	NA	NA	NA	NA	NA
1794	72.37310966	NA	NA	NA	NA	NA	NA	NA	NA
1795	71.40310786	NA	NA	NA	NA	NA	NA	NA	NA
1796	92.25686583	NA	NA	NA	NA	NA	NA	NA	NA
1797	67.28107661	-0.6826739	0.5999948	-4.169178	5.217123	0.7613584	-2.1682167	-4.5968924	-2.6703084
1798	82.13312169	NA	NA	NA	NA	NA	NA	NA	NA
1799	NA	NA	NA	NA	NA	NA	NA	NA	NA
1800	NA	NA	NA	NA	NA	NA	NA	NA	NA
1801	NA	NA	NA	NA	NA	NA	NA	NA	NA
1802	NA	NA	NA	NA	NA	NA	NA	NA	NA
1803	NA	NA	NA	NA	NA	NA	NA	NA	NA
1804	NA	NA	NA	NA	NA	NA	NA	NA	NA
1805	NA	NA	NA	NA	NA	NA	NA	NA	NA
1806	NA	NA	NA	NA	NA	NA	NA	NA	NA
1807	NA	NA	NA	NA	NA	NA	NA	NA	NA
1808	NA	NA	NA	NA	NA	NA	NA	NA	NA
1809	NA	NA	NA	NA	NA	NA	NA	NA	NA
1810	NA	NA	NA	NA	NA	NA	NA	NA	NA
1811	NA	NA	NA	NA	NA	NA	NA	NA	NA
1812	131.3735507	-5.6986246	-3.730329	1.4261016	-4.1168127	-6.7060213	-4.4974651	-5.695261	-1.0076796
1813	117.0518377	-3.2208829	-3.7714913	0.4688728	-1.2115378	-0.9757692	-4.6908641	0.9498752	3.4955223
1814	89.57764915	NA	NA	NA	NA	NA	NA	NA	NA
1815	127.8662094	-1.1087219	4.8973012	6.3909602	-0.0937077	1.8583819	-2.7830226	-3.2228265	-1.9826802
1816	112.0830965	-5.0286155	-7.3105984	-1.5430368	1.6119994	-5.3730836	-4.2480974	0.5170591	2.2753165
1817	81.97844382	-10.0727816	-7.8025904	NA	-4.4823666	2.4412224	1.5964755	0.051378	-1.9877092
1818	63.12624878	-5.5083079	0.2084715	-3.6295485	-2.420501	-2.904743	2.5110397	5.4177012	1.8075782
1819	67.29124782	-4.9380455	3.6385779	-1.104068	-2.2987866	1.3179467	-8.6505117	NA	NA
1820	106.9682587	-1.9176555	-0.8041573	-0.981602	-3.3757403	-0.6162086	-0.9188073	0.6474806	0.0629166
1821	102.1456018	-2.2476926	-1.7897822	-3.048305	0.0807511	-0.0183271	0.441558	-2.3851023	-0.7350973
1822	79.34780642	-1.8551286	2.246042	-2.3195119	-0.2929708	1.0822343	3.7081637	-1.9778426	-0.548712
1823	79.20171592	-5.2132831	-4.3688059	-6.9624944	1.9834757	-3.2992013	-2.7920477	-4.4822569	-3.5548623
1824	105.4337238	-4.588666	-2.4487739	-2.6499388	1.6349497	-4.6424713	-0.881498	0.2467737	0.5968607
1825	85.77795987	-4.4222565	-3.0605261	-0.3177807	-0.6444857	0.5442205	2.3540869	3.126075	0.0164004
1826	98.272957	-5.6546888	-4.9497175	-0.6473185	-0.106631	-2.6304104	-0.1603879	0.134433	0.9152395
1827	111.4254325	-4.2455273	1.1579826	3.269073	6.2484088	-0.383879	-1.5009738	2.9448643	3.5921848
1828	69.11796369	0.059703	-0.8315721	-1.63144	-1.3107302	-0.5561208	2.9552758	1.6904043	0.8091646
1829	69.11796369	-1.3228092	-0.5245448	-1.0425682	-0.113493	-2.2185669	0.6686389	-0.8425658	1.8261784
1830	63.05311382	-2.2372637	-3.8044429	-1.4545413	-1.2335309	3.3701985	0.201611	2.3473601	-2.2486751
1831	95.13091934	-0.3358339	5.5372357	3.7042925	4.7304506	2.5479386	1.5980111	-1.0694222	-1.2607212
1832	98.12686651	-1.7350965	1.2285815	-4.1363134	3.0315728	-5.6617131	0.8300892	-1.496935	-0.5021498
1833	78.61718689	-1.106298	-1.8994267	-1.413975	0.7394699	-1.1693329	0.9201393	-0.0818864	-0.5703948
1834	73.64826631	-2.8340993	0.8050761	1.3913296	-1.3927631	0.946959	1.0382564	0.0807784	-0.0671767
1835	91.84280355	-2.2417612	1.1575993	-0.9745695	2.1834099	-1.9608736	0.3195287	-1.6517534	-0.4600623
1836	89.06607566	-2.8517876	-2.2974381	-1.5076035	0.079093	-0.9946078	-1.6663519	-3.0771611	-0.4183765
1837	82.34357417	-2.4340403	-1.2194253	-0.7669941	1.1478704	-0.6610757	-1.5510612	-3.1837056	-1.9597793
1838	92.28124209	-3.4579089	-1.9372895	-1.8537961	-2.2434604	0.2855934	1.4024374	-4.6824446	-2.3604634
1839	NA	-0.8865049	-3.0250385	-2.0865457	-0.3364197	6.1973386	-2.0663884	4.6491404	-1.4365792
1840	NA	-2.6984558	0.2487194	1.1882399	3.3488841	-2.8505607	-0.5475824	-2.412499	-0.2026974
1841	NA	-3.5537438	-0.2171782	-0.3180214	-2.2914193	0.4765961	-0.998341	-6.8344345	-0.1932174
1842	NA	-1.650689	2.0520141	1.2379047	1.1015657	-1.4291835	1.5332623	3.058356	-1.0128672
1843	NA	-1.224702	-1.1733625	2.246151	4.1995807	-3.5711854	-3.8944933	-0.8416279	-3.7697246
1844	NA	-5.1738858	-0.8184491	1.9272782	-3.0181146	2.223273	-3.4724181	1.5699602	-2.6959312
1845	NA	-2.1666906	-3.8181736	0.0183513	2.219681	1.7499044	-2.0158744	0.2340086	-3.0929387
1846	NA	-5.5693669	-0.7808549	-2.0616062	8.1772461	-1.5385284	3.7921164	-3.8004351	0.2752137
1847	NA	-2.1134477	1.1402711	0.6711696	0.3547263	2.1745148	-2.5381908	-2.8425674	-1.8660455
1848	NA	-1.3494177	-1.1862139	-1.690357	-0.7624421	3.2624514	-1.5289234	1.1676241	-1.8928061
1849	NA	-1.4633958	-0.5011009	-3.6624839	0.3781442	-3.4565945	0.1011577	-6.3482804	-1.2853211
1850	NA	0.1098802	4.1103349	-4.1410155	1.2530265	3.5511827	0.369283	-3.5939975	-2.5736635
1851	NA	-1.3943108	1.8703324	-2.0870492	1.2464182	-1.3925886	1.3141028	-0.8886737	-2.1310325
1852	NA	-0.3291491	0.186011	-0.3354943	2.5837138	1.7152749	-3.1176481	1.7952437	0.160444
1853	NA	-0.2412398	-1.4020497	-0.7274299	0.7746662	-0.8742064	-0.8368709	-0.9631847	-0.9356251
1854	NA	-1.3641024	-2.4351137	0.1637165	-2.0273736	-2.6392808	-0.7572452	-1.3843052	-1.0021805
1855	NA	0.1052487	0.4213261	0.2058261	0.9378249	-1.0695994	-0.4423345	-1.4313771	-0.1003211
1856	NA	-4.1240807	-1.8084476	-4.5640478	2.3503842	-0.7131034	-1.8932409	-0.2664219	0.6454672
1857	NA	-1.6988608	0.6605598	-0.1257909	-1.1168892	-1.0577049	-0.6320983	-2.9201407	-1.9675986
1858	NA	-2.0617757	-0.4524519	1.6476775	-1.9295046	-2.1974273	2.8158484	-0.3396181	-0.8805272
1859	NA	-1.3409373	0.2504518	-0.2464505	0.4404468	-0.9435285	1.2529079	-1.986179	0.3233204
1860	NA	-1.8683878	-1.0757141	-0.8643948	1.037213	0.3170362	1.378234	-1.8939533	0.498663
1861	NA	-1.1742373	0.0421212	-0.5754015	-1.0913575	-0.6792353	-2.7127957	-2.0115063	-1.783653
1862	NA	-1.9525495	-0.8119931	-0.0680411	-3.4068334	-4.1770349	-1.1735259	-3.6530907	0.0894591
1863	NA	-2.8950577	-1.7013034	-0.7222791	1.4059178	-0.5532846	-1.7238432	-0.7790357	0.9480931
1864	NA	-3.0210452	-0.6721191	-1.008696	-0.7227331	0.9378048	0.0592235	-1.6810588	0.7859364
1865	NA	-1.7214975	-0.7820858	-2.2043529	1.0678332	0.5045536	-1.3875495	-2.1672969	-0.3905081
1866	NA	-0.7618058	1.5029535	-1.8991714	-0.4817918	-2.7157338	-2.3335743	-1.9358153	-0.6990198
1867	NA	-0.9318762	0.2745784	-0.3982224	0.8008617	-2.0938921	-1.6557676	-1.9112717	-2.0576913
1868	NA	-1.0559489	0.4801137	-2.3432128	-1.105412	-3.1513767	0.2736182	-1.6579071	0.2301507
1869	NA	-2.6022742	-0.8001949	-0.5781072	1.6154808	0.128697	-2.0461216	-2.0024722	0.6352597
1870	NA	-1.7395617	-1.5771887	0.761338	-0.8536819	-1.3626117	-1.919852	0.3098571	1.1851702
1871	NA	-1.0183462	1.8056992	1.5144451	-1.8847055	-0.7069634	-0.303962	-0.6425948	1.4737656
1872	NA	-0.6776907	-3.0585816	-4.0145206	1.419716	0.4370126	-2.0756986	-1.5821302	-0.6674939
1873	NA	-0.2696535	-1.3886898	-4.1291623	-1.5566429	0.4690871	-1.2126594	-1.7543678	0.0638318
1874	NA	-1.8599621	-3.5546064	-0.0321177	-1.6809546	-0.1002404	-1.8716173	-3.1495078	0.861901
1875	NA	1.3219451	-1.911287	-1.063817	-3.3799884	-5.1830807	-1.8520335	-2.8744817	-0.4774445
1876	NA	-2.1031411	-5.0449843	-1.6998329	0.241573	-1.865451	-3.5874219	0.0604514	0.0857958
1877	NA	-1.6385144	-2.8496079	-1.6649847	0.3259264	6.3877516	-2.4288788	0.2800033	2.3367424
1878	NA	-0.3023833	2.1236835	6.1507268	4.9417377	7.914259	6.425756	3.4288673	-1.3100144
1879	NA	-2.8567657	3.6608126	1.5718249	-0.3365711	-5.3016167	-1.8893945	0.5256059	-0.50958
1880	NA	-0.1489406	-0.6477246	-7.0498118	-0.6367688	-3.6934421	-3.5864882	-3.6333091	-1.6306288
1881	NA	-1.4944613	-3.004297	-3.7822962	-2.8923688	-0.8704414	1.4574246	-1.4365857	-0.103231
1882	NA	-3.3597345	-4.5084658	0.5262587	-1.5896764	0.8996404	-2.2398601	-0.9859191	-0.8579075
1883	NA	0.9979393	0.5558913	-0.4591458	-2.7840073	-2.0356686	-3.5041347	-4.5834017	-1.1485536
1884	NA	-1.219869	-3.2469213	-4.0849881	-3.0176983	-4.7214437	-2.5899608	-1.8685693	0.2224289
1885	NA	-2.096051	-1.8159634	-3.6685164	-4.482636	-2.2302606	-4.0793395	-1.1487072	-1.8236595
1886	NA	-2.154283	3.9328294	-0.1449752	-5.9323149	-3.2443473	-2.186007	1.8786058	-0.4794942
1887	NA	0.9778571	-1.8915612	-4.2798495	-5.0148139	-3.5029283	-2.9469774	-1.0774579	1.7759829
1888	NA	-5.2383432	-3.7273304	-3.6045201	-2.75774	-3.6371732	-3.4763675	-2.7311368	-2.1835372
1889	NA	-0.1807575	0.7909949	2.9066544	2.5033412	-2.1834822	4.1666923	3.9214828	0.3979226
1890	NA	-1.8640311	-1.1355959	-2.1363585	-3.2566895	-4.5428867	-2.2703638	-3.6285198	-3.764169
1891	NA	2.4193475	0.2099296	0.2803025	1.7865057	-5.5329952	-1.5485075	1.0192832	-1.9222744
1892	NA	-1.6259522	-2.6748033	2.2900317	-0.559496	-0.7609181	0.0146923	-2.5016003	-2.0107257
1893	NA	0.7661322	-2.8858798	-1.0330247	-2.0900154	-2.9354408	-1.634117	-5.3101029	-0.7419978
1894	NA	-0.8714253	-2.1690273	-5.0954809	-2.1330814	-1.0165564	0.0053788	-0.5935882	0.0245685
1895	NA	0.4961006	-2.2101588	2.6848404	-0.300551	-0.2452381	-0.4720438	4.3813262	0.4215397
1896	NA	-2.1704311	-3.5024991	-0.6481287	-1.0020883	1.1771979	-2.7362237	-1.5386608	1.1067487
1897	NA	-1.082857	-4.6240172	1.3224362	0.9973945	-1.3991442	-1.4838994	-1.1711439	-0.1205948
1898	NA	-0.9548925	-4.800189	-0.4709855	0.2577454	-1.7296209	-2.0036373	2.7447591	1.629118
1899	NA	-3.0096807	-4.7415533	1.5138863	-1.9548942	-4.6538782	-5.9707031	-0.4518668	-2.2567933
1900	NA	-0.559504	2.9465826	0.4424354	0.420393	-1.6778978	-1.4009875	4.0510759	1.8483945
1901	NA	0.8768641	-3.2332609	1.2533846	-1.8836074	-2.2353747	1.3308456	2.0156109	3.2707658
1902	NA	0.653852	-2.6256726	2.6675122	1.5540788	5.0848784	2.0917375	0.1587287	-0.0359477
1903	NA	-0.6264707	-0.0876106	-1.1779485	2.2480412	1.3440837	1.1257524	-1.0483594	-1.0030251
1904	NA	-0.0595287	1.7178254	0.1587888	-0.0577604	-3.7023931	-0.7539544	2.3332837	1.1626617
1905	NA	-0.1033992	5.0836992	-3.1343722	0.1020765	-0.5415109	0.8368999	-0.5751559	1.0520631
1906	NA	-1.8628213	-0.5806633	0.0387365	1.5389125	-2.5881169	-0.319466	2.3022585	-0.9753464
1907	NA	-0.192218	2.5609145	-1.8929956	-2.9715197	-1.3673507	-1.2768053	-6.0605369	-5.8383107
1908	NA	-0.6921297	0.3544445	3.4770226	2.3661239	0.7886775	-4.7671223	-2.2566085	1.5714408
1909	NA	0.6301669	-0.3567601	-2.233753	-3.6727262	-3.8253901	2.5170879	-6.9784145	0.0743235
1910	NA	1.1128497	-0.9827459	2.4132633	3.9275281	-3.7295837	2.1233518	0.2839098	-0.4587725
1911	NA	0.4864174	1.7503684	-1.5289019	-5.4725552	1.0505338	1.5210831	0.3972535	0.9000227
1912	NA	-0.131897	-3.0947993	3.0948851	-4.0907159	0.4956046	-3.7444913	-0.8054048	-0.3799886
1913	NA	0.0414565	2.3703814	0.9726253	-3.5026948	-3.2695711	-4.9833956	1.8003366	-1.2975284
1914	NA	-2.2646751	1.4651536	4.2009649	0.6984043	-7.3654199	-1.0007336	-2.2443695	-0.1032945
1915	NA	1.4912869	-0.2285566	-1.9600215	1.0516584	3.8029256	2.079046	4.4643879	-0.0214472
1916	NA	-0.3438878	1.2359005	3.0065248	-2.2002873	-2.5496855	-2.2837133	0.9071986	-1.3969048
1917	NA	-2.5805876	0.9878905	-1.2949181	-3.0004513	-4.1115422	0.80231	-3.2396548	-1.814394
1918	NA	-3.0603397	3.3228421	-7.1347942	-0.5729275	-4.8866782	-1.2409183	0.2010312	-4.3894024
1919	NA	-0.8383732	2.3991404	2.1672263	3.0317707	0.4768864	-2.1750283	1.3016636	2.5033145
1920	NA	-5.3442435	-3.0943451	-1.9636258	-0.4950082	4.5526595	-0.6302463	-1.6114622	1.0722575
1921	NA	2.0170941	1.4730984	1.0137694	2.3028271	0.9862123	-3.2514989	-0.7788618	-0.1462914
1922	NA	1.8260206	-2.7884853	2.5284734	2.6286657	-4.2021966	0.1914743	0.146904	2.4670453
1923	NA	-2.9923174	1.0070769	-5.4749808	-1.1450535	-2.2942295	-7.0064149	-2.2098675	-0.9895791
1924	NA	1.6585426	2.4815302	-1.1537479	-1.3301221	6.2751799	4.7321987	-0.6061209	0.0372871
1925	NA	2.5472779	-0.5367718	-2.2211626	-2.0614839	-2.901787	0.0096071	1.5163813	-1.0528647
1926	NA	-3.1835198	-0.9150333	4.5052299	1.0145351	0.3694515	-0.765195	-3.439954	0.184856
1927	NA	0.080244	-2.6583583	0.8566157	2.0132406	0.1481564	4.0628281	0.9341154	-2.3210452
1928	NA	2.5821264	-3.4631562	-4.1159477	1.5310454	1.730538	1.0581398	-4.9414463	0.9967132
1929	NA	-0.1620286	2.8136942	4.8704195	-1.2969447	-1.6868163	-2.6208911	-2.2424085	-3.0737233
1930	NA	0.5008678	-1.7086754	-1.4742485	-1.3900198	0.0826957	0.4006832	-0.2566727	0.0438794
1931	NA	-0.9804425	0.0855582	2.4829795	2.893635	4.8372254	-0.3687992	0.1002315	-0.1469695
1932	NA	2.1923966	2.8618774	3.3753827	2.999882	-2.9445157	-4.1567774	-0.4629739	1.1733944
1933	NA	-1.5960454	-1.6283578	-3.0080078	-1.1139889	-3.0751359	0.1579795	-1.9492754	-0.3349831
1934	NA	-2.4683049	-7.2019663	-9.1102333	0.7792233	-1.1826996	-2.4074554	-0.2063466	-1.7980783
1935	NA	0.6725119	0.741214	-1.9962556	-6.2870679	4.8945198	-1.9477868	-0.206665	2.8598845
1936	NA	-2.6671655	-6.0645523	0.4906451	-3.8240876	-5.1190863	1.6167119	-4.9639401	-2.261801
1937	NA	-4.5157795	-3.4881802	-2.397543	-3.0179789	1.5706316	1.5911216	3.4195561	3.9034259
1938	NA	-0.0009866	-1.4464954	-2.5548449	2.8410954	0.548664	2.8183234	-3.3748736	2.0087266
1939	NA	2.3884013	-1.3068086	4.2141771	0.4187693	-6.0577645	-4.4799542	-0.0727199	0.4333288
1940	NA	-4.0668988	1.5622634	6.3369827	6.0906119	2.3354549	1.2865634	0.1349815	1.1788683
1941	NA	NA	NA	NA	NA	NA	NA	NA	NA
1942	NA	NA	NA	NA	NA	NA	NA	NA	NA
1943	NA	NA	NA	NA	NA	NA	NA	NA	NA
1944	NA	NA	NA	NA	NA	NA	NA	NA	NA
1945	NA	NA	NA	NA	NA	NA	NA	NA	NA
1946	NA	NA	NA	NA	NA	NA	NA	NA	NA
1947	NA	NA	NA	NA	NA	NA	NA	NA	NA
1948	NA	NA	NA	NA	NA	NA	NA	NA	NA
1949	NA	NA	NA	NA	NA	NA	NA	NA	NA
1950	NA	NA	NA	NA	NA	NA	NA	NA	NA
1951	NA	NA	NA	NA	NA	NA	NA	NA	NA
1952	NA	NA	NA	NA	NA	NA	NA	NA	NA
1953	NA	NA	NA	NA	NA	NA	NA	NA	NA
1954	NA	NA	NA	NA	NA	NA	NA	NA	NA
1955	NA	NA	NA	NA	NA	NA	NA	NA	NA
1956	NA	NA	NA	NA	NA	NA	NA	NA	NA
1957	NA	NA	NA	NA	NA	NA	NA	NA	NA
1958	NA	NA	NA	NA	NA	NA	NA	NA	NA
1959	NA	NA	NA	NA	NA	NA	NA	NA	NA
1960	NA	NA	NA	NA	NA	NA	NA	NA	NA
1961	NA	NA	NA	NA	NA	NA	NA	NA	NA
1962	NA	NA	NA	NA	NA	NA	NA	NA	NA
1963	NA	NA	NA	NA	NA	NA	NA	NA	NA
1964	NA	NA	NA	NA	NA	NA	NA	NA	NA
1965	NA	NA	NA	NA	NA	NA	NA	NA	NA
1966	NA	NA	NA	NA	NA	NA	NA	NA	NA
1967	NA	NA	NA	NA	NA	NA	NA	NA	NA
1968	NA	NA	NA	NA	NA	NA	NA	NA	NA
1969	NA	NA	NA	NA	NA	NA	NA	NA	NA
1970	NA	NA	NA	NA	NA	NA	NA	NA	NA
1971	NA	NA	NA	NA	NA	NA	NA	NA	NA
1972	NA	NA	NA	NA	NA	NA	NA	NA	NA
1973	NA	NA	NA	NA	NA	NA	NA	NA	NA
1974	NA	NA	NA	NA	NA	NA	NA	NA	NA
1975	NA	NA	NA	NA	NA	NA	NA	NA	NA
1976	NA	NA	NA	NA	NA	NA	NA	NA	NA
1977	NA	NA	NA	NA	NA	NA	NA	NA	NA
1978	NA	NA	NA	NA	NA	NA	NA	NA	NA
1979	NA	NA	NA	NA	NA	NA	NA	NA	NA
1980	NA	NA	NA	NA	NA	NA	NA	NA	NA
1981	NA	NA	NA	NA	NA	NA	NA	NA	NA
1982	NA	NA	NA	NA	NA	NA	NA	NA	NA
1983	NA	NA	NA	NA	NA	NA	NA	NA	NA
1984	NA	NA	NA	NA	NA	NA	NA	NA	NA
1985	NA	NA	NA	NA	NA	NA	NA	NA	NA
1986	NA	NA	NA	NA	NA	NA	NA	NA	NA
1987	NA	NA	NA	NA	NA	NA	NA	NA	NA
1988	NA	NA	NA	NA	NA	NA	NA	NA	NA
1989	NA	NA	NA	NA	NA	NA	NA	NA	NA
1990	NA	NA	NA	NA	NA	NA	NA	NA	NA
1991	NA	NA	NA	NA	NA	NA	NA	NA	NA
1992	NA	NA	NA	NA	NA	NA	NA	NA	NA
1993	NA	NA	NA	NA	NA	NA	NA	NA	NA
1994	NA	NA	NA	NA	NA	NA	NA	NA	NA
1995	NA	NA	NA	NA	NA	NA	NA	NA	NA
1996	NA	NA	NA	NA	NA	NA	NA	NA	NA
1997	NA	NA	NA	NA	NA	NA	NA	NA	NA
1998	NA	NA	NA	NA	NA	NA	NA	NA	NA
1999	NA	NA	NA	NA	NA	NA	NA	NA	NA
2000	NA	NA	NA	NA	NA	NA	NA	NA	NA
2001	NA	NA	NA	NA	NA	NA	NA	NA	NA
2002	NA	NA	NA	NA	NA	NA	NA	NA	NA
2003	NA	NA	NA	NA	NA	NA	NA	NA	NA
