# Supplementary material for: A decade of cold Eurasian winters reconstructed for the early 19th century
Source: Nat Commun. 2022 Apr 19;13:2116. doi: 10.1038/s41467-022-29677-8 (PMC9019108; doi:10.1038/s41467-022-29677-8)
Supplement: Supplementary file 4 — Supplementary Code 1 [file 41467_2022_29677_MOESM4_ESM.zip › Rinput/Fort_Albany_spring.txt]

YEAR	DOY	Toct	Tnov	Tdec	Tjan	Tfeb	Tmar	Tapr	Tmay
1878	1940	7	8	278.3	52.2	279.35	51.27	NA	NA
1600	NA	NA	NA	NA	NA	NA	NA	NA	NA
1601	NA	NA	NA	NA	NA	NA	NA	NA	NA
1602	NA	NA	NA	NA	NA	NA	NA	NA	NA
1603	NA	NA	NA	NA	NA	NA	NA	NA	NA
1604	NA	NA	NA	NA	NA	NA	NA	NA	NA
1605	NA	NA	NA	NA	NA	NA	NA	NA	NA
1606	NA	NA	NA	NA	NA	NA	NA	NA	NA
1607	NA	NA	NA	NA	NA	NA	NA	NA	NA
1608	NA	NA	NA	NA	NA	NA	NA	NA	NA
1609	NA	NA	NA	NA	NA	NA	NA	NA	NA
1610	NA	NA	NA	NA	NA	NA	NA	NA	NA
1611	NA	NA	NA	NA	NA	NA	NA	NA	NA
1612	NA	NA	NA	NA	NA	NA	NA	NA	NA
1613	NA	NA	NA	NA	NA	NA	NA	NA	NA
1614	NA	NA	NA	NA	NA	NA	NA	NA	NA
1615	NA	NA	NA	NA	NA	NA	NA	NA	NA
1616	NA	NA	NA	NA	NA	NA	NA	NA	NA
1617	NA	NA	NA	NA	NA	NA	NA	NA	NA
1618	NA	NA	NA	NA	NA	NA	NA	NA	NA
1619	NA	NA	NA	NA	NA	NA	NA	NA	NA
1620	NA	NA	NA	NA	NA	NA	NA	NA	NA
1621	NA	NA	NA	NA	NA	NA	NA	NA	NA
1622	NA	NA	NA	NA	NA	NA	NA	NA	NA
1623	NA	NA	NA	NA	NA	NA	NA	NA	NA
1624	NA	NA	NA	NA	NA	NA	NA	NA	NA
1625	NA	NA	NA	NA	NA	NA	NA	NA	NA
1626	NA	NA	NA	NA	NA	NA	NA	NA	NA
1627	NA	NA	NA	NA	NA	NA	NA	NA	NA
1628	NA	NA	NA	NA	NA	NA	NA	NA	NA
1629	NA	NA	NA	NA	NA	NA	NA	NA	NA
1630	NA	NA	NA	NA	NA	NA	NA	NA	NA
1631	NA	NA	NA	NA	NA	NA	NA	NA	NA
1632	NA	NA	NA	NA	NA	NA	NA	NA	NA
1633	NA	NA	NA	NA	NA	NA	NA	NA	NA
1634	NA	NA	NA	NA	NA	NA	NA	NA	NA
1635	NA	NA	NA	NA	NA	NA	NA	NA	NA
1636	NA	NA	NA	NA	NA	NA	NA	NA	NA
1637	NA	NA	NA	NA	NA	NA	NA	NA	NA
1638	NA	NA	NA	NA	NA	NA	NA	NA	NA
1639	NA	NA	NA	NA	NA	NA	NA	NA	NA
1640	NA	NA	NA	NA	NA	NA	NA	NA	NA
1641	NA	NA	NA	NA	NA	NA	NA	NA	NA
1642	NA	NA	NA	NA	NA	NA	NA	NA	NA
1643	NA	NA	NA	NA	NA	NA	NA	NA	NA
1644	NA	NA	NA	NA	NA	NA	NA	NA	NA
1645	NA	NA	NA	NA	NA	NA	NA	NA	NA
1646	NA	NA	NA	NA	NA	NA	NA	NA	NA
1647	NA	NA	NA	NA	NA	NA	NA	NA	NA
1648	NA	NA	NA	NA	NA	NA	NA	NA	NA
1649	NA	NA	NA	NA	NA	NA	NA	NA	NA
1650	NA	NA	NA	NA	NA	NA	NA	NA	NA
1651	NA	NA	NA	NA	NA	NA	NA	NA	NA
1652	NA	NA	NA	NA	NA	NA	NA	NA	NA
1653	NA	NA	NA	NA	NA	NA	NA	NA	NA
1654	NA	NA	NA	NA	NA	NA	NA	NA	NA
1655	NA	NA	NA	NA	NA	NA	NA	NA	NA
1656	NA	NA	NA	NA	NA	NA	NA	NA	NA
1657	NA	NA	NA	NA	NA	NA	NA	NA	NA
1658	NA	NA	NA	NA	NA	NA	NA	NA	NA
1659	NA	NA	NA	NA	NA	NA	NA	NA	NA
1660	NA	NA	NA	NA	NA	NA	NA	NA	NA
1661	NA	NA	NA	NA	NA	NA	NA	NA	NA
1662	NA	NA	NA	NA	NA	NA	NA	NA	NA
1663	NA	NA	NA	NA	NA	NA	NA	NA	NA
1664	NA	NA	NA	NA	NA	NA	NA	NA	NA
1665	NA	NA	NA	NA	NA	NA	NA	NA	NA
1666	NA	NA	NA	NA	NA	NA	NA	NA	NA
1667	NA	NA	NA	NA	NA	NA	NA	NA	NA
1668	NA	NA	NA	NA	NA	NA	NA	NA	NA
1669	NA	NA	NA	NA	NA	NA	NA	NA	NA
1670	NA	NA	NA	NA	NA	NA	NA	NA	NA
1671	NA	NA	NA	NA	NA	NA	NA	NA	NA
1672	NA	NA	NA	NA	NA	NA	NA	NA	NA
1673	NA	NA	NA	NA	NA	NA	NA	NA	NA
1674	NA	NA	NA	NA	NA	NA	NA	NA	NA
1675	NA	NA	NA	NA	NA	NA	NA	NA	NA
1676	NA	NA	NA	NA	NA	NA	NA	NA	NA
1677	NA	NA	NA	NA	NA	NA	NA	NA	NA
1678	NA	NA	NA	NA	NA	NA	NA	NA	NA
1679	NA	NA	NA	NA	NA	NA	NA	NA	NA
1680	NA	NA	NA	NA	NA	NA	NA	NA	NA
1681	NA	NA	NA	NA	NA	NA	NA	NA	NA
1682	NA	NA	NA	NA	NA	NA	NA	NA	NA
1683	NA	NA	NA	NA	NA	NA	NA	NA	NA
1684	NA	NA	NA	NA	NA	NA	NA	NA	NA
1685	NA	NA	NA	NA	NA	NA	NA	NA	NA
1686	NA	NA	NA	NA	NA	NA	NA	NA	NA
1687	NA	NA	NA	NA	NA	NA	NA	NA	NA
1688	NA	NA	NA	NA	NA	NA	NA	NA	NA
1689	NA	NA	NA	NA	NA	NA	NA	NA	NA
1690	NA	NA	NA	NA	NA	NA	NA	NA	NA
1691	NA	NA	NA	NA	NA	NA	NA	NA	NA
1692	NA	NA	NA	NA	NA	NA	NA	NA	NA
1693	NA	NA	NA	NA	NA	NA	NA	NA	NA
1694	NA	NA	NA	NA	NA	NA	NA	NA	NA
1695	NA	NA	NA	NA	NA	NA	NA	NA	NA
1696	NA	NA	NA	NA	NA	NA	NA	NA	NA
1697	NA	NA	NA	NA	NA	NA	NA	NA	NA
1698	NA	NA	NA	NA	NA	NA	NA	NA	NA
1699	NA	NA	NA	NA	NA	NA	NA	NA	NA
1700	NA	NA	NA	NA	NA	NA	NA	NA	NA
1701	NA	NA	NA	NA	NA	NA	NA	NA	NA
1702	NA	NA	NA	NA	NA	NA	NA	NA	NA
1703	NA	NA	NA	NA	NA	NA	NA	NA	NA
1704	NA	NA	NA	NA	NA	NA	NA	NA	NA
1705	NA	NA	NA	NA	NA	NA	NA	NA	NA
1706	NA	NA	NA	NA	NA	NA	NA	NA	NA
1707	NA	NA	NA	NA	NA	NA	NA	NA	NA
1708	NA	NA	NA	NA	NA	NA	NA	NA	NA
1709	NA	NA	NA	NA	NA	NA	NA	NA	NA
1710	NA	NA	NA	NA	NA	NA	NA	NA	NA
1711	NA	NA	NA	NA	NA	NA	NA	NA	NA
1712	NA	NA	NA	NA	NA	NA	NA	NA	NA
1713	NA	NA	NA	NA	NA	NA	NA	NA	NA
1714	NA	NA	NA	NA	NA	NA	NA	NA	NA
1715	NA	NA	NA	NA	NA	NA	NA	NA	NA
1716	NA	NA	NA	NA	NA	NA	NA	NA	NA
1717	NA	NA	NA	NA	NA	NA	NA	NA	NA
1718	NA	NA	NA	NA	NA	NA	NA	NA	NA
1719	NA	NA	NA	NA	NA	NA	NA	NA	NA
1720	NA	NA	NA	NA	NA	NA	NA	NA	NA
1721	NA	NA	NA	NA	NA	NA	NA	NA	NA
1722	129	NA	NA	NA	NA	NA	NA	NA	NA
1723	129	NA	NA	NA	NA	NA	NA	NA	NA
1724	126	NA	NA	NA	NA	NA	NA	NA	NA
1725	134	NA	NA	NA	NA	NA	NA	NA	NA
1726	138	NA	NA	NA	NA	NA	NA	NA	NA
1727	124	NA	NA	NA	NA	NA	NA	NA	NA
1728	127	NA	NA	NA	NA	NA	NA	NA	NA
1729	121	NA	NA	NA	NA	NA	NA	NA	NA
1730	133	NA	NA	NA	NA	NA	NA	NA	NA
1731	142	NA	NA	NA	NA	NA	NA	NA	NA
1732	135	NA	NA	NA	NA	NA	NA	NA	NA
1733	128	NA	NA	NA	NA	NA	NA	NA	NA
1734	NA	NA	NA	NA	NA	NA	NA	NA	NA
1735	126	NA	NA	NA	NA	NA	NA	NA	NA
1736	145	NA	NA	NA	NA	NA	NA	NA	NA
1737	124	NA	NA	NA	NA	NA	NA	NA	NA
1738	116	NA	NA	NA	NA	NA	NA	NA	NA
1739	141	NA	NA	NA	NA	NA	NA	NA	NA
1740	147	NA	NA	NA	NA	NA	NA	NA	NA
1741	135	NA	NA	NA	NA	NA	NA	NA	NA
1742	133	NA	NA	NA	NA	NA	NA	NA	NA
1743	130	NA	NA	NA	NA	NA	NA	NA	NA
1744	131	NA	NA	NA	NA	NA	NA	NA	NA
1745	NA	NA	NA	NA	NA	NA	NA	NA	NA
1746	127	NA	NA	NA	NA	NA	NA	NA	NA
1747	123	NA	NA	NA	NA	NA	NA	NA	NA
1748	127	NA	NA	NA	NA	NA	NA	NA	NA
1749	123	NA	NA	NA	NA	NA	NA	NA	NA
1750	130	NA	NA	NA	NA	NA	NA	NA	NA
1751	136	NA	NA	NA	NA	NA	NA	NA	NA
1752	129	NA	NA	NA	NA	NA	NA	NA	NA
1753	127	NA	NA	NA	NA	NA	NA	NA	NA
1754	127	NA	NA	NA	NA	NA	NA	NA	NA
1755	127	NA	NA	NA	NA	NA	NA	NA	NA
1756	125	NA	NA	NA	NA	NA	NA	NA	NA
1757	NA	NA	NA	NA	NA	NA	NA	NA	NA
1758	132	NA	NA	NA	NA	NA	NA	NA	NA
1759	134	NA	NA	NA	NA	NA	NA	NA	NA
1760	130	NA	NA	NA	NA	NA	NA	NA	NA
1761	126	NA	NA	NA	NA	NA	NA	NA	NA
1762	126	NA	NA	NA	NA	NA	NA	NA	NA
1763	130	NA	NA	NA	NA	NA	NA	NA	NA
1764	110	NA	NA	NA	NA	NA	NA	NA	NA
1765	113	NA	NA	NA	NA	NA	NA	NA	NA
1766	135	NA	NA	NA	NA	NA	NA	NA	NA
1767	143	NA	NA	NA	NA	NA	NA	NA	NA
1768	135	NA	NA	NA	NA	NA	NA	NA	NA
1769	124	NA	NA	NA	NA	NA	NA	NA	NA
1770	130	NA	NA	NA	NA	NA	NA	NA	NA
1771	130	NA	NA	NA	NA	NA	NA	NA	NA
1772	129	NA	NA	NA	NA	NA	NA	NA	NA
1773	123	NA	NA	NA	NA	NA	NA	NA	NA
1774	124	NA	NA	NA	NA	NA	NA	NA	NA
1775	132	NA	NA	NA	NA	NA	NA	NA	NA
1776	135	NA	NA	NA	NA	NA	NA	NA	NA
1777	130	NA	NA	NA	NA	NA	NA	NA	NA
1778	122	NA	NA	NA	NA	NA	NA	NA	NA
1779	129	NA	NA	NA	NA	NA	NA	NA	NA
1780	133	NA	NA	NA	NA	NA	NA	NA	NA
1781	122	NA	NA	NA	NA	NA	NA	NA	NA
1782	114	NA	NA	NA	NA	NA	NA	NA	NA
1783	120	NA	NA	NA	NA	NA	NA	NA	NA
1784	NA	NA	NA	NA	NA	NA	NA	NA	NA
1785	128	NA	NA	NA	NA	NA	NA	NA	NA
1786	126	NA	NA	NA	NA	NA	NA	NA	NA
1787	130	NA	NA	NA	NA	NA	NA	NA	NA
1788	132	NA	NA	NA	NA	NA	NA	NA	NA
1789	132	NA	NA	NA	NA	NA	NA	NA	NA
1790	133	NA	NA	NA	NA	NA	NA	NA	NA
1791	124	NA	NA	NA	NA	NA	NA	NA	NA
1792	126	NA	NA	NA	NA	NA	NA	NA	NA
1793	121	NA	NA	NA	NA	NA	NA	NA	NA
1794	115	NA	NA	NA	NA	NA	NA	NA	NA
1795	122	NA	NA	NA	NA	NA	NA	NA	NA
1796	NA	NA	NA	NA	NA	NA	NA	NA	NA
1797	142	NA	NA	NA	NA	NA	NA	NA	NA
1798	128	NA	NA	NA	NA	NA	NA	NA	NA
1799	136	NA	NA	NA	NA	NA	NA	NA	NA
1800	128	NA	NA	NA	NA	NA	NA	NA	NA
1801	120	NA	NA	NA	NA	NA	NA	NA	NA
1802	NA	NA	NA	NA	NA	NA	NA	NA	NA
1803	135	NA	NA	NA	NA	NA	NA	NA	NA
1804	128	NA	NA	NA	NA	NA	NA	NA	NA
1805	108	NA	NA	NA	NA	NA	NA	NA	NA
1806	132	NA	NA	NA	NA	NA	NA	NA	NA
1807	136	NA	NA	NA	NA	NA	NA	NA	NA
1808	124	NA	NA	NA	NA	NA	NA	NA	NA
1809	NA	NA	NA	NA	NA	NA	NA	NA	NA
1810	115	NA	NA	NA	NA	NA	NA	NA	NA
1811	126	NA	NA	NA	NA	NA	NA	NA	NA
1812	150	NA	NA	NA	NA	NA	NA	NA	NA
1813	123	NA	NA	NA	NA	NA	NA	NA	NA
1814	140	NA	NA	NA	NA	NA	NA	NA	NA
1815	142	NA	NA	NA	NA	NA	NA	NA	NA
1816	135	NA	NA	NA	NA	NA	NA	NA	NA
1817	149	NA	NA	NA	NA	NA	NA	NA	NA
1818	136	NA	NA	NA	NA	NA	NA	NA	NA
1819	129	NA	NA	NA	NA	NA	NA	NA	NA
1820	116	NA	NA	NA	NA	NA	NA	NA	NA
1821	136	NA	NA	NA	NA	NA	NA	NA	NA
1822	NA	NA	NA	NA	NA	NA	NA	NA	NA
1823	142	NA	NA	NA	NA	NA	NA	NA	NA
1824	135	NA	NA	NA	NA	NA	NA	NA	NA
1825	134	NA	NA	NA	NA	NA	NA	NA	NA
1826	134	NA	NA	NA	NA	NA	NA	NA	NA
1827	128	NA	NA	NA	NA	NA	NA	NA	NA
1828	122	NA	NA	NA	NA	NA	NA	NA	NA
1829	130	NA	NA	NA	NA	NA	NA	NA	NA
1830	106	NA	NA	NA	NA	NA	NA	NA	NA
1831	132	NA	NA	NA	NA	NA	NA	NA	NA
1832	139	NA	NA	NA	NA	NA	NA	NA	NA
1833	125	NA	NA	NA	NA	NA	NA	NA	NA
1834	110	NA	NA	NA	NA	NA	NA	NA	NA
1835	134	NA	NA	NA	NA	NA	NA	NA	NA
1836	141	NA	NA	NA	NA	NA	NA	NA	NA
1837	137	NA	NA	NA	NA	NA	NA	NA	NA
1838	149	NA	NA	NA	NA	NA	NA	NA	NA
1839	118	NA	NA	NA	NA	NA	NA	NA	NA
1840	138	NA	NA	NA	NA	NA	NA	NA	NA
1841	137	NA	NA	NA	NA	NA	NA	NA	NA
1842	NA	NA	NA	NA	NA	NA	NA	NA	NA
1843	136	NA	NA	NA	NA	NA	NA	NA	NA
1844	107	NA	NA	NA	NA	NA	NA	NA	NA
1845	120	NA	NA	NA	NA	NA	NA	NA	NA
1846	120	NA	NA	NA	NA	NA	NA	NA	NA
1847	133	NA	NA	NA	NA	NA	NA	NA	NA
1848	119	NA	NA	NA	NA	NA	NA	NA	NA
1849	137	NA	NA	NA	NA	NA	NA	NA	NA
1850	143	NA	NA	NA	NA	NA	NA	NA	NA
1851	128	NA	NA	NA	NA	NA	NA	NA	NA
1852	129	NA	NA	NA	NA	NA	NA	NA	NA
1853	143	NA	NA	NA	NA	NA	NA	NA	NA
1854	125	NA	NA	NA	NA	NA	NA	NA	NA
1855	125	NA	NA	NA	NA	NA	NA	NA	NA
1856	132	NA	NA	NA	NA	NA	NA	NA	NA
1857	142	NA	NA	NA	NA	NA	NA	NA	NA
1858	127	NA	NA	NA	NA	NA	NA	NA	NA
1859	128	NA	NA	NA	NA	NA	NA	NA	NA
1860	128	NA	NA	NA	NA	NA	NA	NA	NA
1861	132	NA	NA	NA	NA	NA	NA	NA	NA
1862	121	NA	NA	NA	NA	NA	NA	NA	NA
1863	118	NA	NA	NA	NA	NA	NA	NA	NA
1864	129	NA	NA	NA	NA	NA	NA	NA	NA
1865	142	NA	NA	NA	NA	NA	NA	NA	NA
1866	129	NA	NA	NA	NA	NA	NA	NA	NA
1867	NA	NA	NA	NA	NA	NA	NA	NA	NA
1868	NA	NA	NA	NA	NA	NA	NA	NA	NA
1869	NA	NA	NA	NA	NA	NA	NA	NA	NA
1870	NA	NA	NA	NA	NA	NA	NA	NA	NA
1871	NA	NA	NA	NA	NA	NA	NA	NA	NA
1872	126	NA	NA	NA	NA	NA	NA	NA	NA
1873	129	NA	NA	NA	NA	NA	NA	NA	NA
1874	NA	NA	NA	NA	NA	NA	NA	NA	NA
1875	132	NA	NA	NA	NA	NA	NA	NA	NA
1876	NA	NA	NA	NA	NA	NA	NA	NA	NA
1877	117	NA	NA	NA	NA	NA	NA	NA	NA
1878	119	NA	270.25	265.85	254.05	260.65	264.45	272.65	279.05
1879	133	277.15	268.25	258.15	251.75	250.55	260.15	267.55	276.45
1880	132	279.95	265.75	247.95	255.75	252.35	255.05	266.35	276.95
1881	123	275.25	265.05	255.55	248.65	256.55	262.95	266.45	281.15
1882	NA	272.65	261.15	258.45	251.55	253.65	259.75	265.95	NA
1883	NA	NA	NA	NA	NA	NA	NA	NA	NA
1884	130	NA	NA	NA	NA	NA	NA	NA	NA
1885	139	NA	NA	NA	NA	NA	NA	NA	NA
1886	111	NA	NA	NA	NA	NA	NA	NA	NA
1887	127	NA	NA	NA	NA	NA	NA	NA	NA
1888	132	NA	NA	NA	NA	NA	NA	NA	NA
1889	124	NA	NA	NA	NA	NA	NA	NA	NA
1890	147	NA	267.75	256.05	248.65	252.45	259.75	269.05	273.65
1891	134	278.55	266.35	254.45	252.85	249.55	261.35	270.75	274.65
1892	139	274.95	265.55	264.35	249.85	255.35	261.95	268.95	276.25
1893	133	276.55	266.25	257.85	248.05	251.25	260.55	265.25	277.55
1894	120	278.65	267.05	259.55	250.95	252.55	261.35	269.55	276.55
1895	114	279.25	264.15	258.75	252.55	253.55	257.05	273.75	278.75
1896	NA	273.05	264.55	259.55	254.95	255.85	255.75	270.95	281.95
1897	123	274.65	263.45	254.95	253.75	252.35	260.05	268.35	275.55
1898	112	277.15	262.85	255.55	251.95	253.05	264.05	272.85	281.05
1899	119	275.65	267.75	256.95	250.55	251.95	256.25	272.55	278.75
1900	121	277.75	270.55	258.15	252.05	254.75	257.95	272.35	279.95
1901	117	280.05	265.35	257.75	252.95	253.45	255.85	273.55	280.85
1902	130	275.45	266.35	256.55	253.65	259.45	265.95	270.75	275.95
1903	139	275.05	268.45	255.55	254.05	256.25	262.55	266.95	277.25
1904	129	277.25	267.75	253.45	251.05	250.05	259.55	269.25	281.25
1905	NA	275.95	268.55	255.15	250.15	253.95	263.35	269.45	278.25
1906	113	275.55	265.65	259.45	257.05	253.05	259.05	271.95	277.05
1907	146	277.05	268.25	255.05	248.95	251.15	263.25	263.95	271.55
1908	137	274.35	266.35	258.95	252.75	254.85	257.15	266.95	279.15
1909	136	278.25	268.75	253.55	250.15	251.35	261.25	267.85	277.85
1910	112	278.35	269.85	263.35	253.75	250.45	263.45	271.85	277.75
1911	117	276.75	268.55	256.55	248.95	253.55	262.05	270.25	279.85
1912	132	276.05	263.95	262.05	246.75	253.85	256.25	265.55	276.95
1913	118	275.85	267.55	255.85	251.85	247.15	256.25	271.55	276.95
1914	126	276.45	268.95	259.75	252.15	247.85	259.05	266.25	277.95
1915	111	278.25	263.75	256.55	254.35	258.65	260.55	274.85	277.05
1916	120	278.45	270.65	260.35	253.35	250.45	256.05	272.15	278.95
1917	133	275.45	270.25	254.95	248.75	250.45	258.75	267.15	273.75
1918	137	272.15	266.55	249.25	250.65	249.15	262.25	272.25	277.35
1919	131	275.35	270.95	261.15	255.95	259.85	264.15	269.35	278.35
1920	122	272.95	264.45	252.25	248.85	257.05	259.95	271.25	280.65
1921	116	279.55	264.55	260.55	253.85	255.35	260.95	273.05	NA
1922	NA	NA	264.55	258.65	253.05	252.85	NA	NA	282.55
1923	NA	272.95	267.55	251.05	249.15	251.25	252.45	265.35	277.45
1924	NA	277.65	269.75	261.75	248.95	253.85	262.95	270.45	276.95
1925	NA	NA	266.45	251.55	250.55	252.85	260.35	269.45	275.05
1926	NA	272.15	267.45	258.25	253.25	252.45	257.25	264.65	275.75
1927	NA	274.95	262.35	257.25	253.45	254.65	264.05	270.75	275.45
1928	NA	276.65	264.75	254.45	251.05	254.35	259.25	266.25	277.75
1929	NA	275.85	268.35	262.55	249.95	252.65	258.25	268.65	276.35
1930	NA	274.75	NA	NA	250.75	254.25	260.65	268.95	278.45
1931	NA	277.25	269.95	261.25	251.45	253.45	262.25	270.35	276.35
1932	NA	278.15	269.75	257.65	254.35	250.65	NA	271.05	278.55
1933	NA	274.35	264.35	254.85	252.45	253.15	260.45	271.25	276.75
1934	NA	275.85	257.35	247.85	252.35	247.95	258.65	270.25	276.35
1935	NA	275.25	NA	254.25	246.95	255.95	259.25	267.75	276.35
1936	NA	274.85	263.15	256.25	249.95	251.35	264.55	267.85	275.65
1937	NA	272.45	261.15	258.05	251.55	259.45	257.85	272.65	280.75
1938	NA	275.95	268.25	257.35	252.15	253.95	264.85	269.45	280.05
1939	125	279.15	265.35	261.15	252.15	250.15	254.05	NA	277.35
1940	NA	274.05	268.75	262.25	254.65	256.05	260.15	267.75	277.85
1941	NA	NA	NA	NA	NA	NA	NA	NA	NA
1942	NA	NA	NA	NA	NA	NA	NA	NA	NA
1943	NA	NA	NA	NA	NA	NA	NA	NA	NA
1944	NA	NA	NA	NA	NA	NA	NA	NA	NA
1945	NA	NA	NA	NA	NA	NA	NA	NA	NA
1946	NA	NA	NA	NA	NA	NA	NA	NA	NA
1947	NA	NA	NA	NA	NA	NA	NA	NA	NA
1948	NA	NA	NA	NA	NA	NA	NA	NA	NA
1949	NA	NA	NA	NA	NA	NA	NA	NA	NA
1950	NA	NA	NA	NA	NA	NA	NA	NA	NA
1951	NA	NA	NA	NA	NA	NA	NA	NA	NA
1952	NA	NA	NA	NA	NA	NA	NA	NA	NA
1953	NA	NA	NA	NA	NA	NA	NA	NA	NA
1954	NA	NA	NA	NA	NA	NA	NA	NA	NA
1955	NA	NA	NA	NA	NA	NA	NA	NA	NA
1956	NA	NA	NA	NA	NA	NA	NA	NA	NA
1957	NA	NA	NA	NA	NA	NA	NA	NA	NA
1958	NA	NA	NA	NA	NA	NA	NA	NA	NA
1959	NA	NA	NA	NA	NA	NA	NA	NA	NA
1960	NA	NA	NA	NA	NA	NA	NA	NA	NA
1961	NA	NA	NA	NA	NA	NA	NA	NA	NA
1962	NA	NA	NA	NA	NA	NA	NA	NA	NA
1963	NA	NA	NA	NA	NA	NA	NA	NA	NA
1964	NA	NA	NA	NA	NA	NA	NA	NA	NA
1965	NA	NA	NA	NA	NA	NA	NA	NA	NA
1966	NA	NA	NA	NA	NA	NA	NA	NA	NA
1967	NA	NA	NA	NA	NA	NA	NA	NA	NA
1968	NA	NA	NA	NA	NA	NA	NA	NA	NA
1969	NA	NA	NA	NA	NA	NA	NA	NA	NA
1970	NA	NA	NA	NA	NA	NA	NA	NA	NA
1971	NA	NA	NA	NA	NA	NA	NA	NA	NA
1972	NA	NA	NA	NA	NA	NA	NA	NA	NA
1973	NA	NA	NA	NA	NA	NA	NA	NA	NA
1974	NA	NA	NA	NA	NA	NA	NA	NA	NA
1975	NA	NA	NA	NA	NA	NA	NA	NA	NA
1976	NA	NA	NA	NA	NA	NA	NA	NA	NA
1977	NA	NA	NA	NA	NA	NA	NA	NA	NA
1978	NA	NA	NA	NA	NA	NA	NA	NA	NA
1979	NA	NA	NA	NA	NA	NA	NA	NA	NA
1980	NA	NA	NA	NA	NA	NA	NA	NA	NA
1981	NA	NA	NA	NA	NA	NA	NA	NA	NA
1982	NA	NA	NA	NA	NA	NA	NA	NA	NA
1983	NA	NA	NA	NA	NA	NA	NA	NA	NA
1984	NA	NA	NA	NA	NA	NA	NA	NA	NA
1985	NA	NA	NA	NA	NA	NA	NA	NA	NA
1986	NA	NA	NA	NA	NA	NA	NA	NA	NA
1987	NA	NA	NA	NA	NA	NA	NA	NA	NA
1988	NA	NA	NA	NA	NA	NA	NA	NA	NA
1989	NA	NA	NA	NA	NA	NA	NA	NA	NA
1990	NA	NA	NA	NA	NA	NA	NA	NA	NA
1991	NA	NA	NA	NA	NA	NA	NA	NA	NA
1992	NA	NA	NA	NA	NA	NA	NA	NA	NA
1993	NA	NA	NA	NA	NA	NA	NA	NA	NA
1994	NA	NA	NA	NA	NA	NA	NA	NA	NA
1995	NA	NA	NA	NA	NA	NA	NA	NA	NA
1996	NA	NA	NA	NA	NA	NA	NA	NA	NA
1997	NA	NA	NA	NA	NA	NA	NA	NA	NA
1998	NA	NA	NA	NA	NA	NA	NA	NA	NA
1999	NA	NA	NA	NA	NA	NA	NA	NA	NA
2000	NA	NA	NA	NA	NA	NA	NA	NA	NA
2001	NA	NA	NA	NA	NA	NA	NA	NA	NA
2002	NA	NA	NA	NA	NA	NA	NA	NA	NA
2003	NA	NA	NA	NA	NA	NA	NA	NA	NA
