# Supplementary material for: A decade of cold Eurasian winters reconstructed for the early 19th century
Source: Nat Commun. 2022 Apr 19;13:2116. doi: 10.1038/s41467-022-29677-8 (PMC9019108; doi:10.1038/s41467-022-29677-8)
Supplement: Supplementary file 4 — Supplementary Code 1 [file 41467_2022_29677_MOESM4_ESM.zip › Rinput/Fort_severen_fall.txt]

Year	DOY_freeze	Toct	Tnov	Tdec	Tjan	Tfeb	Tmar	Tapr	Tmay
1775	1889	2	2	272.5	56	267.7	57	NA	NA
1600	NA	NA	NA	NA	NA	NA	NA	NA	NA
1601	NA	NA	NA	NA	NA	NA	NA	NA	NA
1602	NA	NA	NA	NA	NA	NA	NA	NA	NA
1603	NA	NA	NA	NA	NA	NA	NA	NA	NA
1604	NA	NA	NA	NA	NA	NA	NA	NA	NA
1605	NA	NA	NA	NA	NA	NA	NA	NA	NA
1606	NA	NA	NA	NA	NA	NA	NA	NA	NA
1607	NA	NA	NA	NA	NA	NA	NA	NA	NA
1608	NA	NA	NA	NA	NA	NA	NA	NA	NA
1609	NA	NA	NA	NA	NA	NA	NA	NA	NA
1610	NA	NA	NA	NA	NA	NA	NA	NA	NA
1611	NA	NA	NA	NA	NA	NA	NA	NA	NA
1612	NA	NA	NA	NA	NA	NA	NA	NA	NA
1613	NA	NA	NA	NA	NA	NA	NA	NA	NA
1614	NA	NA	NA	NA	NA	NA	NA	NA	NA
1615	NA	NA	NA	NA	NA	NA	NA	NA	NA
1616	NA	NA	NA	NA	NA	NA	NA	NA	NA
1617	NA	NA	NA	NA	NA	NA	NA	NA	NA
1618	NA	NA	NA	NA	NA	NA	NA	NA	NA
1619	NA	NA	NA	NA	NA	NA	NA	NA	NA
1620	NA	NA	NA	NA	NA	NA	NA	NA	NA
1621	NA	NA	NA	NA	NA	NA	NA	NA	NA
1622	NA	NA	NA	NA	NA	NA	NA	NA	NA
1623	NA	NA	NA	NA	NA	NA	NA	NA	NA
1624	NA	NA	NA	NA	NA	NA	NA	NA	NA
1625	NA	NA	NA	NA	NA	NA	NA	NA	NA
1626	NA	NA	NA	NA	NA	NA	NA	NA	NA
1627	NA	NA	NA	NA	NA	NA	NA	NA	NA
1628	NA	NA	NA	NA	NA	NA	NA	NA	NA
1629	NA	NA	NA	NA	NA	NA	NA	NA	NA
1630	NA	NA	NA	NA	NA	NA	NA	NA	NA
1631	NA	NA	NA	NA	NA	NA	NA	NA	NA
1632	NA	NA	NA	NA	NA	NA	NA	NA	NA
1633	NA	NA	NA	NA	NA	NA	NA	NA	NA
1634	NA	NA	NA	NA	NA	NA	NA	NA	NA
1635	NA	NA	NA	NA	NA	NA	NA	NA	NA
1636	NA	NA	NA	NA	NA	NA	NA	NA	NA
1637	NA	NA	NA	NA	NA	NA	NA	NA	NA
1638	NA	NA	NA	NA	NA	NA	NA	NA	NA
1639	NA	NA	NA	NA	NA	NA	NA	NA	NA
1640	NA	NA	NA	NA	NA	NA	NA	NA	NA
1641	NA	NA	NA	NA	NA	NA	NA	NA	NA
1642	NA	NA	NA	NA	NA	NA	NA	NA	NA
1643	NA	NA	NA	NA	NA	NA	NA	NA	NA
1644	NA	NA	NA	NA	NA	NA	NA	NA	NA
1645	NA	NA	NA	NA	NA	NA	NA	NA	NA
1646	NA	NA	NA	NA	NA	NA	NA	NA	NA
1647	NA	NA	NA	NA	NA	NA	NA	NA	NA
1648	NA	NA	NA	NA	NA	NA	NA	NA	NA
1649	NA	NA	NA	NA	NA	NA	NA	NA	NA
1650	NA	NA	NA	NA	NA	NA	NA	NA	NA
1651	NA	NA	NA	NA	NA	NA	NA	NA	NA
1652	NA	NA	NA	NA	NA	NA	NA	NA	NA
1653	NA	NA	NA	NA	NA	NA	NA	NA	NA
1654	NA	NA	NA	NA	NA	NA	NA	NA	NA
1655	NA	NA	NA	NA	NA	NA	NA	NA	NA
1656	NA	NA	NA	NA	NA	NA	NA	NA	NA
1657	NA	NA	NA	NA	NA	NA	NA	NA	NA
1658	NA	NA	NA	NA	NA	NA	NA	NA	NA
1659	NA	NA	NA	NA	NA	NA	NA	NA	NA
1660	NA	NA	NA	NA	NA	NA	NA	NA	NA
1661	NA	NA	NA	NA	NA	NA	NA	NA	NA
1662	NA	NA	NA	NA	NA	NA	NA	NA	NA
1663	NA	NA	NA	NA	NA	NA	NA	NA	NA
1664	NA	NA	NA	NA	NA	NA	NA	NA	NA
1665	NA	NA	NA	NA	NA	NA	NA	NA	NA
1666	NA	NA	NA	NA	NA	NA	NA	NA	NA
1667	NA	NA	NA	NA	NA	NA	NA	NA	NA
1668	NA	NA	NA	NA	NA	NA	NA	NA	NA
1669	NA	NA	NA	NA	NA	NA	NA	NA	NA
1670	NA	NA	NA	NA	NA	NA	NA	NA	NA
1671	NA	NA	NA	NA	NA	NA	NA	NA	NA
1672	NA	NA	NA	NA	NA	NA	NA	NA	NA
1673	NA	NA	NA	NA	NA	NA	NA	NA	NA
1674	NA	NA	NA	NA	NA	NA	NA	NA	NA
1675	NA	NA	NA	NA	NA	NA	NA	NA	NA
1676	NA	NA	NA	NA	NA	NA	NA	NA	NA
1677	NA	NA	NA	NA	NA	NA	NA	NA	NA
1678	NA	NA	NA	NA	NA	NA	NA	NA	NA
1679	NA	NA	NA	NA	NA	NA	NA	NA	NA
1680	NA	NA	NA	NA	NA	NA	NA	NA	NA
1681	NA	NA	NA	NA	NA	NA	NA	NA	NA
1682	NA	NA	NA	NA	NA	NA	NA	NA	NA
1683	NA	NA	NA	NA	NA	NA	NA	NA	NA
1684	NA	NA	NA	NA	NA	NA	NA	NA	NA
1685	NA	NA	NA	NA	NA	NA	NA	NA	NA
1686	NA	NA	NA	NA	NA	NA	NA	NA	NA
1687	NA	NA	NA	NA	NA	NA	NA	NA	NA
1688	NA	NA	NA	NA	NA	NA	NA	NA	NA
1689	NA	NA	NA	NA	NA	NA	NA	NA	NA
1690	NA	NA	NA	NA	NA	NA	NA	NA	NA
1691	NA	NA	NA	NA	NA	NA	NA	NA	NA
1692	NA	NA	NA	NA	NA	NA	NA	NA	NA
1693	NA	NA	NA	NA	NA	NA	NA	NA	NA
1694	NA	NA	NA	NA	NA	NA	NA	NA	NA
1695	NA	NA	NA	NA	NA	NA	NA	NA	NA
1696	NA	NA	NA	NA	NA	NA	NA	NA	NA
1697	NA	NA	NA	NA	NA	NA	NA	NA	NA
1698	NA	NA	NA	NA	NA	NA	NA	NA	NA
1699	NA	NA	NA	NA	NA	NA	NA	NA	NA
1700	NA	NA	NA	NA	NA	NA	NA	NA	NA
1701	NA	NA	NA	NA	NA	NA	NA	NA	NA
1702	NA	NA	NA	NA	NA	NA	NA	NA	NA
1703	NA	NA	NA	NA	NA	NA	NA	NA	NA
1704	NA	NA	NA	NA	NA	NA	NA	NA	NA
1705	NA	NA	NA	NA	NA	NA	NA	NA	NA
1706	NA	NA	NA	NA	NA	NA	NA	NA	NA
1707	NA	NA	NA	NA	NA	NA	NA	NA	NA
1708	NA	NA	NA	NA	NA	NA	NA	NA	NA
1709	NA	NA	NA	NA	NA	NA	NA	NA	NA
1710	NA	NA	NA	NA	NA	NA	NA	NA	NA
1711	NA	NA	NA	NA	NA	NA	NA	NA	NA
1712	NA	NA	NA	NA	NA	NA	NA	NA	NA
1713	NA	NA	NA	NA	NA	NA	NA	NA	NA
1714	NA	NA	NA	NA	NA	NA	NA	NA	NA
1715	NA	NA	NA	NA	NA	NA	NA	NA	NA
1716	NA	NA	NA	NA	NA	NA	NA	NA	NA
1717	NA	NA	NA	NA	NA	NA	NA	NA	NA
1718	NA	NA	NA	NA	NA	NA	NA	NA	NA
1719	NA	NA	NA	NA	NA	NA	NA	NA	NA
1720	NA	NA	NA	NA	NA	NA	NA	NA	NA
1721	NA	NA	NA	NA	NA	NA	NA	NA	NA
1722	NA	NA	NA	NA	NA	NA	NA	NA	NA
1723	NA	NA	NA	NA	NA	NA	NA	NA	NA
1724	NA	NA	NA	NA	NA	NA	NA	NA	NA
1725	NA	NA	NA	NA	NA	NA	NA	NA	NA
1726	NA	NA	NA	NA	NA	NA	NA	NA	NA
1727	NA	NA	NA	NA	NA	NA	NA	NA	NA
1728	NA	NA	NA	NA	NA	NA	NA	NA	NA
1729	NA	NA	NA	NA	NA	NA	NA	NA	NA
1730	NA	NA	NA	NA	NA	NA	NA	NA	NA
1731	NA	NA	NA	NA	NA	NA	NA	NA	NA
1732	NA	NA	NA	NA	NA	NA	NA	NA	NA
1733	NA	NA	NA	NA	NA	NA	NA	NA	NA
1734	NA	NA	NA	NA	NA	NA	NA	NA	NA
1735	NA	NA	NA	NA	NA	NA	NA	NA	NA
1736	NA	NA	NA	NA	NA	NA	NA	NA	NA
1737	NA	NA	NA	NA	NA	NA	NA	NA	NA
1738	NA	NA	NA	NA	NA	NA	NA	NA	NA
1739	NA	NA	NA	NA	NA	NA	NA	NA	NA
1740	NA	NA	NA	NA	NA	NA	NA	NA	NA
1741	NA	NA	NA	NA	NA	NA	NA	NA	NA
1742	NA	NA	NA	NA	NA	NA	NA	NA	NA
1743	NA	NA	NA	NA	NA	NA	NA	NA	NA
1744	NA	NA	NA	NA	NA	NA	NA	NA	NA
1745	NA	NA	NA	NA	NA	NA	NA	NA	NA
1746	NA	NA	NA	NA	NA	NA	NA	NA	NA
1747	NA	NA	NA	NA	NA	NA	NA	NA	NA
1748	NA	NA	NA	NA	NA	NA	NA	NA	NA
1749	NA	NA	NA	NA	NA	NA	NA	NA	NA
1750	NA	NA	NA	NA	NA	NA	NA	NA	NA
1751	NA	NA	NA	NA	NA	NA	NA	NA	NA
1752	NA	NA	NA	NA	NA	NA	NA	NA	NA
1753	NA	NA	NA	NA	NA	NA	NA	NA	NA
1754	NA	NA	NA	NA	NA	NA	NA	NA	NA
1755	NA	NA	NA	NA	NA	NA	NA	NA	NA
1756	NA	NA	NA	NA	NA	NA	NA	NA	NA
1757	NA	NA	NA	NA	NA	NA	NA	NA	NA
1758	NA	NA	NA	NA	NA	NA	NA	NA	NA
1759	NA	NA	NA	NA	NA	NA	NA	NA	NA
1760	NA	NA	NA	NA	NA	NA	NA	NA	NA
1761	-49	NA	NA	NA	NA	NA	NA	NA	NA
1762	-59	NA	NA	NA	NA	NA	NA	NA	NA
1763	-65	NA	NA	NA	NA	NA	NA	NA	NA
1764	-61	NA	NA	NA	NA	NA	NA	NA	NA
1765	-57	NA	NA	NA	NA	NA	NA	NA	NA
1766	-70	NA	NA	NA	NA	NA	NA	NA	NA
1767	-60	NA	NA	NA	NA	NA	NA	NA	NA
1768	-43	NA	NA	NA	NA	NA	NA	NA	NA
1769	-53	NA	NA	NA	NA	NA	NA	NA	NA
1770	NA	NA	NA	NA	NA	NA	NA	NA	NA
1771	-79	NA	NA	NA	NA	NA	NA	NA	NA
1772	-42	NA	NA	NA	NA	NA	NA	NA	NA
1773	-46	NA	NA	NA	NA	NA	NA	NA	NA
1774	-49	NA	NA	NA	NA	NA	NA	NA	NA
1775	NA	269.85	259.75	243.15	245.85	248.25	255.05	261.25	270.95
1776	-27	271.55	267.95	246.25	238.55	244.45	249.05	260.95	268.15
1777	-40	268.25	260.95	250.35	250.65	248.85	252.25	259.35	271.75
1778	-66	266.05	257.75	246.55	239.45	246.55	249.15	263.75	271.95
1779	NA	267.95	259.55	245.15	238.65	241.75	253.45	263.85	274.45
1780	-57	270.55	259.55	244.35	244.45	247.95	251.05	270.75	278.75
1781	-57	NA	NA	NA	NA	NA	NA	NA	NA
1782	-50	270.75	261.55	253.05	240.75	247.25	249.25	265.65	273.75
1783	-63	NA	NA	NA	NA	NA	NA	NA	NA
1784	-60	NA	NA	NA	NA	NA	NA	NA	NA
1785	-70	NA	NA	NA	NA	NA	NA	NA	NA
1786	-40	NA	NA	NA	NA	NA	NA	NA	NA
1787	-53	NA	NA	NA	NA	NA	NA	NA	NA
1788	-40	NA	NA	NA	NA	NA	NA	NA	NA
1789	-64	NA	NA	NA	NA	NA	NA	NA	NA
1790	-60	NA	NA	NA	NA	NA	NA	NA	NA
1791	-46	NA	NA	NA	NA	NA	NA	NA	NA
1792	-83	NA	NA	NA	NA	NA	NA	NA	NA
1793	-31	NA	NA	NA	NA	NA	NA	NA	NA
1794	-39	NA	NA	NA	NA	NA	NA	NA	NA
1795	-73	NA	NA	NA	NA	NA	NA	NA	NA
1796	-67	NA	NA	NA	NA	NA	NA	NA	NA
1797	NA	269.85	260.25	243.95	249.25	246.35	249.75	258.05	268.85
1798	NA	NA	NA	NA	NA	NA	NA	NA	NA
1799	-62	NA	NA	NA	NA	NA	NA	NA	NA
1800	-61	NA	NA	NA	NA	NA	NA	NA	NA
1801	NA	NA	NA	NA	NA	NA	NA	NA	NA
1802	NA	NA	NA	NA	NA	NA	NA	NA	NA
1803	NA	NA	NA	NA	NA	NA	NA	NA	NA
1804	NA	NA	NA	NA	NA	NA	NA	NA	NA
1805	NA	NA	NA	NA	NA	NA	NA	NA	NA
1806	NA	NA	NA	NA	NA	NA	NA	NA	NA
1807	NA	NA	NA	NA	NA	NA	NA	NA	NA
1808	-52	NA	NA	NA	NA	NA	NA	NA	NA
1809	-80	NA	NA	NA	NA	NA	NA	NA	NA
1810	-57	NA	NA	NA	NA	NA	NA	NA	NA
1811	NA	NA	NA	NA	NA	NA	NA	NA	NA
1812	NA	NA	NA	NA	NA	NA	NA	NA	NA
1813	NA	NA	NA	NA	NA	NA	NA	NA	NA
1814	NA	NA	NA	NA	NA	NA	NA	NA	NA
1815	NA	269.05	264.65	255.35	242.45	248.35	248.45	259.35	269.15
1816	NA	NA	249.75	246.85	242.85	239.15	246.15	261.85	273.75
1817	NA	NA	NA	NA	NA	NA	NA	NA	NA
1818	NA	NA	NA	NA	NA	NA	NA	NA	NA
1819	-32	NA	NA	NA	NA	NA	NA	NA	NA
1820	NA	NA	NA	NA	NA	NA	NA	NA	NA
1821	-60	NA	NA	NA	NA	NA	NA	NA	NA
1822	-59	NA	263.55	247.05	243.75	248.35	257.45	NA	NA
1823	-71	265.35	254.95	241.45	246.95	243.25	249.55	258.55	268.45
1824	NA	265.85	257.25	246.95	246.15	241.25	252.25	264.85	273.85
1825	-69	266.35	256.35	248.85	243.05	247.75	256.45	268.45	NA
1826	NA	264.45	253.55	249.25	244.25	244.25	253.45	265.15	NA
1827	-49	266.15	261.45	253.75	252.25	246.35	251.15	268.45	277.65
1828	NA	271.95	259.25	247.95	243.25	247.05	257.35	266.65	274.05
1829	NA	NA	NA	NA	NA	NA	NA	NA	NA
1830	NA	270.05	256.95	249.35	243.45	252.75	255.25	268.85	271.75
1831	NA	272.95	268.55	255.85	251.85	252.15	256.95	264.65	272.55
1832	NA	271.35	263.75	245.95	249.75	242.25	255.75	264.05	274.05
1833	-47	NA	NA	NA	NA	NA	NA	NA	NA
1834	-63	NA	NA	NA	NA	NA	NA	NA	NA
1835	-67	NA	NA	NA	NA	NA	NA	NA	NA
1836	-67	NA	NA	NA	NA	NA	NA	NA	NA
1837	-74	NA	NA	NA	NA	NA	NA	NA	NA
1838	NA	NA	NA	NA	242.75	247.25	255.15	258.15	269.55
1839	-63	269.95	256.45	247.45	244.75	254.55	251.35	269.45	271.35
1840	-75	267.95	260.55	250.95	247.85	243.45	251.85	261.25	271.95
1841	-67	NA	NA	NA	NA	NA	NA	NA	NA
1842	-68	NA	263.25	251.55	244.85	245.15	254.85	268.95	271.45
1843	-47	269.75	259.05	252.45	249.15	242.45	248.65	263.15	268.15
1844	-67	265.45	259.75	252.35	240.95	249.95	248.35	265.95	269.75
1845	NA	269.05	256.25	250.05	247.75	249.55	250.95	264.85	269.35
1846	-73	264.55	259.45	247.05	254.25	244.65	257.55	259.45	NA
1847	-74	269.95	259.75	249.25	NA	NA	NA	NA	NA
1848	-49	NA	NA	NA	243.85	251.75	251.75	266.45	270.75
1849	-53	269.95	259.85	245.85	245.55	243.35	253.95	256.65	271.85
1850	-34	272.15	265.85	244.75	246.45	252.25	254.45	260.45	269.95
1851	-45	270.25	263.25	247.45	245.75	245.55	255.05	263.65	270.55
1852	NA	271.25	260.85	249.95	247.75	249.85	250.05	267.65	273.45
1853	NA	NA	NA	NA	NA	NA	NA	NA	NA
1854	-68	NA	NA	NA	NA	NA	NA	NA	NA
1855	-58	NA	NA	NA	NA	NA	NA	NA	NA
1856	-60	NA	NA	NA	NA	NA	NA	NA	NA
1857	-57	NA	NA	NA	NA	NA	NA	NA	NA
1858	-63	NA	NA	NA	NA	NA	NA	NA	NA
1859	-50	NA	NA	NA	NA	NA	NA	NA	NA
1860	-73	NA	NA	NA	NA	NA	NA	NA	NA
1861	-53	NA	NA	NA	NA	NA	NA	NA	NA
1862	-53	NA	NA	NA	NA	NA	NA	NA	NA
1863	-65	NA	NA	NA	NA	NA	NA	NA	NA
1864	-68	NA	NA	NA	NA	NA	NA	NA	NA
1865	-54	NA	NA	NA	NA	NA	NA	NA	NA
1866	NA	NA	NA	NA	NA	NA	NA	NA	NA
1867	NA	NA	NA	NA	NA	NA	NA	NA	NA
1868	-58	NA	NA	NA	NA	NA	NA	NA	NA
1869	NA	NA	NA	NA	NA	NA	NA	NA	NA
1870	NA	NA	NA	NA	NA	NA	NA	NA	NA
1871	-58	NA	NA	NA	NA	NA	NA	NA	NA
1872	NA	NA	NA	NA	NA	NA	NA	NA	NA
1873	NA	NA	NA	NA	NA	NA	NA	NA	NA
1874	-63	NA	NA	NA	NA	NA	NA	NA	NA
1875	-58	273.15	257.65	246.35	239.85	239.95	251.05	260.15	271.85
1876	NA	267.85	252.75	245.55	244.55	242.45	247.05	265.15	274.95
1877	-56	268.75	254.95	247.35	243.05	253.95	247.25	265.45	277.25
1878	NA	270.35	262.15	256.35	249.85	255.25	258.65	268.35	NA
1879	-62	NA	NA	NA	241.55	238.25	248.65	266.05	274.45
1880	-60	270.35	258.35	239.45	241.15	241.15	248.75	260.35	271.95
1881	NA	267.75	255.15	243.75	238.75	244.35	253.75	263.45	274.15
1882	NA	266.35	252.85	247.75	239.35	246.55	249.45	263.75	274.15
1883	-52	272.65	261.35	248.55	240.25	243.45	246.75	256.35	275.55
1884	NA	NA	NA	NA	NA	NA	NA	NA	NA
1885	NA	NA	NA	NA	NA	NA	NA	NA	NA
1886	NA	268.65	263.85	243.85	237.75	244.85	249.05	266.95	274.55
1887	-56	271.85	256.45	240.55	NA	235.25	250.05	264.75	275.85
1888	-68	263.05	252.45	239.55	235.95	238.45	249.25	260.75	268.95
1889	-59	267.75	262.55	253.85	243.15	242.75	NA	268.65	272.35
1890	NA	NA	NA	NA	NA	NA	NA	NA	NA
1891	NA	NA	NA	NA	NA	NA	NA	NA	NA
1892	NA	NA	NA	NA	NA	NA	NA	NA	NA
1893	NA	NA	NA	NA	NA	NA	NA	NA	NA
1894	NA	NA	NA	NA	NA	NA	NA	NA	NA
1895	NA	NA	NA	NA	NA	NA	NA	NA	NA
1896	NA	NA	NA	NA	NA	NA	NA	NA	NA
1897	-66	NA	NA	NA	NA	NA	NA	NA	NA
1898	-60	NA	NA	NA	NA	NA	NA	NA	NA
1899	NA	269.65	256.75	252.35	242.65	244.05	249.65	266.85	271.85
1900	NA	272.05	264.15	250.45	243.95	246.25	252.85	269.95	275.95
1901	NA	266.95	251.75	247.35	240.85	242.35	NA	NA	NA
1902	NA	NA	NA	NA	245.35	255.75	260.25	267.15	274.25
1903	NA	270.35	262.25	247.85	NA	NA	NA	NA	270.65
1904	NA	270.65	262.65	248.55	244.55	245.85	252.35	268.55	276.05
1905	NA	271.65	265.95	247.05	245.95	248.25	255.85	264.65	274.25
1906	NA	270.15	259.45	250.35	246.55	244.45	253.55	266.85	272.05
1907	NA	271.65	265.05	247.55	241.45	247.05	254.25	259.05	267.95
1908	NA	270.45	261.35	NA	247.05	NA	NA	NA	NA
1909	NA	274.45	259.95	247.05	241.45	243.75	257.35	257.05	274.85
1910	NA	275.45	260.85	254.45	249.95	243.85	255.15	265.25	274.45
1911	NA	NA	NA	NA	NA	NA	NA	NA	NA
1912	NA	NA	NA	NA	NA	NA	NA	NA	NA
1913	NA	NA	NA	NA	NA	NA	NA	NA	NA
1914	NA	NA	NA	NA	NA	NA	NA	NA	NA
1915	NA	NA	NA	NA	NA	NA	NA	NA	NA
1916	NA	NA	NA	NA	NA	NA	NA	NA	NA
1917	NA	NA	NA	NA	NA	NA	NA	NA	NA
1918	NA	NA	NA	NA	NA	NA	NA	NA	NA
1919	NA	NA	NA	NA	NA	NA	NA	NA	NA
1920	NA	NA	NA	NA	NA	NA	NA	NA	NA
1921	NA	NA	NA	NA	NA	NA	NA	NA	NA
1922	NA	NA	NA	NA	NA	NA	NA	NA	NA
1923	NA	NA	NA	NA	NA	NA	NA	NA	NA
1924	NA	NA	NA	NA	NA	NA	NA	NA	NA
1925	NA	NA	NA	NA	NA	NA	NA	NA	NA
1926	NA	NA	NA	NA	NA	NA	NA	NA	NA
1927	NA	NA	NA	NA	NA	NA	NA	NA	NA
1928	NA	NA	NA	NA	NA	NA	NA	NA	NA
1929	NA	NA	NA	NA	NA	NA	NA	NA	NA
1930	-49	NA	NA	NA	NA	NA	NA	NA	NA
1931	-55	NA	NA	NA	NA	NA	NA	NA	NA
1932	-47	NA	NA	NA	NA	NA	NA	NA	NA
1933	NA	NA	NA	NA	NA	NA	NA	NA	NA
1934	NA	NA	NA	NA	NA	NA	NA	NA	NA
1935	NA	NA	NA	NA	NA	NA	NA	NA	NA
1936	NA	NA	NA	NA	NA	NA	NA	NA	NA
1937	NA	NA	NA	NA	NA	NA	NA	NA	NA
1938	-56	NA	NA	NA	NA	NA	NA	NA	NA
1939	NA	NA	NA	NA	NA	NA	NA	NA	NA
1940	NA	NA	NA	NA	NA	NA	NA	NA	NA
1941	NA	NA	NA	NA	NA	NA	NA	NA	NA
1942	NA	NA	NA	NA	NA	NA	NA	NA	NA
1943	NA	NA	NA	NA	NA	NA	NA	NA	NA
1944	NA	NA	NA	NA	NA	NA	NA	NA	NA
1945	NA	NA	NA	NA	NA	NA	NA	NA	NA
1946	NA	NA	NA	NA	NA	NA	NA	NA	NA
1947	NA	NA	NA	NA	NA	NA	NA	NA	NA
1948	NA	NA	NA	NA	NA	NA	NA	NA	NA
1949	NA	NA	NA	NA	NA	NA	NA	NA	NA
1950	NA	NA	NA	NA	NA	NA	NA	NA	NA
1951	NA	NA	NA	NA	NA	NA	NA	NA	NA
1952	NA	NA	NA	NA	NA	NA	NA	NA	NA
1953	NA	NA	NA	NA	NA	NA	NA	NA	NA
1954	NA	NA	NA	NA	NA	NA	NA	NA	NA
1955	NA	NA	NA	NA	NA	NA	NA	NA	NA
1956	NA	NA	NA	NA	NA	NA	NA	NA	NA
1957	NA	NA	NA	NA	NA	NA	NA	NA	NA
1958	NA	NA	NA	NA	NA	NA	NA	NA	NA
1959	NA	NA	NA	NA	NA	NA	NA	NA	NA
1960	NA	NA	NA	NA	NA	NA	NA	NA	NA
1961	NA	NA	NA	NA	NA	NA	NA	NA	NA
1962	NA	NA	NA	NA	NA	NA	NA	NA	NA
1963	NA	NA	NA	NA	NA	NA	NA	NA	NA
1964	NA	NA	NA	NA	NA	NA	NA	NA	NA
1965	NA	NA	NA	NA	NA	NA	NA	NA	NA
1966	NA	NA	NA	NA	NA	NA	NA	NA	NA
1967	NA	NA	NA	NA	NA	NA	NA	NA	NA
1968	NA	NA	NA	NA	NA	NA	NA	NA	NA
1969	NA	NA	NA	NA	NA	NA	NA	NA	NA
1970	NA	NA	NA	NA	NA	NA	NA	NA	NA
1971	NA	NA	NA	NA	NA	NA	NA	NA	NA
1972	NA	NA	NA	NA	NA	NA	NA	NA	NA
1973	NA	NA	NA	NA	NA	NA	NA	NA	NA
1974	NA	NA	NA	NA	NA	NA	NA	NA	NA
1975	NA	NA	NA	NA	NA	NA	NA	NA	NA
1976	NA	NA	NA	NA	NA	NA	NA	NA	NA
1977	NA	NA	NA	NA	NA	NA	NA	NA	NA
1978	NA	NA	NA	NA	NA	NA	NA	NA	NA
1979	NA	NA	NA	NA	NA	NA	NA	NA	NA
1980	NA	NA	NA	NA	NA	NA	NA	NA	NA
1981	NA	NA	NA	NA	NA	NA	NA	NA	NA
1982	NA	NA	NA	NA	NA	NA	NA	NA	NA
1983	NA	NA	NA	NA	NA	NA	NA	NA	NA
1984	NA	NA	NA	NA	NA	NA	NA	NA	NA
1985	NA	NA	NA	NA	NA	NA	NA	NA	NA
1986	NA	NA	NA	NA	NA	NA	NA	NA	NA
1987	NA	NA	NA	NA	NA	NA	NA	NA	NA
1988	NA	NA	NA	NA	NA	NA	NA	NA	NA
1989	NA	NA	NA	NA	NA	NA	NA	NA	NA
1990	NA	NA	NA	NA	NA	NA	NA	NA	NA
1991	NA	NA	NA	NA	NA	NA	NA	NA	NA
1992	NA	NA	NA	NA	NA	NA	NA	NA	NA
1993	NA	NA	NA	NA	NA	NA	NA	NA	NA
1994	NA	NA	NA	NA	NA	NA	NA	NA	NA
1995	NA	NA	NA	NA	NA	NA	NA	NA	NA
1996	NA	NA	NA	NA	NA	NA	NA	NA	NA
1997	NA	NA	NA	NA	NA	NA	NA	NA	NA
1998	NA	NA	NA	NA	NA	NA	NA	NA	NA
1999	NA	NA	NA	NA	NA	NA	NA	NA	NA
2000	NA	NA	NA	NA	NA	NA	NA	NA	NA
2001	NA	NA	NA	NA	NA	NA	NA	NA	NA
2002	NA	NA	NA	NA	NA	NA	NA	NA	NA
2003	NA	NA	NA	NA	NA	NA	NA	NA	NA
