# Supplementary material for: A decade of cold Eurasian winters reconstructed for the early 19th century
Source: Nat Commun. 2022 Apr 19;13:2116. doi: 10.1038/s41467-022-29677-8 (PMC9019108; doi:10.1038/s41467-022-29677-8)
Supplement: Supplementary file 4 — Supplementary Code 1 [file 41467_2022_29677_MOESM4_ESM.zip › Rinput/Geneva_Horsechestnut_spring.txt]

YR	DOY	OCT	NOV	DEC	JAN	FEB	MAR	APR	MAY
1864	1950	4	6	6.14569	46.20222	6.14569	46.20222	NA	NA
1600	NA	NA	NA	NA	NA	NA	NA	NA	NA
1601	NA	NA	NA	NA	NA	NA	NA	NA	NA
1602	NA	NA	NA	NA	NA	NA	NA	NA	NA
1603	NA	NA	NA	NA	NA	NA	NA	NA	NA
1604	NA	NA	NA	NA	NA	NA	NA	NA	NA
1605	NA	NA	NA	NA	NA	NA	NA	NA	NA
1606	NA	NA	NA	NA	NA	NA	NA	NA	NA
1607	NA	NA	NA	NA	NA	NA	NA	NA	NA
1608	NA	NA	NA	NA	NA	NA	NA	NA	NA
1609	NA	NA	NA	NA	NA	NA	NA	NA	NA
1610	NA	NA	NA	NA	NA	NA	NA	NA	NA
1611	NA	NA	NA	NA	NA	NA	NA	NA	NA
1612	NA	NA	NA	NA	NA	NA	NA	NA	NA
1613	NA	NA	NA	NA	NA	NA	NA	NA	NA
1614	NA	NA	NA	NA	NA	NA	NA	NA	NA
1615	NA	NA	NA	NA	NA	NA	NA	NA	NA
1616	NA	NA	NA	NA	NA	NA	NA	NA	NA
1617	NA	NA	NA	NA	NA	NA	NA	NA	NA
1618	NA	NA	NA	NA	NA	NA	NA	NA	NA
1619	NA	NA	NA	NA	NA	NA	NA	NA	NA
1620	NA	NA	NA	NA	NA	NA	NA	NA	NA
1621	NA	NA	NA	NA	NA	NA	NA	NA	NA
1622	NA	NA	NA	NA	NA	NA	NA	NA	NA
1623	NA	NA	NA	NA	NA	NA	NA	NA	NA
1624	NA	NA	NA	NA	NA	NA	NA	NA	NA
1625	NA	NA	NA	NA	NA	NA	NA	NA	NA
1626	NA	NA	NA	NA	NA	NA	NA	NA	NA
1627	NA	NA	NA	NA	NA	NA	NA	NA	NA
1628	NA	NA	NA	NA	NA	NA	NA	NA	NA
1629	NA	NA	NA	NA	NA	NA	NA	NA	NA
1630	NA	NA	NA	NA	NA	NA	NA	NA	NA
1631	NA	NA	NA	NA	NA	NA	NA	NA	NA
1632	NA	NA	NA	NA	NA	NA	NA	NA	NA
1633	NA	NA	NA	NA	NA	NA	NA	NA	NA
1634	NA	NA	NA	NA	NA	NA	NA	NA	NA
1635	NA	NA	NA	NA	NA	NA	NA	NA	NA
1636	NA	NA	NA	NA	NA	NA	NA	NA	NA
1637	NA	NA	NA	NA	NA	NA	NA	NA	NA
1638	NA	NA	NA	NA	NA	NA	NA	NA	NA
1639	NA	NA	NA	NA	NA	NA	NA	NA	NA
1640	NA	NA	NA	NA	NA	NA	NA	NA	NA
1641	NA	NA	NA	NA	NA	NA	NA	NA	NA
1642	NA	NA	NA	NA	NA	NA	NA	NA	NA
1643	NA	NA	NA	NA	NA	NA	NA	NA	NA
1644	NA	NA	NA	NA	NA	NA	NA	NA	NA
1645	NA	NA	NA	NA	NA	NA	NA	NA	NA
1646	NA	NA	NA	NA	NA	NA	NA	NA	NA
1647	NA	NA	NA	NA	NA	NA	NA	NA	NA
1648	NA	NA	NA	NA	NA	NA	NA	NA	NA
1649	NA	NA	NA	NA	NA	NA	NA	NA	NA
1650	NA	NA	NA	NA	NA	NA	NA	NA	NA
1651	NA	NA	NA	NA	NA	NA	NA	NA	NA
1652	NA	NA	NA	NA	NA	NA	NA	NA	NA
1653	NA	NA	NA	NA	NA	NA	NA	NA	NA
1654	NA	NA	NA	NA	NA	NA	NA	NA	NA
1655	NA	NA	NA	NA	NA	NA	NA	NA	NA
1656	NA	NA	NA	NA	NA	NA	NA	NA	NA
1657	NA	NA	NA	NA	NA	NA	NA	NA	NA
1658	NA	NA	NA	NA	NA	NA	NA	NA	NA
1659	NA	NA	NA	NA	NA	NA	NA	NA	NA
1660	NA	NA	NA	NA	NA	NA	NA	NA	NA
1661	NA	NA	NA	NA	NA	NA	NA	NA	NA
1662	NA	NA	NA	NA	NA	NA	NA	NA	NA
1663	NA	NA	NA	NA	NA	NA	NA	NA	NA
1664	NA	NA	NA	NA	NA	NA	NA	NA	NA
1665	NA	NA	NA	NA	NA	NA	NA	NA	NA
1666	NA	NA	NA	NA	NA	NA	NA	NA	NA
1667	NA	NA	NA	NA	NA	NA	NA	NA	NA
1668	NA	NA	NA	NA	NA	NA	NA	NA	NA
1669	NA	NA	NA	NA	NA	NA	NA	NA	NA
1670	NA	NA	NA	NA	NA	NA	NA	NA	NA
1671	NA	NA	NA	NA	NA	NA	NA	NA	NA
1672	NA	NA	NA	NA	NA	NA	NA	NA	NA
1673	NA	NA	NA	NA	NA	NA	NA	NA	NA
1674	NA	NA	NA	NA	NA	NA	NA	NA	NA
1675	NA	NA	NA	NA	NA	NA	NA	NA	NA
1676	NA	NA	NA	NA	NA	NA	NA	NA	NA
1677	NA	NA	NA	NA	NA	NA	NA	NA	NA
1678	NA	NA	NA	NA	NA	NA	NA	NA	NA
1679	NA	NA	NA	NA	NA	NA	NA	NA	NA
1680	NA	NA	NA	NA	NA	NA	NA	NA	NA
1681	NA	NA	NA	NA	NA	NA	NA	NA	NA
1682	NA	NA	NA	NA	NA	NA	NA	NA	NA
1683	NA	NA	NA	NA	NA	NA	NA	NA	NA
1684	NA	NA	NA	NA	NA	NA	NA	NA	NA
1685	NA	NA	NA	NA	NA	NA	NA	NA	NA
1686	NA	NA	NA	NA	NA	NA	NA	NA	NA
1687	NA	NA	NA	NA	NA	NA	NA	NA	NA
1688	NA	NA	NA	NA	NA	NA	NA	NA	NA
1689	NA	NA	NA	NA	NA	NA	NA	NA	NA
1690	NA	NA	NA	NA	NA	NA	NA	NA	NA
1691	NA	NA	NA	NA	NA	NA	NA	NA	NA
1692	NA	NA	NA	NA	NA	NA	NA	NA	NA
1693	NA	NA	NA	NA	NA	NA	NA	NA	NA
1694	NA	NA	NA	NA	NA	NA	NA	NA	NA
1695	NA	NA	NA	NA	NA	NA	NA	NA	NA
1696	NA	NA	NA	NA	NA	NA	NA	NA	NA
1697	NA	NA	NA	NA	NA	NA	NA	NA	NA
1698	NA	NA	NA	NA	NA	NA	NA	NA	NA
1699	NA	NA	NA	NA	NA	NA	NA	NA	NA
1700	NA	NA	NA	NA	NA	NA	NA	NA	NA
1701	NA	NA	NA	NA	NA	NA	NA	NA	NA
1702	NA	NA	NA	NA	NA	NA	NA	NA	NA
1703	NA	NA	NA	NA	NA	NA	NA	NA	NA
1704	NA	NA	NA	NA	NA	NA	NA	NA	NA
1705	NA	NA	NA	NA	NA	NA	NA	NA	NA
1706	NA	NA	NA	NA	NA	NA	NA	NA	NA
1707	NA	NA	NA	NA	NA	NA	NA	NA	NA
1708	NA	NA	NA	NA	NA	NA	NA	NA	NA
1709	NA	NA	NA	NA	NA	NA	NA	NA	NA
1710	NA	NA	NA	NA	NA	NA	NA	NA	NA
1711	NA	NA	NA	NA	NA	NA	NA	NA	NA
1712	NA	NA	NA	NA	NA	NA	NA	NA	NA
1713	NA	NA	NA	NA	NA	NA	NA	NA	NA
1714	NA	NA	NA	NA	NA	NA	NA	NA	NA
1715	NA	NA	NA	NA	NA	NA	NA	NA	NA
1716	NA	NA	NA	NA	NA	NA	NA	NA	NA
1717	NA	NA	NA	NA	NA	NA	NA	NA	NA
1718	NA	NA	NA	NA	NA	NA	NA	NA	NA
1719	NA	NA	NA	NA	NA	NA	NA	NA	NA
1720	NA	NA	NA	NA	NA	NA	NA	NA	NA
1721	NA	NA	NA	NA	NA	NA	NA	NA	NA
1722	NA	NA	NA	NA	NA	NA	NA	NA	NA
1723	NA	NA	NA	NA	NA	NA	NA	NA	NA
1724	NA	NA	NA	NA	NA	NA	NA	NA	NA
1725	NA	NA	NA	NA	NA	NA	NA	NA	NA
1726	NA	NA	NA	NA	NA	NA	NA	NA	NA
1727	NA	NA	NA	NA	NA	NA	NA	NA	NA
1728	NA	NA	NA	NA	NA	NA	NA	NA	NA
1729	NA	NA	NA	NA	NA	NA	NA	NA	NA
1730	NA	NA	NA	NA	NA	NA	NA	NA	NA
1731	NA	NA	NA	NA	NA	NA	NA	NA	NA
1732	NA	NA	NA	NA	NA	NA	NA	NA	NA
1733	NA	NA	NA	NA	NA	NA	NA	NA	NA
1734	NA	NA	NA	NA	NA	NA	NA	NA	NA
1735	NA	NA	NA	NA	NA	NA	NA	NA	NA
1736	NA	NA	NA	NA	NA	NA	NA	NA	NA
1737	NA	NA	NA	NA	NA	NA	NA	NA	NA
1738	NA	NA	NA	NA	NA	NA	NA	NA	NA
1739	NA	NA	NA	NA	NA	NA	NA	NA	NA
1740	NA	NA	NA	NA	NA	NA	NA	NA	NA
1741	NA	NA	NA	NA	NA	NA	NA	NA	NA
1742	NA	NA	NA	NA	NA	NA	NA	NA	NA
1743	NA	NA	NA	NA	NA	NA	NA	NA	NA
1744	NA	NA	NA	NA	NA	NA	NA	NA	NA
1745	NA	NA	NA	NA	NA	NA	NA	NA	NA
1746	NA	NA	NA	NA	NA	NA	NA	NA	NA
1747	NA	NA	NA	NA	NA	NA	NA	NA	NA
1748	NA	NA	NA	NA	NA	NA	NA	NA	NA
1749	NA	NA	NA	NA	NA	NA	NA	NA	NA
1750	NA	NA	NA	NA	NA	NA	NA	NA	NA
1751	NA	NA	NA	NA	NA	NA	NA	NA	NA
1752	NA	NA	NA	NA	NA	NA	NA	NA	NA
1753	NA	NA	NA	NA	NA	NA	NA	NA	NA
1754	NA	NA	NA	NA	NA	NA	NA	NA	NA
1755	NA	NA	NA	NA	NA	NA	NA	NA	NA
1756	NA	NA	NA	NA	NA	NA	NA	NA	NA
1757	NA	NA	NA	NA	NA	NA	NA	NA	NA
1758	NA	NA	NA	NA	NA	NA	NA	NA	NA
1759	NA	NA	NA	NA	NA	NA	NA	NA	NA
1760	NA	NA	NA	NA	NA	NA	NA	NA	NA
1761	NA	NA	NA	NA	NA	NA	NA	NA	NA
1762	NA	NA	NA	NA	NA	NA	NA	NA	NA
1763	NA	NA	NA	NA	NA	NA	NA	NA	NA
1764	NA	NA	NA	NA	NA	NA	NA	NA	NA
1765	NA	NA	NA	NA	NA	NA	NA	NA	NA
1766	NA	NA	NA	NA	NA	NA	NA	NA	NA
1767	NA	NA	NA	NA	NA	NA	NA	NA	NA
1768	NA	NA	NA	NA	NA	NA	NA	NA	NA
1769	NA	NA	NA	NA	NA	NA	NA	NA	NA
1770	NA	NA	NA	NA	NA	NA	NA	NA	NA
1771	NA	NA	NA	NA	NA	NA	NA	NA	NA
1772	NA	NA	NA	NA	NA	NA	NA	NA	NA
1773	NA	NA	NA	NA	NA	NA	NA	NA	NA
1774	NA	NA	NA	NA	NA	NA	NA	NA	NA
1775	NA	NA	NA	NA	NA	NA	NA	NA	NA
1776	NA	NA	NA	NA	NA	NA	NA	NA	NA
1777	NA	NA	NA	NA	NA	NA	NA	NA	NA
1778	NA	NA	NA	NA	NA	NA	NA	NA	NA
1779	NA	NA	NA	NA	NA	NA	NA	NA	NA
1780	NA	NA	NA	NA	NA	NA	NA	NA	NA
1781	NA	NA	NA	NA	NA	NA	NA	NA	NA
1782	NA	NA	NA	NA	NA	NA	NA	NA	NA
1783	NA	NA	NA	NA	NA	NA	NA	NA	NA
1784	NA	NA	NA	NA	NA	NA	NA	NA	NA
1785	NA	NA	NA	NA	NA	NA	NA	NA	NA
1786	NA	NA	NA	NA	NA	NA	NA	NA	NA
1787	NA	NA	NA	NA	NA	NA	NA	NA	NA
1788	NA	NA	NA	NA	NA	NA	NA	NA	NA
1789	NA	NA	NA	NA	NA	NA	NA	NA	NA
1790	NA	NA	NA	NA	NA	NA	NA	NA	NA
1791	NA	NA	NA	NA	NA	NA	NA	NA	NA
1792	NA	NA	NA	NA	NA	NA	NA	NA	NA
1793	NA	NA	NA	NA	NA	NA	NA	NA	NA
1794	NA	NA	NA	NA	NA	NA	NA	NA	NA
1795	NA	NA	NA	NA	NA	NA	NA	NA	NA
1796	NA	NA	NA	NA	NA	NA	NA	NA	NA
1797	NA	NA	NA	NA	NA	NA	NA	NA	NA
1798	NA	NA	NA	NA	NA	NA	NA	NA	NA
1799	NA	NA	NA	NA	NA	NA	NA	NA	NA
1800	NA	NA	NA	NA	NA	NA	NA	NA	NA
1801	NA	NA	NA	NA	NA	NA	NA	NA	NA
1802	NA	NA	NA	NA	NA	NA	NA	NA	NA
1803	NA	NA	NA	NA	NA	NA	NA	NA	NA
1804	NA	NA	NA	NA	NA	NA	NA	NA	NA
1805	NA	NA	NA	NA	NA	NA	NA	NA	NA
1806	NA	NA	NA	NA	NA	NA	NA	NA	NA
1807	NA	NA	NA	NA	NA	NA	NA	NA	NA
1808	107	NA	NA	NA	NA	NA	NA	NA	NA
1809	87	NA	NA	NA	NA	NA	NA	NA	NA
1810	88	NA	NA	NA	NA	NA	NA	NA	NA
1811	85	NA	NA	NA	NA	NA	NA	NA	NA
1812	105	NA	NA	NA	NA	NA	NA	NA	NA
1813	98	NA	NA	NA	NA	NA	NA	NA	NA
1814	98	NA	NA	NA	NA	NA	NA	NA	NA
1815	83	NA	NA	NA	NA	NA	NA	NA	NA
1816	114	NA	NA	NA	NA	NA	NA	NA	NA
1817	97	NA	NA	NA	NA	NA	NA	NA	NA
1818	75	NA	NA	NA	NA	NA	NA	NA	NA
1819	91	NA	NA	NA	NA	NA	NA	NA	NA
1820	97	NA	NA	NA	NA	NA	NA	NA	NA
1821	100	NA	NA	NA	NA	NA	NA	NA	NA
1822	76	NA	NA	NA	NA	NA	NA	NA	NA
1823	94	NA	NA	NA	NA	NA	NA	NA	NA
1824	111	NA	NA	NA	NA	NA	NA	NA	NA
1825	96	NA	NA	NA	NA	NA	NA	NA	NA
1826	88	NA	NA	NA	NA	NA	NA	NA	NA
1827	99	NA	NA	NA	NA	NA	NA	NA	NA
1828	95	NA	NA	NA	NA	NA	NA	NA	NA
1829	96	NA	NA	NA	NA	NA	NA	NA	NA
1830	88	NA	NA	NA	NA	NA	NA	NA	NA
1831	90	NA	NA	NA	NA	NA	NA	NA	NA
1832	95	NA	NA	NA	NA	NA	NA	NA	NA
1833	100	NA	NA	NA	NA	NA	NA	NA	NA
1834	72	NA	NA	NA	NA	NA	NA	NA	NA
1835	97	NA	NA	NA	NA	NA	NA	NA	NA
1836	86	NA	NA	NA	NA	NA	NA	NA	NA
1837	110	NA	NA	NA	NA	NA	NA	NA	NA
1838	98	NA	NA	NA	NA	NA	NA	NA	NA
1839	96	NA	NA	NA	NA	NA	NA	NA	NA
1840	105	NA	NA	NA	NA	NA	NA	NA	NA
1841	84	NA	NA	NA	NA	NA	NA	NA	NA
1842	101	NA	NA	NA	NA	NA	NA	NA	NA
1843	84	NA	NA	NA	NA	NA	NA	NA	NA
1844	94	NA	NA	NA	NA	NA	NA	NA	NA
1845	99	NA	NA	NA	NA	NA	NA	NA	NA
1846	83	NA	NA	NA	NA	NA	NA	NA	NA
1847	93	NA	NA	NA	NA	NA	NA	NA	NA
1848	92	NA	NA	NA	NA	NA	NA	NA	NA
1849	97	NA	NA	NA	NA	NA	NA	NA	NA
1850	100	NA	NA	NA	NA	NA	NA	NA	NA
1851	97	NA	NA	NA	NA	NA	NA	NA	NA
1852	98	NA	NA	NA	NA	NA	NA	NA	NA
1853	108	NA	NA	NA	NA	NA	NA	NA	NA
1854	93	NA	NA	NA	NA	NA	NA	NA	NA
1855	102	NA	NA	NA	NA	NA	NA	NA	NA
1856	86	NA	NA	NA	NA	NA	NA	NA	NA
1857	93	NA	NA	NA	NA	NA	NA	NA	NA
1858	95	NA	NA	NA	NA	NA	NA	NA	NA
1859	77	NA	NA	NA	NA	NA	NA	NA	NA
1860	97	NA	NA	NA	NA	NA	NA	NA	NA
1861	89	NA	NA	NA	NA	NA	NA	NA	NA
1862	87	NA	NA	NA	NA	NA	NA	NA	NA
1863	94	NA	NA	NA	NA	NA	NA	NA	NA
1864	93	NA	NA	NA	NA	NA	NA	NA	NA
1865	101	8.1	3.7	-1.5	2	-0.4	0.5	12.4	15.7
1866	90	10.3	5.7	-0.2	2.9	5.2	4.3	9.6	11.2
1867	83	10.5	4.2	2.4	0.4	5.1	4.8	9.3	13
1868	94	7.8	2.6	-0.8	-1.2	2.7	3.7	8.2	17.5
1869	98	9.8	2.4	6.5	0.3	4.7	1.8	10	14.4
1870	100	7.7	4.4	0	-0.4	-0.8	3.2	9.1	15
1871	86	9.6	4	-2.5	-3.4	1.3	4.6	9.7	13
1872	88	8.6	1.4	-5	0.7	1.5	5.6	9.2	12.1
1873	86	9.5	7.2	3.3	1.8	1.1	6.8	7.7	11.8
1874	90	10.3	5.1	0	-0.3	1	4.7	10.4	10.2
1875	94	9.2	3.2	-0.7	2.2	-1	3.9	8.7	15.5
1876	88	8.8	4.9	-0.9	-1.6	3	5.1	8.4	10.6
1877	90	11.6	3.3	4.9	3.5	3.9	4	8.4	11.1
1878	95	7.3	6.3	2.3	-1	1.4	4	8.7	14.1
1879	87	10	3.1	-1.6	-0.4	2.9	5.6	6.6	9.4
1880	80	8.1	1.8	-6.1	-4	1.5	6.9	9.5	12
1881	78	10.9	6	5.5	-1.7	3.1	6.5	8.8	12.5
1882	74	6.5	5.6	0.4	-0.2	1.4	6.5	8.7	13
1883	93	10	5.9	2.3	1.7	3.8	1.7	7.8	13.4
1884	77	8.3	5.5	0.5	2.3	3.5	6.2	8.2	14.3
1885	79	8.5	2.3	2.1	-2.4	4.3	4.9	9.2	11
1886	88	8	5.4	1.7	-1.4	-0.6	4.1	9.9	13.1
1887	102	10.1	5.3	1.9	-2.9	-1.2	1.8	8.1	10.4
1888	106	5.9	3.1	0.5	-1.9	-1.2	3.5	6.7	14.2
1889	102	6.2	5.4	0.3	-1.1	-0.6	2.2	7.6	13.8
1890	89	8.4	4.1	-1.7	0.7	-1.6	4.1	7.9	13.5
1891	105	7.3	3.4	-3.7	-5	-1.8	3.8	6.8	12.5
1892	94	10.1	4.2	2.1	-0.5	2	1.8	9.1	13.2
1893	86	8.6	6.1	-1	-4.5	2.5	5.9	12.2	13.5
1894	91	10.6	4	0.4	-1.1	1.8	5.1	10.5	12.1
1895	99	9.8	5.6	0.4	-4.1	-5.2	2.2	9.6	12.8
1896	82	8.9	7.5	1.9	-1.5	-1.1	7.4	7.3	11.6
1897	81	7.9	2.9	1.3	-1.4	4.4	7.3	8.8	11.8
1898	96	7.6	3.2	0.6	0.6	1.4	3.3	9.1	12
1899	87	10.6	6.5	1.5	3.4	3.3	5.2	8.3	12.3
1900	107	9.8	4.8	-0.4	2	3.7	1.3	7.9	12
1901	99	10	5.2	2.8	-0.8	-2.9	3.1	9.3	13.4
1902	92	8.6	2.4	1.1	0.5	0.7	5.2	10.7	9.5
1903	85	8.7	3.1	0.6	0.4	2.4	5.6	5.9	12.6
1904	97	10.1	4.6	0.3	-0.6	2.6	4.2	10.5	14.1
1905	90	9.1	3.4	1.3	-2.5	0.7	6.1	9.6	11.5
1906	78	5.3	4.1	0.7	1.2	-0.2	3.7	8.2	13
1907	93	10.9	5.5	-1.8	-0.5	-1.7	3.3	7.3	12.8
1908	93	9.8	5.7	3.5	-2.4	1.2	3.9	6.8	14.6
1909	94	8.9	3	0.7	-1.9	-1.5	2.1	9.7	12.7
1910	74	10.3	3.2	3.7	1.4	2.8	4.4	7.7	11.5
1911	80	10	4.1	3.4	-2.4	1.8	4.6	7.9	13.2
1912	66	9.4	6.5	3.2	1.7	4.2	6.9	8	14
1913	72	8.2	2.4	1.3	2.6	1.1	6.4	8.8	12.6
1914	77	9.6	7.2	1.4	-3.4	2	5.8	10.5	11.6
1915	84	8.6	3.9	4.1	1.2	1	3.9	7.6	15.2
1916	87	7.4	2.7	5.7	2.2	2.1	4.4	8.5	13.8
1917	106	9.2	4.7	2.1	-1.5	-1.7	2.5	6.1	15.5
1918	83	7.5	4	-2.7	0.3	1.2	4.1	8	14.5
1919	82	7.5	4.7	3.9	0.9	1.3	4.7	5.9	13.1
1920	87	6.3	2.9	2.8	3.1	2.7	6.3	9.3	16
1921	75	9.6	4.1	1.5	3.4	1.3	5.9	7.8	14.1
1922	75	11.3	2.4	1.6	0.1	1.9	5.3	7.1	15.6
1923	83	7.8	3.1	1.2	0.4	3.4	5.6	8.8	12.8
1924	88	11.2	4.1	1.9	-0.1	-0.8	4.8	9.3	14.6
1925	89	9.3	5.2	1.1	1.8	3.6	2.7	8.8	13
1926	66	10.1	3.3	2	0.5	5.1	5.4	9.8	11.3
1927	80	10.5	6.7	-0.3	1.2	1.2	5.7	9.8	14.4
1928	77	8.8	4.8	1.5	2.1	3	6.1	8.5	11.4
1929	88	9	6.3	1.3	-3.1	-4.3	4.3	7.2	13.6
1930	85	10.2	4.8	4.4	2.2	1.6	5.9	9.4	11.8
1931	84	9.4	7.2	2.4	1.6	0.6	3.4	8.3	15
1932	86	8.4	6.3	0.4	0.8	-1.8	3.6	7.4	11.9
1933	79	10.1	5.4	1.5	-2	1.8	5.3	10.2	12.4
1934	82	9.9	3.8	-2.5	0.4	0.5	4.8	10.5	15.2
1935	82	9.5	3.5	4.8	-1	3.2	4.3	8.5	12
1936	77	9.7	5.8	1	4.6	2.1	6.3	8.1	14
1937	58	6.6	5.3	2.1	2.2	4.7	3.7	9.1	14.7
1938	74	9.7	4.5	0.6	1.9	0.7	7.1	7.1	11.9
1939	75	9.9	6.6	-0.4	2.7	1.8	2.6	9.9	10.3
1940	80	9	6.7	0.7	-3.5	1.6	5.3	9	13.2
1941	78	9.3	5.9	-2.6	-0.8	1.9	5.5	7.8	9.8
1942	79	8.5	4.3	0.6	-2.9	-2.4	5.8	9.5	13.7
1943	63	11.3	3.8	0.8	1.1	2.8	6.5	10.4	14.5
1944	80	11.7	4.2	2	1.2	-0.9	3.3	11	14.1
1945	70	8.4	5.1	0.9	-3.6	3.8	6.5	11.6	15.3
1946	73	10	3.7	1.9	-0.9	4.6	6.3	11.7	14.2
1947	77	9	4.6	0.2	-1.8	0	6	12.1	15.5
1948	69	10.6	7.2	2.3	3.7	2.4	9	9.8	14.6
1949	77	10.7	5.1	1.1	1.2	1.7	3.6	12.1	12
1950	69	11.4	4.9	4	0.3	3.8	6.1	8.1	15.1
1951	76	9.9	6.5	-0.1	1.8	2.6	4.6	9.2	12.3
1952	80	9.6	6.1	0.5	-0.3	-0.6	6.7	10.9	14.6
1953	78	9.8	3.9	1.7	-1.7	-0.3	5.9	10.1	15.2
1954	70	11.3	3.8	2.8	-0.9	0.2	6.2	7.6	12.5
1955	84	10	6.3	3.4	2	1.7	3.6	10.1	13.3
1956	88	9	4	4.6	2.9	-7.1	5	7.7	14.4
1957	60	8.1	3.4	1.9	-1.1	4.8	8.1	9.1	11
1958	49	8.9	5.6	1.2	0.6	4.4	2.7	6.7	14.9
1959	59	8.6	4.7	3.6	1.5	1.6	7.3	9.5	14
1960	62	9.5	3.4	3.5	0.7	3.1	6.5	9.3	14.7
1961	51	9.1	6.8	1.7	1.7	4.8	7	11.7	12.5
1962	69	10.8	4.8	3	2.8	1.3	2.8	8.7	11.8
1963	78	10	3.1	-1.1	-4.1	-2.6	4.1	9.9	12.7
1964	59	8.9	7.5	-0.9	-1.5	3.2	4.5	9.8	14.6
1965	77	8.9	5.9	0.6	0.7	-1.1	4	7.8	12.9
1966	52	9.7	5.2	3.4	-0.4	5.6	4.3	10.3	14
1967	54	12.1	3.1	2.5	0.7	2.9	6.6	8.2	12.5
1968	64	11.7	5.2	-0.1	-0.5	2.7	5.4	9.9	12.3
1969	62	11.6	4.7	1.7	1.5	-0.3	5.1	8.8	13.8
1970	80	9.9	5.5	-1.7	0.5	2.9	2.6	6.8	12.4
1971	80	8.8	6.2	1.2	-1.2	1.7	1.4	10.9	14
1972	55	10.3	3.7	1.3	1.3	3.5	6.2	8.4	12.6
1973	75	8.2	6.1	1.3	0.4	1.1	4.1	6.5	13.9
1974	45	8.6	4.2	0.9	3.5	4.5	7.3	8.9	12.3
1975	31	5.6	5.3	3.8	3.6	2.4	4.4	8.9	12.9
1976	62	8.2	6	1.4	1.2	1.7	4.5	8.6	14.6
1977	49	10.6	5.5	1	1.7	5.5	7.5	8.1	12.2
1978	60	11	5.5	2.7	1.3	2	5.6	7.7	12.1
1979	53	8.6	3.8	3.3	-1	4.1	6.2	7.4	12.8
1980	52	10.8	4.6	3.7	0.7	4.3	5.2	7.3	11.4
1981	68	8.8	3.9	-0.1	-0.6	-0.3	8	10.6	12.6
1982	10	10.1	4.5	2.1	3.1	2.5	5.1	8.9	13.5
1983	67	9.8	6.3	3.8	2.2	0.5	6	9	11.3
1984	69	10.5	5.3	2.3	1.9	1.6	3.6	8.4	10.5
1985	74	10.7	6.5	2.9	-3.3	0.2	3.2	9.5	12.5
1986	78	11.3	3	2.8	1.6	-1.7	4.8	7	15.5
1987	78	11.9	5.1	2.4	-1.8	2.5	3.7	10	11.2
1988	46	11.7	6.3	3.4	4.4	2.8	5.2	9.5	14
1989	57	11.7	4.8	3	1.6	3.2	8.1	8.2	15.4
1990	42	11	4.1	3.7	1.4	6.7	7.5	8.2	15.6
1991	3	11.9	5.5	1.1	2.4	-0.1	7.6	8.3	11.1
1992	58	9.6	5.5	1.3	0.1	2.7	6.6	9.9	15.4
1993	57	9.3	7	2.4	3.1	0.7	5.2	10.4	14.6
1994	37	9	3.7	4.5	3.3	3.7	9.9	8	14.6
1995	45	11	8.6	4.6	1.6	5.8	4.9	9.9	13.5
1996	66	13.7	5.4	2.3	2.5	1.3	4.6	9.9	13.5
1997	58	10.5	5.6	2.1	0.5	5	7.7	9.5	14.3
1998	47	10.6	5.9	3.4	3	3.8	6.9	9.1	15.6
1999	68	11.1	3.2	1.2	2	1.1	6.5	9.1	16.1
2000	59	10.8	3.8	2.9	0.7	4.3	6.5	10.2	15.9
2001	46	11.6	6.7	4.7	3.2	4.6	8.8	8.3	16.1
2002	38	13.9	4	1.3	1.1	6	7.5	10.2	13.1
2003	-2	11.3	7.5	5.3	1.3	-0.1	7.8	10.5	15.5
