# Supplementary material for: A decade of cold Eurasian winters reconstructed for the early 19th century
Source: Nat Commun. 2022 Apr 19;13:2116. doi: 10.1038/s41467-022-29677-8 (PMC9019108; doi:10.1038/s41467-022-29677-8)
Supplement: Supplementary file 4 — Supplementary Code 1 [file 41467_2022_29677_MOESM4_ESM.zip › Rinput/Haarlem.txt]

Year	days_of_freeze	Toct	Tnov	Tdec	Tjan	Tfeb	Tmar	Tapr	Tmay
1707	1757	4	5	4.6	52.4	5.18	52.1	NA	NA
1600	NA	NA	NA	NA	NA	NA	NA	NA	NA
1601	NA	NA	NA	NA	NA	NA	NA	NA	NA
1602	NA	NA	NA	NA	NA	NA	NA	NA	NA
1603	NA	NA	NA	NA	NA	NA	NA	NA	NA
1604	NA	NA	NA	NA	NA	NA	NA	NA	NA
1605	NA	NA	NA	NA	NA	NA	NA	NA	NA
1606	NA	NA	NA	NA	NA	NA	NA	NA	NA
1607	NA	NA	NA	NA	NA	NA	NA	NA	NA
1608	NA	NA	NA	NA	NA	NA	NA	NA	NA
1609	NA	NA	NA	NA	NA	NA	NA	NA	NA
1610	NA	NA	NA	NA	NA	NA	NA	NA	NA
1611	NA	NA	NA	NA	NA	NA	NA	NA	NA
1612	NA	NA	NA	NA	NA	NA	NA	NA	NA
1613	NA	NA	NA	NA	NA	NA	NA	NA	NA
1614	NA	NA	NA	NA	NA	NA	NA	NA	NA
1615	NA	NA	NA	NA	NA	NA	NA	NA	NA
1616	NA	NA	NA	NA	NA	NA	NA	NA	NA
1617	NA	NA	NA	NA	NA	NA	NA	NA	NA
1618	NA	NA	NA	NA	NA	NA	NA	NA	NA
1619	NA	NA	NA	NA	NA	NA	NA	NA	NA
1620	NA	NA	NA	NA	NA	NA	NA	NA	NA
1621	NA	NA	NA	NA	NA	NA	NA	NA	NA
1622	NA	NA	NA	NA	NA	NA	NA	NA	NA
1623	NA	NA	NA	NA	NA	NA	NA	NA	NA
1624	NA	NA	NA	NA	NA	NA	NA	NA	NA
1625	NA	NA	NA	NA	NA	NA	NA	NA	NA
1626	NA	NA	NA	NA	NA	NA	NA	NA	NA
1627	NA	NA	NA	NA	NA	NA	NA	NA	NA
1628	NA	NA	NA	NA	NA	NA	NA	NA	NA
1629	NA	NA	NA	NA	NA	NA	NA	NA	NA
1630	NA	NA	NA	NA	NA	NA	NA	NA	NA
1631	NA	NA	NA	NA	NA	NA	NA	NA	NA
1632	NA	NA	NA	NA	NA	NA	NA	NA	NA
1633	NA	NA	NA	NA	NA	NA	NA	NA	NA
1634	49	NA	NA	NA	NA	NA	NA	NA	NA
1635	55	NA	NA	NA	NA	NA	NA	NA	NA
1636	24	NA	NA	NA	NA	NA	NA	NA	NA
1637	0	NA	NA	NA	NA	NA	NA	NA	NA
1638	34	NA	NA	NA	NA	NA	NA	NA	NA
1639	14	NA	NA	NA	NA	NA	NA	NA	NA
1640	30	NA	NA	NA	NA	NA	NA	NA	NA
1641	28	NA	NA	NA	NA	NA	NA	NA	NA
1642	NA	NA	NA	NA	NA	NA	NA	NA	NA
1643	NA	NA	NA	NA	NA	NA	NA	NA	NA
1644	NA	NA	NA	NA	NA	NA	NA	NA	NA
1645	12	NA	NA	NA	NA	NA	NA	NA	NA
1646	59	NA	NA	NA	NA	NA	NA	NA	NA
1647	54	NA	NA	NA	NA	NA	NA	NA	NA
1648	0	NA	NA	NA	NA	NA	NA	NA	NA
1649	44	NA	NA	NA	NA	NA	NA	NA	NA
1650	19	NA	NA	NA	NA	NA	NA	NA	NA
1651	32	NA	NA	NA	NA	NA	NA	NA	NA
1652	30	NA	NA	NA	NA	NA	NA	NA	NA
1653	28	NA	NA	NA	NA	NA	NA	NA	NA
1654	10	NA	NA	NA	NA	NA	NA	NA	NA
1655	54	NA	NA	NA	NA	NA	NA	NA	NA
1656	47	NA	NA	NA	NA	NA	NA	NA	NA
1657	29	NA	NA	NA	NA	NA	NA	NA	NA
1658	64	NA	NA	NA	NA	NA	NA	NA	NA
1659	19	NA	NA	NA	NA	NA	NA	NA	NA
1660	58	NA	NA	NA	NA	NA	NA	NA	NA
1661	0	NA	NA	NA	NA	NA	NA	NA	NA
1662	0	NA	NA	NA	NA	NA	NA	NA	NA
1663	85	NA	NA	NA	NA	NA	NA	NA	NA
1664	0	NA	NA	NA	NA	NA	NA	NA	NA
1665	49	NA	NA	NA	NA	NA	NA	NA	NA
1666	24	NA	NA	NA	NA	NA	NA	NA	NA
1667	44	NA	NA	NA	NA	NA	NA	NA	NA
1668	17	NA	NA	NA	NA	NA	NA	NA	NA
1669	28	NA	NA	NA	NA	NA	NA	NA	NA
1670	56	NA	NA	NA	NA	NA	NA	NA	NA
1671	0	NA	NA	NA	NA	NA	NA	NA	NA
1672	78	NA	NA	NA	NA	NA	NA	NA	NA
1673	35	NA	NA	NA	NA	NA	NA	NA	NA
1674	29	NA	NA	NA	NA	NA	NA	NA	NA
1675	0	NA	NA	NA	NA	NA	NA	NA	NA
1676	0	NA	NA	NA	NA	NA	NA	NA	NA
1677	47	NA	NA	NA	NA	NA	NA	NA	NA
1678	29	NA	NA	NA	NA	NA	NA	NA	NA
1679	78	NA	NA	NA	NA	NA	NA	NA	NA
1680	0	NA	NA	NA	NA	NA	NA	NA	NA
1681	73	NA	NA	NA	NA	NA	NA	NA	NA
1682	14	NA	NA	NA	NA	NA	NA	NA	NA
1683	10	NA	NA	NA	NA	NA	NA	NA	NA
1684	63	NA	NA	NA	NA	NA	NA	NA	NA
1685	37	NA	NA	NA	NA	NA	NA	NA	NA
1686	0	NA	NA	NA	NA	NA	NA	NA	NA
1687	25	NA	NA	NA	NA	NA	NA	NA	NA
1688	33	NA	NA	NA	NA	NA	NA	NA	NA
1689	39	NA	NA	NA	NA	NA	NA	NA	NA
1690	22	NA	NA	NA	NA	NA	NA	NA	NA
1691	68	NA	NA	NA	NA	NA	NA	NA	NA
1692	68	NA	NA	NA	NA	NA	NA	NA	NA
1693	11	NA	NA	NA	NA	NA	NA	NA	NA
1694	28	NA	NA	NA	NA	NA	NA	NA	NA
1695	73	NA	NA	NA	NA	NA	NA	NA	NA
1696	17	NA	NA	NA	NA	NA	NA	NA	NA
1697	83	NA	NA	NA	NA	NA	NA	NA	NA
1698	68	NA	NA	NA	NA	NA	NA	NA	NA
1699	0	NA	NA	NA	NA	NA	NA	NA	NA
1700	0	NA	NA	NA	NA	NA	NA	NA	NA
1701	7	NA	NA	NA	NA	NA	NA	NA	NA
1702	4	NA	NA	NA	NA	NA	NA	NA	NA
1703	13	NA	NA	NA	NA	NA	NA	NA	NA
1704	20	NA	NA	NA	NA	NA	NA	NA	NA
1705	14	NA	NA	NA	NA	NA	NA	NA	NA
1706	23	NA	NA	NA	273.65	276.35	278.65	281.85	287.75
1707	11	284.15	277.55	275.45	273.85	278.05	277.85	281.45	285.15
1708	8	282.15	279.65	275.05	277.05	276.25	279.05	282.65	285.35
1709	81	282.35	278.55	273.55	268.05	272.85	274.25	282.35	284.75
1710	18	284.05	280.95	275.65	273.55	274.95	278.75	280.15	286.45
1711	17	283.95	280.15	278.65	276.35	273.75	278.15	282.95	285.85
1712	22	283.75	279.15	276.55	273.05	276.75	277.55	281.95	285.95
1713	34	284.05	279.85	275.85	272.25	278.75	277.45	279.55	284.75
1714	29	283.75	278.35	275.95	274.45	277.55	278.45	282.15	283.95
1715	17	284.15	279.45	275.85	273.35	277.35	279.25	283.85	285.25
1716	76	284.95	281.05	271.95	267.45	275.35	277.05	283.35	284.95
1717	6	282.75	278.35	274.65	274.35	274.55	276.85	281.35	283.85
1718	36	283.15	278.35	276.95	271.75	272.95	278.05	282.55	286.15
1719	20	283.35	280.05	276.85	273.65	276.25	277.05	279.85	287.15
1720	14	282.55	279.85	273.95	275.45	276.65	276.55	281.05	285.95
1721	27	282.55	278.55	277.05	276.15	273.95	274.25	283.15	283.85
1722	4	283.05	280.45	275.35	273.45	277.65	278.95	282.75	285.15
1723	22	284.65	280.65	276.85	272.85	276.35	279.85	282.55	286.05
1724	0	285.45	281.55	278.15	277.35	277.35	277.25	280.95	285.45
1725	6	282.85	277.05	275.25	274.85	274.05	276.85	281.35	283.35
1726	28	282.45	279.75	275.45	270.75	273.95	275.95	282.15	287.75
1727	4	283.65	277.95	273.55	275.15	276.35	276.75	280.15	288.25
1728	0	284.25	277.75	274.95	276.15	274.95	280.05	281.75	286.45
1729	37	282.85	279.65	273.55	270.75	274.45	275.05	280.25	284.35
1730	13	284.45	279.75	277.95	275.35	276.25	278.35	282.35	285.65
1731	0	281.85	281.25	276.25	274.35	273.35	277.35	280.15	285.15
1732	32	286.15	280.45	276.95	273.55	276.85	278.95	282.75	285.35
1733	17	284.05	279.25	274.05	278.05	277.65	278.85	283.95	284.65
1734	18	282.65	279.65	279.05	275.45	278.05	280.25	283.35	285.15
1735	12	282.65	276.55	275.25	277.25	276.85	279.25	282.45	285.45
1736	19	281.35	278.65	277.95	276.25	275.05	277.25	282.45	285.45
1737	0	283.45	280.65	278.65	279.15	277.65	278.75	281.35	286.45
1738	17	282.85	278.85	275.85	274.05	276.55	278.55	282.35	285.55
1739	0	283.75	275.95	278.95	276.25	279.15	278.85	279.25	286.35
1740	80	280.85	274.05	276.85	268.65	270.65	275.15	278.65	280.65
1741	20	279.35	276.65	275.65	274.15	276.65	276.35	279.05	282.95
1742	27	284.75	281.05	275.75	272.15	277.95	276.05	278.55	282.65
1743	35	282.25	278.15	270.75	274.95	277.55	277.45	278.05	284.95
1744	44	280.45	281.05	275.65	273.05	272.75	276.65	280.35	284.35
1745	15	283.85	279.55	276.25	274.35	273.45	276.75	280.85	285.45
1746	51	282.95	278.15	273.25	273.15	273.45	274.85	279.85	287.15
1747	25	280.75	275.25	277.25	273.65	278.45	274.75	281.15	284.85
1748	58	282.75	280.75	277.95	273.85	272.45	272.45	278.75	285.05
1749	0	283.65	280.85	280.25	277.55	275.85	276.25	280.75	286.85
1750	13	282.85	278.15	278.05	273.75	278.95	281.15	281.35	285.65
1751	33	281.75	276.65	275.55	275.55	272.65	279.25	280.65	283.95
1752	0	282.75	277.05	276.35	276.35	275.05	278.45	280.65	284.15
1753	28	283.45	279.85	277.65	271.95	275.65	279.25	281.45	285.15
1754	26	284.05	277.65	276.75	274.95	274.35	274.75	279.65	286.05
1755	64	284.05	278.85	275.55	271.75	271.75	276.05	283.35	283.75
1756	0	283.25	278.65	277.45	278.15	277.35	278.05	278.75	283.55
1757	59	282.95	277.35	272.65	271.45	274.95	277.55	281.95	284.25
1758	NA	281.95	280.55	275.85	272.65	276.25	278.15	280.25	287.95
1759	NA	283.55	278.85	276.55	277.75	278.35	279.45	281.85	284.75
1760	NA	284.65	276.85	272.75	271.35	274.15	277.05	281.05	284.45
1761	NA	282.95	279.35	278.55	275.65	277.45	279.85	281.35	285.95
1762	NA	280.45	278.45	273.25	276.05	275.15	275.35	283.65	285.95
1763	NA	280.15	276.35	272.75	267.35	276.05	276.45	280.45	283.45
1764	NA	281.45	278.75	277.15	277.65	278.15	277.05	281.35	286.95
1765	NA	281.65	277.45	273.95	276.25	272.35	279.75	282.75	285.05
1766	NA	284.15	277.65	274.25	273.15	274.05	277.85	282.85	285.25
1767	NA	283.05	278.65	274.35	269.35	277.95	278.25	279.95	283.05
1768	NA	283.55	280.75	273.55	271.05	276.15	276.85	280.55	284.75
1769	NA	282.15	278.95	276.15	274.95	275.15	277.95	281.95	284.55
1770	NA	280.55	278.75	277.05	275.25	276.15	275.45	279.45	284.55
1771	NA	282.85	278.15	277.75	272.85	273.25	273.95	277.45	286.95
1772	NA	283.75	278.95	277.35	273.65	275.25	277.75	280.05	283.35
1773	NA	285.95	281.05	276.75	277.65	274.25	278.55	281.75	285.25
1774	NA	284.85	279.95	277.45	274.15	277.05	279.65	282.35	284.95
1775	NA	284.15	275.75	274.75	275.15	279.25	279.55	282.05	284.65
1776	NA	284.15	276.15	277.35	267.95	276.55	279.35	282.55	283.75
1777	NA	284.25	278.65	275.35	273.15	273.05	278.35	280.05	285.95
1778	NA	283.55	280.45	274.45	272.45	273.65	277.15	282.35	286.95
1779	NA	281.25	280.25	279.55	273.65	278.85	280.15	283.35	286.85
1780	NA	285.75	279.15	276.65	271.45	274.45	280.65	280.25	286.85
1781	NA	284.35	278.25	273.95	272.05	276.65	278.75	282.75	285.95
1782	NA	283.95	278.75	274.75	276.95	272.75	276.55	279.85	284.15
1783	NA	281.95	275.25	274.15	276.25	277.85	275.65	282.75	285.45
1784	NA	283.95	278.85	271.85	269.25	271.45	274.75	278.55	287.15
1785	NA	280.15	279.25	273.25	273.25	272.25	273.15	279.25	284.55
1786	NA	283.65	278.75	273.15	273.75	275.05	273.35	281.75	284.75
1787	NA	281.25	273.75	274.95	273.05	276.65	279.55	280.05	284.15
1788	NA	284.05	277.65	276.65	276.05	274.65	275.85	281.55	286.25
1789	NA	283.45	277.45	267.45	269.95	276.35	272.75	279.15	286.15
1790	NA	281.65	276.85	277.55	276.05	278.25	279.15	278.75	286.55
1791	NA	282.05	276.05	276.45	276.75	276.75	278.85	282.95	284.05
1792	NA	282.35	277.25	274.65	274.65	274.65	277.35	283.35	284.05
1793	NA	281.65	278.15	276.55	273.95	277.15	277.35	279.45	283.55
1794	NA	284.35	278.05	277.25	273.05	277.75	280.55	284.45	284.55
1795	NA	282.35	278.75	272.65	267.65	273.25	276.15	282.35	283.15
1796	NA	286.05	278.75	278.85	279.15	277.35	276.05	282.45	284.75
1797	NA	282.15	277.75	272.65	274.35	275.75	277.05	282.25	286.15
1798	NA	282.35	278.65	277.15	275.15	277.35	277.75	282.75	285.65
1799	NA	283.95	278.05	270.85	270.65	272.65	275.05	278.45	283.45
1800	NA	282.25	279.05	270.85	272.55	272.95	274.85	283.75	287.85
1801	NA	283.15	279.65	274.65	275.65	274.35	278.95	281.25	286.05
1802	NA	284.15	277.95	275.25	272.25	275.25	277.55	281.75	284.25
1803	NA	283.75	277.65	275.85	268.35	271.55	276.65	282.85	282.75
1804	NA	282.05	277.45	275.05	276.65	274.45	275.55	279.25	286.35
1805	NA	282.75	275.45	270.45	270.65	273.65	276.65	279.75	282.55
1806	NA	-726.75	275.05	275.55	275.95	276.45	276.75	278.55	287.25
1807	NA	282.15	280.45	279.65	275.15	276.05	274.45	280.15	286.05
1808	NA	284.05	277.05	275.75	273.85	274.55	274.35	278.35	287.65
1809	NA	281.15	277.15	272.65	271.05	278.25	277.95	278.45	287.15
1810	NA	281.45	277.05	276.55	271.75	273.95	277.25	281.15	282.55
1811	NA	282.15	278.65	277.05	270.55	276.55	279.55	282.95	289.05
1812	NA	286.15	280.85	277.15	275.05	277.25	276.25	278.45	285.85
1813	NA	283.75	275.95	270.85	272.95	277.75	277.95	281.55	286.65
1814	75	281.55	277.65	274.25	269.85	270.55	274.15	283.05	283.15
1815	49	281.35	278.35	276.05	270.65	277.05	280.55	282.25	286.35
1816	40	283.25	277.35	273.45	274.65	273.75	276.75	281.15	283.75
1817	0	283.05	276.05	275.25	276.95	278.65	277.95	278.85	283.95
1818	0	279.15	280.85	274.95	276.45	275.25	278.25	281.25	284.95
1819	26	282.75	279.55	274.35	276.45	277.05	278.55	282.55	286.75
1820	55	282.15	277.05	273.15	270.35	273.95	276.25	282.35	285.65
1821	30	282.15	276.25	273.85	273.15	274.15	277.45	283.55	284.05
1822	0	283.45	280.75	278.45	277.35	278.25	280.55	281.95	287.55
1823	72	284.05	281.05	272.15	266.15	274.65	277.85	280.05	286.15
1824	0	282.35	279.65	277.85	276.85	276.05	277.45	280.55	285.05
1825	0	283.55	280.45	279.05	277.35	276.55	275.95	282.05	285.75
1826	34	284.45	279.85	277.85	270.75	277.05	278.85	281.65	284.95
1827	42	285.55	278.75	278.35	273.15	270.95	278.45	282.65	286.15
1828	25	284.25	277.45	279.35	274.95	274.85	279.05	282.05	286.25
1829	44	283.45	278.35	278.25	269.85	272.75	275.95	280.95	285.75
1830	89	282.65	276.55	268.65	270.65	270.75	278.35	282.45	285.75
1831	29	283.55	279.85	273.65	272.75	275.85	279.25	283.55	285.55
1832	21	287.15	279.35	277.95	273.05	274.15	277.15	282.15	283.75
1833	34	283.75	276.85	276.75	271.35	277.45	275.75	280.65	288.45
1834	0	283.25	279.15	279.65	279.25	276.25	279.15	280.45	287.25
1835	2	284.05	278.15	277.65	275.55	277.95	278.35	280.55	284.25
1836	19	282.15	276.75	275.25	274.85	276.15	280.15	281.15	285.55
1837	16	283.45	278.85	277.55	275.35	276.95	275.65	278.65	283.35
1838	58	284.75	278.55	276.85	266.55	271.35	277.25	279.45	285.55
1839	11	283.95	276.95	275.25	275.75	276.35	276.55	279.15	284.95
1840	NA	NA	NA	NA	NA	NA	NA	NA	NA
1841	NA	NA	NA	NA	NA	NA	NA	NA	NA
1842	NA	NA	NA	NA	NA	NA	NA	NA	NA
1843	NA	NA	NA	NA	NA	NA	NA	NA	NA
1844	NA	NA	NA	NA	NA	NA	NA	NA	NA
1845	NA	NA	NA	NA	NA	NA	NA	NA	NA
1846	NA	NA	NA	NA	NA	NA	NA	NA	NA
1847	NA	NA	NA	NA	NA	NA	NA	NA	NA
1848	NA	NA	NA	NA	NA	NA	NA	NA	NA
1849	NA	NA	NA	NA	NA	NA	NA	NA	NA
1850	NA	NA	NA	NA	NA	NA	NA	NA	NA
1851	NA	NA	NA	NA	NA	NA	NA	NA	NA
1852	NA	NA	NA	NA	NA	NA	NA	NA	NA
1853	NA	NA	NA	NA	NA	NA	NA	NA	NA
1854	NA	NA	NA	NA	NA	NA	NA	NA	NA
1855	NA	NA	NA	NA	NA	NA	NA	NA	NA
1856	NA	NA	NA	NA	NA	NA	NA	NA	NA
1857	NA	NA	NA	NA	NA	NA	NA	NA	NA
1858	NA	NA	NA	NA	NA	NA	NA	NA	NA
1859	NA	NA	NA	NA	NA	NA	NA	NA	NA
1860	NA	NA	NA	NA	NA	NA	NA	NA	NA
1861	NA	NA	NA	NA	NA	NA	NA	NA	NA
1862	NA	NA	NA	NA	NA	NA	NA	NA	NA
1863	NA	NA	NA	NA	NA	NA	NA	NA	NA
1864	NA	NA	NA	NA	NA	NA	NA	NA	NA
1865	NA	NA	NA	NA	NA	NA	NA	NA	NA
1866	NA	NA	NA	NA	NA	NA	NA	NA	NA
1867	NA	NA	NA	NA	NA	NA	NA	NA	NA
1868	NA	NA	NA	NA	NA	NA	NA	NA	NA
1869	NA	NA	NA	NA	NA	NA	NA	NA	NA
1870	NA	NA	NA	NA	NA	NA	NA	NA	NA
1871	NA	NA	NA	NA	NA	NA	NA	NA	NA
1872	NA	NA	NA	NA	NA	NA	NA	NA	NA
1873	NA	NA	NA	NA	NA	NA	NA	NA	NA
1874	NA	NA	NA	NA	NA	NA	NA	NA	NA
1875	NA	NA	NA	NA	NA	NA	NA	NA	NA
1876	NA	NA	NA	NA	NA	NA	NA	NA	NA
1877	NA	NA	NA	NA	NA	NA	NA	NA	NA
1878	NA	NA	NA	NA	NA	NA	NA	NA	NA
1879	NA	NA	NA	NA	NA	NA	NA	NA	NA
1880	NA	NA	NA	NA	NA	NA	NA	NA	NA
1881	NA	NA	NA	NA	NA	NA	NA	NA	NA
1882	NA	NA	NA	NA	NA	NA	NA	NA	NA
1883	NA	NA	NA	NA	NA	NA	NA	NA	NA
1884	NA	NA	NA	NA	NA	NA	NA	NA	NA
1885	NA	NA	NA	NA	NA	NA	NA	NA	NA
1886	NA	NA	NA	NA	NA	NA	NA	NA	NA
1887	NA	NA	NA	NA	NA	NA	NA	NA	NA
1888	NA	NA	NA	NA	NA	NA	NA	NA	NA
1889	NA	NA	NA	NA	NA	NA	NA	NA	NA
1890	NA	NA	NA	NA	NA	NA	NA	NA	NA
1891	NA	NA	NA	NA	NA	NA	NA	NA	NA
1892	NA	NA	NA	NA	NA	NA	NA	NA	NA
1893	NA	NA	NA	NA	NA	NA	NA	NA	NA
1894	NA	NA	NA	NA	NA	NA	NA	NA	NA
1895	NA	NA	NA	NA	NA	NA	NA	NA	NA
1896	NA	NA	NA	NA	NA	NA	NA	NA	NA
1897	NA	NA	NA	NA	NA	NA	NA	NA	NA
1898	NA	NA	NA	NA	NA	NA	NA	NA	NA
1899	NA	NA	NA	NA	NA	NA	NA	NA	NA
1900	NA	NA	NA	NA	NA	NA	NA	NA	NA
1901	NA	NA	NA	NA	NA	NA	NA	NA	NA
1902	NA	NA	NA	NA	NA	NA	NA	NA	NA
1903	NA	NA	NA	NA	NA	NA	NA	NA	NA
1904	NA	NA	NA	NA	NA	NA	NA	NA	NA
1905	NA	NA	NA	NA	NA	NA	NA	NA	NA
1906	NA	NA	NA	NA	NA	NA	NA	NA	NA
1907	NA	NA	NA	NA	NA	NA	NA	NA	NA
1908	NA	NA	NA	NA	NA	NA	NA	NA	NA
1909	NA	NA	NA	NA	NA	NA	NA	NA	NA
1910	NA	NA	NA	NA	NA	NA	NA	NA	NA
1911	NA	NA	NA	NA	NA	NA	NA	NA	NA
1912	NA	NA	NA	NA	NA	NA	NA	NA	NA
1913	NA	NA	NA	NA	NA	NA	NA	NA	NA
1914	NA	NA	NA	NA	NA	NA	NA	NA	NA
1915	NA	NA	NA	NA	NA	NA	NA	NA	NA
1916	NA	NA	NA	NA	NA	NA	NA	NA	NA
1917	NA	NA	NA	NA	NA	NA	NA	NA	NA
1918	NA	NA	NA	NA	NA	NA	NA	NA	NA
1919	NA	NA	NA	NA	NA	NA	NA	NA	NA
1920	NA	NA	NA	NA	NA	NA	NA	NA	NA
1921	NA	NA	NA	NA	NA	NA	NA	NA	NA
1922	NA	NA	NA	NA	NA	NA	NA	NA	NA
1923	NA	NA	NA	NA	NA	NA	NA	NA	NA
1924	NA	NA	NA	NA	NA	NA	NA	NA	NA
1925	NA	NA	NA	NA	NA	NA	NA	NA	NA
1926	NA	NA	NA	NA	NA	NA	NA	NA	NA
1927	NA	NA	NA	NA	NA	NA	NA	NA	NA
1928	NA	NA	NA	NA	NA	NA	NA	NA	NA
1929	NA	NA	NA	NA	NA	NA	NA	NA	NA
1930	NA	NA	NA	NA	NA	NA	NA	NA	NA
1931	NA	NA	NA	NA	NA	NA	NA	NA	NA
1932	NA	NA	NA	NA	NA	NA	NA	NA	NA
1933	NA	NA	NA	NA	NA	NA	NA	NA	NA
1934	NA	NA	NA	NA	NA	NA	NA	NA	NA
1935	NA	NA	NA	NA	NA	NA	NA	NA	NA
1936	NA	NA	NA	NA	NA	NA	NA	NA	NA
1937	NA	NA	NA	NA	NA	NA	NA	NA	NA
1938	NA	NA	NA	NA	NA	NA	NA	NA	NA
1939	NA	NA	NA	NA	NA	NA	NA	NA	NA
1940	NA	NA	NA	NA	NA	NA	NA	NA	NA
1941	NA	NA	NA	NA	NA	NA	NA	NA	NA
1942	NA	NA	NA	NA	NA	NA	NA	NA	NA
1943	NA	NA	NA	NA	NA	NA	NA	NA	NA
1944	NA	NA	NA	NA	NA	NA	NA	NA	NA
1945	NA	NA	NA	NA	NA	NA	NA	NA	NA
1946	NA	NA	NA	NA	NA	NA	NA	NA	NA
1947	NA	NA	NA	NA	NA	NA	NA	NA	NA
1948	NA	NA	NA	NA	NA	NA	NA	NA	NA
1949	NA	NA	NA	NA	NA	NA	NA	NA	NA
1950	NA	NA	NA	NA	NA	NA	NA	NA	NA
1951	NA	NA	NA	NA	NA	NA	NA	NA	NA
1952	NA	NA	NA	NA	NA	NA	NA	NA	NA
1953	NA	NA	NA	NA	NA	NA	NA	NA	NA
1954	NA	NA	NA	NA	NA	NA	NA	NA	NA
1955	NA	NA	NA	NA	NA	NA	NA	NA	NA
1956	NA	NA	NA	NA	NA	NA	NA	NA	NA
1957	NA	NA	NA	NA	NA	NA	NA	NA	NA
1958	NA	NA	NA	NA	NA	NA	NA	NA	NA
1959	NA	NA	NA	NA	NA	NA	NA	NA	NA
1960	NA	NA	NA	NA	NA	NA	NA	NA	NA
1961	NA	NA	NA	NA	NA	NA	NA	NA	NA
1962	NA	NA	NA	NA	NA	NA	NA	NA	NA
1963	NA	NA	NA	NA	NA	NA	NA	NA	NA
1964	NA	NA	NA	NA	NA	NA	NA	NA	NA
1965	NA	NA	NA	NA	NA	NA	NA	NA	NA
1966	NA	NA	NA	NA	NA	NA	NA	NA	NA
1967	NA	NA	NA	NA	NA	NA	NA	NA	NA
1968	NA	NA	NA	NA	NA	NA	NA	NA	NA
1969	NA	NA	NA	NA	NA	NA	NA	NA	NA
1970	NA	NA	NA	NA	NA	NA	NA	NA	NA
1971	NA	NA	NA	NA	NA	NA	NA	NA	NA
1972	NA	NA	NA	NA	NA	NA	NA	NA	NA
1973	NA	NA	NA	NA	NA	NA	NA	NA	NA
1974	NA	NA	NA	NA	NA	NA	NA	NA	NA
1975	NA	NA	NA	NA	NA	NA	NA	NA	NA
1976	NA	NA	NA	NA	NA	NA	NA	NA	NA
1977	NA	NA	NA	NA	NA	NA	NA	NA	NA
1978	NA	NA	NA	NA	NA	NA	NA	NA	NA
1979	NA	NA	NA	NA	NA	NA	NA	NA	NA
1980	NA	NA	NA	NA	NA	NA	NA	NA	NA
1981	NA	NA	NA	NA	NA	NA	NA	NA	NA
1982	NA	NA	NA	NA	NA	NA	NA	NA	NA
1983	NA	NA	NA	NA	NA	NA	NA	NA	NA
1984	NA	NA	NA	NA	NA	NA	NA	NA	NA
1985	NA	NA	NA	NA	NA	NA	NA	NA	NA
1986	NA	NA	NA	NA	NA	NA	NA	NA	NA
1987	NA	NA	NA	NA	NA	NA	NA	NA	NA
1988	NA	NA	NA	NA	NA	NA	NA	NA	NA
1989	NA	NA	NA	NA	NA	NA	NA	NA	NA
1990	NA	NA	NA	NA	NA	NA	NA	NA	NA
1991	NA	NA	NA	NA	NA	NA	NA	NA	NA
1992	NA	NA	NA	NA	NA	NA	NA	NA	NA
1993	NA	NA	NA	NA	NA	NA	NA	NA	NA
1994	NA	NA	NA	NA	NA	NA	NA	NA	NA
1995	NA	NA	NA	NA	NA	NA	NA	NA	NA
1996	NA	NA	NA	NA	NA	NA	NA	NA	NA
1997	NA	NA	NA	NA	NA	NA	NA	NA	NA
1998	NA	NA	NA	NA	NA	NA	NA	NA	NA
1999	NA	NA	NA	NA	NA	NA	NA	NA	NA
2000	NA	NA	NA	NA	NA	NA	NA	NA	NA
2001	NA	NA	NA	NA	NA	NA	NA	NA	NA
2002	NA	NA	NA	NA	NA	NA	NA	NA	NA
2003	NA	NA	NA	NA	NA	NA	NA	NA	NA
