# Supplementary material for: A decade of cold Eurasian winters reconstructed for the early 19th century
Source: Nat Commun. 2022 Apr 19;13:2116. doi: 10.1038/s41467-022-29677-8 (PMC9019108; doi:10.1038/s41467-022-29677-8)
Supplement: Supplementary file 4 — Supplementary Code 1 [file 41467_2022_29677_MOESM4_ESM.zip › Rinput/Iceland_seaice.txt]

year	index	Toct	Tnov	Tdec	Tjan	Tfeb	Tmar	Tapr	Tmay
1851	1950	3	8	337.27	65.08	337.27	65.08	NA	NA
1600	NA	NA	NA	NA	NA	NA	NA	NA	NA
1601	0	NA	NA	NA	NA	NA	NA	NA	NA
1602	5	NA	NA	NA	NA	NA	NA	NA	NA
1603	0	NA	NA	NA	NA	NA	NA	NA	NA
1604	1	NA	NA	NA	NA	NA	NA	NA	NA
1605	6	NA	NA	NA	NA	NA	NA	NA	NA
1606	0	NA	NA	NA	NA	NA	NA	NA	NA
1607	0	NA	NA	NA	NA	NA	NA	NA	NA
1608	2	NA	NA	NA	NA	NA	NA	NA	NA
1609	0	NA	NA	NA	NA	NA	NA	NA	NA
1610	3	NA	NA	NA	NA	NA	NA	NA	NA
1611	0	NA	NA	NA	NA	NA	NA	NA	NA
1612	1	NA	NA	NA	NA	NA	NA	NA	NA
1613	0	NA	NA	NA	NA	NA	NA	NA	NA
1614	0	NA	NA	NA	NA	NA	NA	NA	NA
1615	7	NA	NA	NA	NA	NA	NA	NA	NA
1616	0	NA	NA	NA	NA	NA	NA	NA	NA
1617	0	NA	NA	NA	NA	NA	NA	NA	NA
1618	1	NA	NA	NA	NA	NA	NA	NA	NA
1619	1	NA	NA	NA	NA	NA	NA	NA	NA
1620	0	NA	NA	NA	NA	NA	NA	NA	NA
1621	0	NA	NA	NA	NA	NA	NA	NA	NA
1622	1	NA	NA	NA	NA	NA	NA	NA	NA
1623	0	NA	NA	NA	NA	NA	NA	NA	NA
1624	1	NA	NA	NA	NA	NA	NA	NA	NA
1625	6	NA	NA	NA	NA	NA	NA	NA	NA
1626	1	NA	NA	NA	NA	NA	NA	NA	NA
1627	0	NA	NA	NA	NA	NA	NA	NA	NA
1628	3	NA	NA	NA	NA	NA	NA	NA	NA
1629	1	NA	NA	NA	NA	NA	NA	NA	NA
1630	0	NA	NA	NA	NA	NA	NA	NA	NA
1631	0	NA	NA	NA	NA	NA	NA	NA	NA
1632	0	NA	NA	NA	NA	NA	NA	NA	NA
1633	3	NA	NA	NA	NA	NA	NA	NA	NA
1634	0	NA	NA	NA	NA	NA	NA	NA	NA
1635	0	NA	NA	NA	NA	NA	NA	NA	NA
1636	1	NA	NA	NA	NA	NA	NA	NA	NA
1637	0	NA	NA	NA	NA	NA	NA	NA	NA
1638	0	NA	NA	NA	NA	NA	NA	NA	NA
1639	3	NA	NA	NA	NA	NA	NA	NA	NA
1640	0	NA	NA	NA	NA	NA	NA	NA	NA
1641	0	NA	NA	NA	NA	NA	NA	NA	NA
1642	0	NA	NA	NA	NA	NA	NA	NA	NA
1643	0	NA	NA	NA	NA	NA	NA	NA	NA
1644	0	NA	NA	NA	NA	NA	NA	NA	NA
1645	0	NA	NA	NA	NA	NA	NA	NA	NA
1646	0	NA	NA	NA	NA	NA	NA	NA	NA
1647	0	NA	NA	NA	NA	NA	NA	NA	NA
1648	6	NA	NA	NA	NA	NA	NA	NA	NA
1649	0	NA	NA	NA	NA	NA	NA	NA	NA
1650	1	NA	NA	NA	NA	NA	NA	NA	NA
1651	0	NA	NA	NA	NA	NA	NA	NA	NA
1652	0	NA	NA	NA	NA	NA	NA	NA	NA
1653	0	NA	NA	NA	NA	NA	NA	NA	NA
1654	0	NA	NA	NA	NA	NA	NA	NA	NA
1655	0	NA	NA	NA	NA	NA	NA	NA	NA
1656	0	NA	NA	NA	NA	NA	NA	NA	NA
1657	0	NA	NA	NA	NA	NA	NA	NA	NA
1658	0	NA	NA	NA	NA	NA	NA	NA	NA
1659	0	NA	NA	NA	NA	NA	NA	NA	NA
1660	0	NA	NA	NA	NA	NA	NA	NA	NA
1661	1	NA	NA	NA	NA	NA	NA	NA	NA
1662	1	NA	NA	NA	NA	NA	NA	NA	NA
1663	0	NA	NA	NA	NA	NA	NA	NA	NA
1664	0	NA	NA	NA	NA	NA	NA	NA	NA
1665	2	NA	NA	NA	NA	NA	NA	NA	NA
1666	0	NA	NA	NA	NA	NA	NA	NA	NA
1667	0	NA	NA	NA	NA	NA	NA	NA	NA
1668	0	NA	NA	NA	NA	NA	NA	NA	NA
1669	0	NA	NA	NA	NA	NA	NA	NA	NA
1670	0	NA	NA	NA	NA	NA	NA	NA	NA
1671	0	NA	NA	NA	NA	NA	NA	NA	NA
1672	4	NA	NA	NA	NA	NA	NA	NA	NA
1673	0	NA	NA	NA	NA	NA	NA	NA	NA
1674	0	NA	NA	NA	NA	NA	NA	NA	NA
1675	0	NA	NA	NA	NA	NA	NA	NA	NA
1676	0	NA	NA	NA	NA	NA	NA	NA	NA
1677	0	NA	NA	NA	NA	NA	NA	NA	NA
1678	0	NA	NA	NA	NA	NA	NA	NA	NA
1679	0	NA	NA	NA	NA	NA	NA	NA	NA
1680	0	NA	NA	NA	NA	NA	NA	NA	NA
1681	0	NA	NA	NA	NA	NA	NA	NA	NA
1682	0	NA	NA	NA	NA	NA	NA	NA	NA
1683	3	NA	NA	NA	NA	NA	NA	NA	NA
1684	4	NA	NA	NA	NA	NA	NA	NA	NA
1685	0	NA	NA	NA	NA	NA	NA	NA	NA
1686	0	NA	NA	NA	NA	NA	NA	NA	NA
1687	4	NA	NA	NA	NA	NA	NA	NA	NA
1688	0	NA	NA	NA	NA	NA	NA	NA	NA
1689	0	NA	NA	NA	NA	NA	NA	NA	NA
1690	0	NA	NA	NA	NA	NA	NA	NA	NA
1691	0	NA	NA	NA	NA	NA	NA	NA	NA
1692	2	NA	NA	NA	NA	NA	NA	NA	NA
1693	0	NA	NA	NA	NA	NA	NA	NA	NA
1694	7	NA	NA	NA	NA	NA	NA	NA	NA
1695	9	NA	NA	NA	NA	NA	NA	NA	NA
1696	0	NA	NA	NA	NA	NA	NA	NA	NA
1697	1	NA	NA	NA	NA	NA	NA	NA	NA
1698	0	NA	NA	NA	NA	NA	NA	NA	NA
1699	2	NA	NA	NA	NA	NA	NA	NA	NA
1700	0	NA	NA	NA	NA	NA	NA	NA	NA
1701	1	NA	NA	NA	NA	NA	NA	NA	NA
1702	0	NA	NA	NA	NA	NA	NA	NA	NA
1703	2	NA	NA	NA	NA	NA	NA	NA	NA
1704	0	NA	NA	NA	NA	NA	NA	NA	NA
1705	6	NA	NA	NA	NA	NA	NA	NA	NA
1706	2	NA	NA	NA	NA	NA	NA	NA	NA
1707	0	NA	NA	NA	NA	NA	NA	NA	NA
1708	3	NA	NA	NA	NA	NA	NA	NA	NA
1709	0	NA	NA	NA	NA	NA	NA	NA	NA
1710	0	NA	NA	NA	NA	NA	NA	NA	NA
1711	0	NA	NA	NA	NA	NA	NA	NA	NA
1712	0	NA	NA	NA	NA	NA	NA	NA	NA
1713	0	NA	NA	NA	NA	NA	NA	NA	NA
1714	7	NA	NA	NA	NA	NA	NA	NA	NA
1715	0	NA	NA	NA	NA	NA	NA	NA	NA
1716	0	NA	NA	NA	NA	NA	NA	NA	NA
1717	0	NA	NA	NA	NA	NA	NA	NA	NA
1718	1	NA	NA	NA	NA	NA	NA	NA	NA
1719	0	NA	NA	NA	NA	NA	NA	NA	NA
1720	0	NA	NA	NA	NA	NA	NA	NA	NA
1721	0	NA	NA	NA	NA	NA	NA	NA	NA
1722	0	NA	NA	NA	NA	NA	NA	NA	NA
1723	0	NA	NA	NA	NA	NA	NA	NA	NA
1724	0	NA	NA	NA	NA	NA	NA	NA	NA
1725	0	NA	NA	NA	NA	NA	NA	NA	NA
1726	2	NA	NA	NA	NA	NA	NA	NA	NA
1727	1	NA	NA	NA	NA	NA	NA	NA	NA
1728	4	NA	NA	NA	NA	NA	NA	NA	NA
1729	5	NA	NA	NA	NA	NA	NA	NA	NA
1730	0	NA	NA	NA	NA	NA	NA	NA	NA
1731	0	NA	NA	NA	NA	NA	NA	NA	NA
1732	5	NA	NA	NA	NA	NA	NA	NA	NA
1733	1	NA	NA	NA	NA	NA	NA	NA	NA
1734	0	NA	NA	NA	NA	NA	NA	NA	NA
1735	1	NA	NA	NA	NA	NA	NA	NA	NA
1736	0	NA	NA	NA	NA	NA	NA	NA	NA
1737	0	NA	NA	NA	NA	NA	NA	NA	NA
1738	0	NA	NA	NA	NA	NA	NA	NA	NA
1739	0	NA	NA	NA	NA	NA	NA	NA	NA
1740	0	NA	NA	NA	NA	NA	NA	NA	NA
1741	2	NA	NA	NA	NA	NA	NA	NA	NA
1742	3	NA	NA	NA	NA	NA	NA	NA	NA
1743	2	NA	NA	NA	NA	NA	NA	NA	NA
1744	0	NA	NA	NA	NA	NA	NA	NA	NA
1745	6	NA	NA	NA	NA	NA	NA	NA	NA
1746	0	NA	NA	NA	NA	NA	NA	NA	NA
1747	0	NA	NA	NA	NA	NA	NA	NA	NA
1748	1	NA	NA	NA	NA	NA	NA	NA	NA
1749	1	NA	NA	NA	NA	NA	NA	NA	NA
1750	6	NA	NA	NA	NA	NA	NA	NA	NA
1751	2	NA	NA	NA	NA	NA	NA	NA	NA
1752	0	NA	NA	NA	NA	NA	NA	NA	NA
1753	0	NA	NA	NA	NA	NA	NA	NA	NA
1754	0	NA	NA	NA	NA	NA	NA	NA	NA
1755	0	NA	NA	NA	NA	NA	NA	NA	NA
1756	4	NA	NA	NA	NA	NA	NA	NA	NA
1757	2	NA	NA	NA	NA	NA	NA	NA	NA
1758	0	NA	NA	NA	NA	NA	NA	NA	NA
1759	4	NA	NA	NA	NA	NA	NA	NA	NA
1760	1	NA	NA	NA	NA	NA	NA	NA	NA
1761	0	NA	NA	NA	NA	NA	NA	NA	NA
1762	0	NA	NA	NA	NA	NA	NA	NA	NA
1763	0	NA	NA	NA	NA	NA	NA	NA	NA
1764	1	NA	NA	NA	NA	NA	NA	NA	NA
1765	0	NA	NA	NA	NA	NA	NA	NA	NA
1766	4	NA	NA	NA	NA	NA	NA	NA	NA
1767	1	NA	NA	NA	NA	NA	NA	NA	NA
1768	0	NA	NA	NA	NA	NA	NA	NA	NA
1769	2	NA	NA	NA	NA	NA	NA	NA	NA
1770	4	NA	NA	NA	NA	NA	NA	NA	NA
1771	1	NA	NA	NA	NA	NA	NA	NA	NA
1772	9	NA	NA	NA	NA	NA	NA	NA	NA
1773	1	NA	NA	NA	NA	NA	NA	NA	NA
1774	2	NA	NA	NA	NA	NA	NA	NA	NA
1775	2	NA	NA	NA	NA	NA	NA	NA	NA
1776	2	NA	NA	NA	NA	NA	NA	NA	NA
1777	2	NA	NA	NA	NA	NA	NA	NA	NA
1778	2	NA	NA	NA	NA	NA	NA	NA	NA
1779	0	NA	NA	NA	NA	NA	NA	NA	NA
1780	0	NA	NA	NA	NA	NA	NA	NA	NA
1781	4	NA	NA	NA	NA	NA	NA	NA	NA
1782	12	NA	NA	NA	NA	NA	NA	NA	NA
1783	6	NA	NA	NA	NA	NA	NA	NA	NA
1784	7	NA	NA	NA	NA	NA	NA	NA	NA
1785	5	NA	NA	NA	NA	NA	NA	NA	NA
1786	2	NA	NA	NA	NA	NA	NA	NA	NA
1787	3	NA	NA	NA	NA	NA	NA	NA	NA
1788	2	NA	NA	NA	NA	NA	NA	NA	NA
1789	4	NA	NA	NA	NA	NA	NA	NA	NA
1790	1	NA	NA	NA	NA	NA	NA	NA	NA
1791	10	NA	NA	NA	NA	NA	NA	NA	NA
1792	6	NA	NA	NA	NA	NA	NA	NA	NA
1793	1	NA	NA	NA	NA	NA	NA	NA	NA
1794	1	NA	NA	NA	NA	NA	NA	NA	NA
1795	0	NA	NA	NA	NA	NA	NA	NA	NA
1796	6	NA	NA	NA	NA	NA	NA	NA	NA
1797	0	NA	NA	NA	NA	NA	NA	NA	NA
1798	7	NA	NA	NA	NA	NA	NA	NA	NA
1799	1	NA	NA	NA	NA	NA	NA	NA	NA
1800	0	NA	NA	NA	NA	NA	NA	NA	NA
1801	7	NA	NA	NA	NA	NA	NA	NA	NA
1802	6	NA	NA	NA	NA	NA	NA	NA	NA
1803	3	NA	NA	NA	NA	NA	NA	NA	NA
1804	4	NA	NA	NA	NA	NA	NA	NA	NA
1805	0	NA	NA	NA	NA	NA	NA	NA	NA
1806	3	NA	NA	NA	NA	NA	NA	NA	NA
1807	10	NA	NA	NA	NA	NA	NA	NA	NA
1808	10	NA	NA	NA	NA	NA	NA	NA	NA
1809	1	NA	NA	NA	NA	NA	NA	NA	NA
1810	2	NA	NA	NA	NA	NA	NA	NA	NA
1811	10	NA	NA	NA	NA	NA	NA	NA	NA
1812	9	NA	NA	NA	NA	NA	NA	NA	NA
1813	0	NA	NA	NA	NA	NA	NA	NA	NA
1814	1	NA	NA	NA	NA	NA	NA	NA	NA
1815	0	NA	NA	NA	NA	NA	NA	NA	NA
1816	4	NA	NA	NA	NA	NA	NA	NA	NA
1817	9	NA	NA	NA	NA	NA	NA	NA	NA
1818	1	NA	NA	NA	NA	NA	NA	NA	NA
1819	3	NA	NA	NA	NA	NA	NA	NA	NA
1820	1	NA	NA	NA	NA	NA	NA	NA	NA
1821	7	NA	NA	NA	NA	NA	NA	NA	NA
1822	5	NA	NA	NA	NA	NA	NA	NA	NA
1823	0	NA	NA	NA	NA	NA	NA	NA	NA
1824	1	NA	NA	NA	NA	NA	NA	NA	NA
1825	4	NA	NA	NA	NA	NA	NA	NA	NA
1826	0	NA	NA	NA	NA	NA	NA	NA	NA
1827	8	NA	NA	NA	NA	NA	NA	NA	NA
1828	0	NA	NA	NA	NA	NA	NA	NA	NA
1829	4	NA	NA	NA	NA	NA	NA	NA	NA
1830	5	NA	NA	NA	NA	NA	NA	NA	NA
1831	1	NA	NA	NA	NA	NA	NA	NA	NA
1832	4	NA	NA	NA	NA	NA	NA	NA	NA
1833	1	NA	NA	NA	NA	NA	NA	NA	NA
1834	3	NA	NA	NA	NA	NA	NA	NA	NA
1835	10	NA	NA	NA	NA	NA	NA	NA	NA
1836	5	NA	NA	NA	NA	NA	NA	NA	NA
1837	8	NA	NA	NA	NA	NA	NA	NA	NA
1838	2	NA	NA	NA	NA	NA	NA	NA	NA
1839	4	NA	NA	NA	NA	NA	NA	NA	NA
1840	8	NA	NA	NA	NA	NA	NA	NA	NA
1841	0	NA	NA	NA	NA	NA	NA	NA	NA
1842	0	NA	NA	NA	NA	NA	NA	NA	NA
1843	2	NA	NA	NA	NA	NA	NA	NA	NA
1844	1	NA	NA	NA	NA	NA	NA	NA	NA
1845	0	NA	NA	NA	NA	NA	NA	NA	NA
1846	2	NA	NA	NA	271.05	272.95	270.05	273.85	278.75
1847	0	274.95	275.75	271.45	275.65	272.25	275.85	274.15	278.25
1848	1	277.15	271.45	270.15	271.55	263.85	271.85	271.05	276.65
1849	0	276.75	271.95	271.35	269.05	268.15	270.55	273.25	277.65
1850	3	275.15	272.85	274.05	270.85	268.95	271.35	275.45	276.05
1851	0	275.45	273.15	274.75	273.15	271.85	272.75	274.85	278.25
1852	2	275.95	274.45	275.35	270.45	271.55	274.65	277.55	278.45
1853	2	276.65	272.25	268.95	267.05	268.85	272.05	273.25	277.85
1854	1	274.15	272.55	272.85	270.75	269.95	273.35	273.85	275.45
1855	5	273.65	272.55	268.25	270.05	264.65	268.95	273.35	276.45
1856	2	272.55	274.95	271.85	266.05	271.65	276.95	276.45	278.65
1857	4	278.85	272.45	268.05	267.65	269.15	271.05	271.25	278.95
1858	5	276.25	275.95	270.45	270.65	272.85	269.85	273.45	275.55
1859	7	274.05	274.35	272.95	268.95	267.05	262.55	265.75	276.75
1860	5	274.55	271.95	268.05	269.85	270.15	267.45	273.65	274.15
1861	1	274.35	273.95	270.85	272.95	270.85	269.05	276.05	277.35
1862	2	276.05	269.45	273.45	272.35	273.75	268.65	269.65	278.05
1863	4	275.75	271.55	271.85	269.75	270.05	271.05	272.35	274.75
1864	1	274.05	270.95	268.25	272.05	270.65	268.75	274.75	278.65
1865	4	276.85	275.35	273.05	266.45	269.25	270.85	271.35	274.95
1866	8	274.85	271.85	273.35	265.95	264.55	264.05	272.85	273.65
1867	6	276.75	271.55	270.05	266.45	268.75	268.35	269.45	275.55
1868	6	275.95	275.35	273.05	271.05	266.75	269.45	274.55	277.35
1869	8	273.95	274.55	272.55	272.85	267.55	268.25	270.85	274.85
1870	5	276.05	269.55	269.25	271.75	271.15	269.05	272.45	279.25
1871	4	277.05	274.45	272.55	271.25	270.65	267.85	272.05	278.45
1872	5	276.25	272.55	272.65	269.55	273.15	271.05	270.95	276.15
1873	3	274.95	272.75	269.95	269.65	271.15	273.55	276.15	276.45
1874	5	272.75	270.85	269.25	263.65	269.35	270.45	272.25	277.45
1875	3	273.35	272.65	270.65	270.25	271.95	274.55	276.15	277.45
1876	6	276.55	272.25	273.25	272.95	270.15	268.25	268.05	278.15
1877	3	277.25	275.45	272.25	269.35	268.35	269.15	271.35	276.15
1878	6	275.55	271.05	269.85	270.15	271.85	271.05	272.65	275.05
1879	3	274.15	271.85	267.15	272.35	269.35	269.65	273.55	277.05
1880	2	276.75	274.75	272.85	272.55	270.75	275.15	276.95	278.05
1881	6	274.75	270.55	264.65	264.15	262.95	NA	275.55	277.65
1882	8	277.35	274.35	272.25	271.75	268.35	268.15	270.35	274.45
1883	6	279.25	272.55	270.45	271.65	272.15	271.55	274.65	274.45
1884	1	276.65	274.65	272.25	270.25	272.05	270.95	275.75	275.65
1885	3	275.15	273.55	272.15	273.45	265.65	269.55	272.05	275.45
1886	5	274.95	273.15	269.85	267.05	268.95	270.75	271.75	275.25
1887	7	277.95	274.05	268.85	270.85	271.15	270.75	271.75	276.45
1888	10	275.55	271.35	269.15	271.85	271.45	268.25	272.55	274.45
1889	3	275.95	274.65	272.15	270.25	268.95	271.15	273.65	279.55
1890	3	277.85	274.85	272.55	270.95	273.45	270.55	274.85	278.85
1891	5	275.75	273.75	274.05	272.05	273.15	267.85	274.55	276.75
1892	8	278.35	273.05	271.25	268.45	266.15	267.95	271.75	274.65
1893	3	276.35	272.35	269.35	271.85	270.05	270.95	275.15	278.15
1894	3	274.75	272.05	269.55	270.25	269.95	271.65	276.25	277.65
1895	4	276.85	274.55	270.45	270.05	273.15	272.05	272.25	279.15
1896	4	274.95	273.75	271.45	270.35	272.75	269.55	274.35	278.25
1897	2	273.75	273.25	273.25	271.55	269.95	271.75	274.45	276.15
1898	3	277.25	273.85	273.15	271.85	268.65	271.15	273.65	276.25
1899	3	278.05	272.55	271.65	270.25	271.35	268.65	270.55	277.65
1900	3	274.95	271.85	271.35	272.45	269.75	271.55	273.25	276.45
1901	4	275.15	273.65	271.85	272.75	272.85	272.45	271.55	278.05
1902	8	275.45	274.35	270.65	268.05	267.85	267.85	271.85	276.05
1903	5	278.15	274.65	273.15	270.45	270.05	269.65	271.15	276.45
1904	2	275.25	272.15	272.85	270.45	270.05	270.75	272.85	277.15
1905	2	274.65	272.25	271.45	269.75	269.25	271.55	272.85	277.75
1906	3	276.35	274.25	273.05	272.55	269.65	271.45	271.65	273.95
1907	4	276.95	273.65	269.45	271.35	267.75	269.45	273.55	276.35
1908	3	275.25	273.45	274.15	271.85	270.05	272.25	274.75	276.55
1909	2	279.35	273.95	273.05	270.75	273.85	271.15	275.85	277.15
1910	2	274.35	274.35	268.45	269.55	269.55	272.05	271.05	276.05
1911	8	278.15	270.95	271.95	271.35	269.55	272.25	273.05	278.05
1912	1	277.25	273.75	273.45	273.05	269.05	271.45	274.15	278.55
1913	4	277.05	272.95	271.05	272.15	272.65	270.05	274.55	277.85
1914	5	275.95	272.45	271.75	273.35	268.95	268.75	271.25	274.45
1915	6	277.75	271.75	271.45	272.15	269.65	269.05	273.55	276.85
1916	5	279.95	275.45	271.05	271.55	271.65	270.85	271.15	276.15
1917	6	277.25	274.05	269.05	272.85	273.25	272.45	270.15	276.75
1918	3	272.05	271.25	268.65	NA	268.35	272.25	273.05	278.85
1919	4	275.95	273.95	271.65	271.95	270.55	267.95	271.45	277.75
1920	2	276.15	270.75	271.15	268.45	268.65	270.35	271.05	274.85
1921	3	279.75	275.35	272.55	270.45	274.05	269.75	273.65	275.85
1922	0	275.05	273.95	272.15	272.45	272.75	271.65	272.75	276.25
1923	3	277.25	273.75	274.45	270.45	273.05	268.85	276.15	276.45
1924	1	275.25	271.05	270.95	272.25	272.65	270.75	272.15	275.25
1925	1	276.35	275.15	273.15	271.85	269.95	272.25	273.65	276.95
1926	0	275.65	274.45	270.05	272.35	273.55	271.85	277.45	277.55
1927	0	273.15	272.85	272.95	270.15	273.15	270.55	273.45	278.05
1928	2	276.05	274.05	273.25	271.55	272.25	271.25	276.05	280.35
1929	2	278.15	274.35	272.95	270.75	274.65	267.15	276.25	277.15
1930	1	274.35	272.45	273.55	270.55	273.45	269.25	276.15	278.85
1931	0	275.05	270.95	272.75	270.75	268.45	271.85	274.75	277.95
1932	3	276.55	274.45	272.05	270.95	277.25	270.85	271.45	279.55
1933	3	275.75	274.15	273.95	271.65	269.85	272.15	274.25	280.35
1934	1	275.85	276.45	276.55	272.15	272.95	271.25	274.65	276.55
1935	0	275.55	273.55	273.95	270.95	267.65	270.75	273.65	280.75
1936	1	275.45	274.85	271.65	267.95	269.75	271.45	275.45	279.95
1937	1	277.95	274.75	269.75	272.35	270.55	270.65	275.65	277.85
1938	3	275.95	274.95	274.15	271.55	273.65	272.45	276.45	276.55
1939	1	276.75	273.85	273.95	270.95	271.85	270.65	275.25	279.95
1940	1	279.45	273.35	272.35	271.95	272.25	270.55	273.45	278.45
1941	0	277.55	273.35	274.15	272.05	269.55	272.25	276.45	279.45
1942	0	278.95	276.65	274.35	271.05	273.65	271.25	274.65	278.45
1943	4	274.45	276.15	273.35	270.75	270.25	272.25	273.95	276.05
1944	4	275.75	274.45	274.55	269.85	272.45	271.95	274.05	277.95
1945	1	276.35	272.05	271.95	269.35	271.05	269.65	275.95	278.65
1946	1	278.45	277.75	273.15	270.05	272.25	271.05	274.75	280.05
1947	0	280.35	274.05	275.35	269.55	270.25	269.15	272.85	279.55
1948	2	277.95	272.35	272.65	272.45	274.55	269.75	272.85	276.55
1949	4	275.35	274.95	272.55	269.65	272.45	271.95	271.25	274.75
1950	1	276.85	274.85	271.35	270.55	271.35	272.15	273.25	278.75
1951	1	276.45	273.35	270.25	270.25	271.45	268.95	271.45	279.05
1952	1	277.15	273.55	271.65	269.75	271.85	272.65	273.55	276.85
1953	1	277.95	275.35	273.35	272.45	273.75	273.85	271.25	277.75
1954	0	276.45	274.05	274.85	274.25	272.15	272.55	276.05	278.65
1955	1	275.55	274.85	271.65	270.25	269.65	272.65	276.65	277.15
1956	0	275.95	275.75	270.25	269.25	275.05	275.15	274.65	277.95
1957	0	277.05	276.95	274.45	273.55	270.15	271.85	276.25	278.25
1958	0	276.55	275.65	272.05	270.35	269.85	271.55	275.75	276.05
1959	0	278.25	276.55	272.75	268.85	274.15	275.05	272.95	278.75
1960	2	279.95	273.45	272.25	273.65	270.85	274.25	275.35	279.35
1961	1	277.95	275.85	272.85	273.55	272.55	272.25	272.85	279.25
1962	1	278.05	274.55	271.05	272.75	272.45	269.75	275.85	277.55
1963	2	277.05	273.75	272.75	272.45	272.95	275.05	274.35	275.95
1964	3	277.05	271.35	273.85	275.15	274.85	277.15	275.85	278.65
1965	6	NA	NA	NA	NA	NA	NA	NA	NA
1966	2	NA	NA	271.35	270.95	270.55	271.45	274.75	277.55
1967	4	276.25	273.15	270.75	273.15	273.55	268.95	273.95	276.65
1968	9	275.55	273.15	271.75	270.45	270.45	270.65	273.85	277.25
1969	4	275.05	277.25	273.15	269.75	269.25	270.25	272.95	277.55
1970	5	276.95	271.95	272.55	272.25	270.25	270.35	274.45	277.45
1971	3	276.35	273.25	274.55	268.55	271.95	272.55	274.55	278.55
1972	1	276.25	273.15	272.35	275.45	274.25	274.45	275.15	279.85
1973	2	277.05	273.05	273.55	275.35	269.75	273.55	275.25	277.45
1974	2	277.15	271.25	268.55	273.05	272.05	275.75	278.55	280.45
1975	4	277.65	275.25	270.25	268.75	274.75	272.25	274.15	278.55
1976	1	278.25	274.55	271.55	269.55	272.35	273.65	275.15	277.85
1977	3	278.95	275.65	271.95	270.15	271.55	273.85	273.65	279.65
1978	0	277.15	272.35	273.25	271.05	270.85	272.65	276.45	279.15
1979	5	277.55	273.35	273.95	269.05	272.55	268.55	273.85	274.05
1980	0	277.55	273.55	272.85	272.25	273.75	273.35	276.35	279.45
1981	1	274.55	273.95	270.75	270.05	270.35	270.55	275.85	277.65
1982	3	273.45	272.75	270.55	270.65	273.85	273.15	275.75	276.35
1983	1	277.25	273.05	271.55	270.35	273.85	271.25	271.95	276.85
1984	2	276.25	273.95	272.05	269.15	272.55	273.95	275.55	277.95
1985	0	276.45	273.55	273.75	272.75	273.05	272.45	275.45	278.85
1986	2	279.05	274.05	271.65	272.15	274.05	273.05	275.55	276.75
1987	3	275.75	273.55	272.45	276.25	273.25	272.85	275.55	278.95
1988	4	275.05	277.25	276.15	270.55	271.85	271.35	272.35	278.75
1989	2	277.05	275.85	273.45	272.25	269.75	271.45	273.95	277.15
1990	2	278.05	275.25	273.15	273.15	271.35	270.95	272.95	279.25
1991	3	277.75	276.65	273.05	274.25	274.25	274.55	273.85	279.65
1992	1	277.45	273.45	274.45	275.55	272.35	272.95	274.85	278.15
1993	3	277.75	274.45	272.65	270.25	273.35	274.05	276.05	277.65
1994	2	277.65	276.35	271.45	270.85	273.35	271.55	274.05	279.15
1995	3	275.65	274.35	272.05	270.25	270.05	270.65	273.55	277.15
1996	4	276.05	274.95	272.45	273.85	272.05	275.35	275.75	279.15
1997	3	277.05	271.65	272.85	273.15	271.15	271.65	275.95	277.65
1998	4	277.85	275.95	275.05	273.65	271.35	270.95	275.15	278.85
1999	1	275.95	274.65	273.75	272.55	271.55	270.75	274.35	278.75
2000	3	278.05	275.05	272.15	273.85	271.95	272.95	274.35	278.95
2001	NA	NA	NA	NA	NA	NA	NA	NA	NA
2002	NA	NA	NA	NA	NA	NA	NA	NA	NA
2003	NA	NA	NA	NA	NA	NA	NA	NA	NA
