# Supplementary material for: A decade of cold Eurasian winters reconstructed for the early 19th century
Source: Nat Commun. 2022 Apr 19;13:2116. doi: 10.1038/s41467-022-29677-8 (PMC9019108; doi:10.1038/s41467-022-29677-8)
Supplement: Supplementary file 4 — Supplementary Code 1 [file 41467_2022_29677_MOESM4_ESM.zip › Rinput/Klosterneuburg_spring_corrected.txt]

year	DOY	Toct	Tnov	Tdec	Tjan	Tfeb	Tmar	Tapr	Tmay
1776	1878	7	8	16.325	48.305	16.325	48.305	NA	NA
1600	NA	NA	NA	NA	NA	NA	NA	NA	NA
1601	NA	NA	NA	NA	NA	NA	NA	NA	NA
1602	NA	NA	NA	NA	NA	NA	NA	NA	NA
1603	NA	NA	NA	NA	NA	NA	NA	NA	NA
1604	NA	NA	NA	NA	NA	NA	NA	NA	NA
1605	NA	NA	NA	NA	NA	NA	NA	NA	NA
1606	NA	NA	NA	NA	NA	NA	NA	NA	NA
1607	NA	NA	NA	NA	NA	NA	NA	NA	NA
1608	NA	NA	NA	NA	NA	NA	NA	NA	NA
1609	NA	NA	NA	NA	NA	NA	NA	NA	NA
1610	NA	NA	NA	NA	NA	NA	NA	NA	NA
1611	NA	NA	NA	NA	NA	NA	NA	NA	NA
1612	NA	NA	NA	NA	NA	NA	NA	NA	NA
1613	NA	NA	NA	NA	NA	NA	NA	NA	NA
1614	NA	NA	NA	NA	NA	NA	NA	NA	NA
1615	NA	NA	NA	NA	NA	NA	NA	NA	NA
1616	NA	NA	NA	NA	NA	NA	NA	NA	NA
1617	NA	NA	NA	NA	NA	NA	NA	NA	NA
1618	NA	NA	NA	NA	NA	NA	NA	NA	NA
1619	NA	NA	NA	NA	NA	NA	NA	NA	NA
1620	NA	NA	NA	NA	NA	NA	NA	NA	NA
1621	NA	NA	NA	NA	NA	NA	NA	NA	NA
1622	NA	NA	NA	NA	NA	NA	NA	NA	NA
1623	NA	NA	NA	NA	NA	NA	NA	NA	NA
1624	NA	NA	NA	NA	NA	NA	NA	NA	NA
1625	NA	NA	NA	NA	NA	NA	NA	NA	NA
1626	NA	NA	NA	NA	NA	NA	NA	NA	NA
1627	NA	NA	NA	NA	NA	NA	NA	NA	NA
1628	NA	NA	NA	NA	NA	NA	NA	NA	NA
1629	NA	NA	NA	NA	NA	NA	NA	NA	NA
1630	NA	NA	NA	NA	NA	NA	NA	NA	NA
1631	NA	NA	NA	NA	NA	NA	NA	NA	NA
1632	NA	NA	NA	NA	NA	NA	NA	NA	NA
1633	NA	NA	NA	NA	NA	NA	NA	NA	NA
1634	NA	NA	NA	NA	NA	NA	NA	NA	NA
1635	NA	NA	NA	NA	NA	NA	NA	NA	NA
1636	NA	NA	NA	NA	NA	NA	NA	NA	NA
1637	NA	NA	NA	NA	NA	NA	NA	NA	NA
1638	NA	NA	NA	NA	NA	NA	NA	NA	NA
1639	NA	NA	NA	NA	NA	NA	NA	NA	NA
1640	NA	NA	NA	NA	NA	NA	NA	NA	NA
1641	NA	NA	NA	NA	NA	NA	NA	NA	NA
1642	NA	NA	NA	NA	NA	NA	NA	NA	NA
1643	NA	NA	NA	NA	NA	NA	NA	NA	NA
1644	NA	NA	NA	NA	NA	NA	NA	NA	NA
1645	NA	NA	NA	NA	NA	NA	NA	NA	NA
1646	NA	NA	NA	NA	NA	NA	NA	NA	NA
1647	NA	NA	NA	NA	NA	NA	NA	NA	NA
1648	NA	NA	NA	NA	NA	NA	NA	NA	NA
1649	NA	NA	NA	NA	NA	NA	NA	NA	NA
1650	NA	NA	NA	NA	NA	NA	NA	NA	NA
1651	NA	NA	NA	NA	NA	NA	NA	NA	NA
1652	NA	NA	NA	NA	NA	NA	NA	NA	NA
1653	NA	NA	NA	NA	NA	NA	NA	NA	NA
1654	NA	NA	NA	NA	NA	NA	NA	NA	NA
1655	NA	NA	NA	NA	NA	NA	NA	NA	NA
1656	NA	NA	NA	NA	NA	NA	NA	NA	NA
1657	NA	NA	NA	NA	NA	NA	NA	NA	NA
1658	NA	NA	NA	NA	NA	NA	NA	NA	NA
1659	NA	NA	NA	NA	NA	NA	NA	NA	NA
1660	NA	NA	NA	NA	NA	NA	NA	NA	NA
1661	NA	NA	NA	NA	NA	NA	NA	NA	NA
1662	NA	NA	NA	NA	NA	NA	NA	NA	NA
1663	NA	NA	NA	NA	NA	NA	NA	NA	NA
1664	NA	NA	NA	NA	NA	NA	NA	NA	NA
1665	NA	NA	NA	NA	NA	NA	NA	NA	NA
1666	NA	NA	NA	NA	NA	NA	NA	NA	NA
1667	NA	NA	NA	NA	NA	NA	NA	NA	NA
1668	NA	NA	NA	NA	NA	NA	NA	NA	NA
1669	NA	NA	NA	NA	NA	NA	NA	NA	NA
1670	NA	NA	NA	NA	NA	NA	NA	NA	NA
1671	NA	NA	NA	NA	NA	NA	NA	NA	NA
1672	NA	NA	NA	NA	NA	NA	NA	NA	NA
1673	NA	NA	NA	NA	NA	NA	NA	NA	NA
1674	NA	NA	NA	NA	NA	NA	NA	NA	NA
1675	NA	NA	NA	NA	NA	NA	NA	NA	NA
1676	NA	NA	NA	NA	NA	NA	NA	NA	NA
1677	NA	NA	NA	NA	NA	NA	NA	NA	NA
1678	NA	NA	NA	NA	NA	NA	NA	NA	NA
1679	NA	NA	NA	NA	NA	NA	NA	NA	NA
1680	NA	NA	NA	NA	NA	NA	NA	NA	NA
1681	NA	NA	NA	NA	NA	NA	NA	NA	NA
1682	NA	NA	NA	NA	NA	NA	NA	NA	NA
1683	NA	NA	NA	NA	NA	NA	NA	NA	NA
1684	NA	NA	NA	NA	NA	NA	NA	NA	NA
1685	NA	NA	NA	NA	NA	NA	NA	NA	NA
1686	NA	NA	NA	NA	NA	NA	NA	NA	NA
1687	NA	NA	NA	NA	NA	NA	NA	NA	NA
1688	NA	NA	NA	NA	NA	NA	NA	NA	NA
1689	NA	NA	NA	NA	NA	NA	NA	NA	NA
1690	NA	NA	NA	NA	NA	NA	NA	NA	NA
1691	NA	NA	NA	NA	NA	NA	NA	NA	NA
1692	NA	NA	NA	NA	NA	NA	NA	NA	NA
1693	NA	NA	NA	NA	NA	NA	NA	NA	NA
1694	NA	NA	NA	NA	NA	NA	NA	NA	NA
1695	NA	NA	NA	NA	NA	NA	NA	NA	NA
1696	NA	NA	NA	NA	NA	NA	NA	NA	NA
1697	NA	NA	NA	NA	NA	NA	NA	NA	NA
1698	NA	NA	NA	NA	NA	NA	NA	NA	NA
1699	NA	NA	NA	NA	NA	NA	NA	NA	NA
1700	NA	NA	NA	NA	NA	NA	NA	NA	NA
1701	NA	NA	NA	NA	NA	NA	NA	NA	NA
1702	NA	NA	NA	NA	NA	NA	NA	NA	NA
1703	NA	NA	NA	NA	NA	NA	NA	NA	NA
1704	NA	NA	NA	NA	NA	NA	NA	NA	NA
1705	NA	NA	NA	NA	NA	NA	NA	NA	NA
1706	NA	NA	NA	NA	NA	NA	NA	NA	NA
1707	NA	NA	NA	NA	NA	NA	NA	NA	NA
1708	NA	NA	NA	NA	NA	NA	NA	NA	NA
1709	NA	NA	NA	NA	NA	NA	NA	NA	NA
1710	NA	NA	NA	NA	NA	NA	NA	NA	NA
1711	NA	NA	NA	NA	NA	NA	NA	NA	NA
1712	NA	NA	NA	NA	NA	NA	NA	NA	NA
1713	NA	NA	NA	NA	NA	NA	NA	NA	NA
1714	NA	NA	NA	NA	NA	NA	NA	NA	NA
1715	NA	NA	NA	NA	NA	NA	NA	NA	NA
1716	NA	NA	NA	NA	NA	NA	NA	NA	NA
1717	NA	NA	NA	NA	NA	NA	NA	NA	NA
1718	NA	NA	NA	NA	NA	NA	NA	NA	NA
1719	NA	NA	NA	NA	NA	NA	NA	NA	NA
1720	NA	NA	NA	NA	NA	NA	NA	NA	NA
1721	NA	NA	NA	NA	NA	NA	NA	NA	NA
1722	NA	NA	NA	NA	NA	NA	NA	NA	NA
1723	NA	NA	NA	NA	NA	NA	NA	NA	NA
1724	NA	NA	NA	NA	NA	NA	NA	NA	NA
1725	NA	NA	NA	NA	NA	NA	NA	NA	NA
1726	NA	NA	NA	NA	NA	NA	NA	NA	NA
1727	NA	NA	NA	NA	NA	NA	NA	NA	NA
1728	NA	NA	NA	NA	NA	NA	NA	NA	NA
1729	NA	NA	NA	NA	NA	NA	NA	NA	NA
1730	NA	NA	NA	NA	NA	NA	NA	NA	NA
1731	NA	NA	NA	NA	NA	NA	NA	NA	NA
1732	144	NA	NA	NA	NA	NA	NA	NA	NA
1733	NA	NA	NA	NA	NA	NA	NA	NA	NA
1734	147	NA	NA	NA	NA	NA	NA	NA	NA
1735	149	NA	NA	NA	NA	NA	NA	NA	NA
1736	146	NA	NA	NA	NA	NA	NA	NA	NA
1737	NA	NA	NA	NA	NA	NA	NA	NA	NA
1738	NA	NA	NA	NA	NA	NA	NA	NA	NA
1739	NA	NA	NA	NA	NA	NA	NA	NA	NA
1740	NA	NA	NA	NA	NA	NA	NA	NA	NA
1741	189	NA	NA	NA	NA	NA	NA	NA	NA
1742	166	NA	NA	NA	NA	NA	NA	NA	NA
1743	156	NA	NA	NA	NA	NA	NA	NA	NA
1744	162	NA	NA	NA	NA	NA	NA	NA	NA
1745	158	NA	NA	NA	NA	NA	NA	NA	NA
1746	NA	NA	NA	NA	NA	NA	NA	NA	NA
1747	157	NA	NA	NA	NA	NA	NA	NA	NA
1748	NA	NA	NA	NA	NA	NA	NA	NA	NA
1749	157	NA	NA	NA	NA	NA	NA	NA	NA
1750	156	NA	NA	NA	NA	NA	NA	NA	NA
1751	167	NA	NA	NA	NA	NA	NA	NA	NA
1752	159	NA	NA	NA	NA	NA	NA	NA	NA
1753	153	NA	NA	NA	NA	NA	NA	NA	NA
1754	149	NA	NA	NA	NA	NA	NA	NA	NA
1755	146	NA	NA	NA	NA	NA	NA	NA	NA
1756	159	NA	NA	NA	NA	NA	NA	NA	NA
1757	147	NA	NA	NA	NA	NA	NA	NA	NA
1758	155	NA	NA	NA	NA	NA	NA	NA	NA
1759	161	NA	NA	NA	NA	NA	NA	NA	NA
1760	145	NA	NA	NA	NA	NA	NA	NA	NA
1761	140	NA	NA	NA	NA	NA	NA	NA	NA
1762	143	NA	NA	NA	NA	NA	NA	NA	NA
1763	165	NA	NA	NA	NA	NA	NA	NA	NA
1764	162	NA	NA	NA	NA	NA	NA	NA	NA
1765	161	NA	NA	NA	NA	NA	NA	NA	NA
1766	NA	NA	NA	NA	NA	NA	NA	NA	NA
1767	166	NA	NA	NA	NA	NA	NA	NA	NA
1768	167	NA	NA	NA	NA	NA	NA	NA	NA
1769	158	NA	NA	NA	NA	NA	NA	NA	NA
1770	158	NA	NA	NA	NA	NA	NA	NA	NA
1771	NA	NA	NA	NA	NA	NA	NA	NA	NA
1772	169	NA	NA	NA	NA	NA	NA	NA	NA
1773	166	NA	NA	NA	NA	NA	NA	NA	NA
1774	161	NA	NA	NA	NA	NA	NA	NA	NA
1775	167	NA	NA	NA	270.35	276.05	279.05	280.55	285.35
1776	166	283.55	277.75	272.15	266.05	274.85	278.55	281.95	285.85
1777	161	280.85	275.85	270.85	269.55	272.25	278.05	280.55	288.35
1778	159	281.95	277.95	272.45	274.05	272.35	278.05	285.45	288.65
1779	145	282.65	278.65	278.25	269.55	277.85	280.55	286.95	290.15
1780	NA	284.45	278.15	277.45	269.45	270.15	280.75	281.45	288.45
1781	140	284.05	277.85	271.35	270.65	273.95	279.05	284.25	288.75
1782	155	281.45	278.75	272.95	273.95	269.35	277.15	281.95	287.95
1783	161	281.05	274.55	273.25	274.65	277.65	276.55	283.35	289.45
1784	167	283.95	277.05	269.15	266.05	270.55	275.85	280.25	289.65
1785	NA	278.75	276.95	272.85	269.65	271.25	269.55	278.35	286.65
1786	176	281.25	276.95	272.65	271.25	272.85	276.35	283.55	285.65
1787	NA	279.25	273.65	272.75	269.85	274.85	277.85	281.15	285.65
1788	NA	284.15	278.25	276.75	274.05	273.85	278.35	283.05	288.15
1789	NA	282.55	275.65	264.75	270.35	275.95	274.15	284.55	291.25
1790	161	283.85	278.15	273.55	272.25	277.05	277.65	281.75	290.05
1791	161	282.05	276.65	275.85	276.65	274.75	279.25	284.75	287.95
1792	149	282.45	276.65	274.15	271.95	271.85	277.85	283.55	287.35
1793	161	281.55	276.55	273.95	269.85	275.05	276.05	280.15	286.95
1794	135	284.35	278.05	275.75	274.05	277.15	279.75	287.65	290.25
1795	166	282.75	277.65	272.05	264.95	272.35	277.55	285.35	288.45
1796	NA	286.35	275.95	276.15	277.85	275.05	273.85	281.05	289.15
1797	147	283.55	276.95	271.35	273.15	274.85	276.35	285.75	292.05
1798	153	284.45	277.95	274.65	273.65	276.95	278.85	283.85	288.95
1799	NA	282.35	276.35	268.65	265.85	270.85	276.25	282.55	287.95
1800	156	283.25	277.85	269.55	272.15	273.25	272.75	290.05	290.85
1801	165	282.35	279.45	273.45	273.55	272.25	280.35	283.95	290.75
1802	155	285.45	279.35	274.45	270.65	271.85	278.25	283.95	287.05
1803	161	286.85	279.45	275.05	267.85	268.95	276.65	286.15	285.25
1804	167	282.35	278.75	273.55	275.45	272.65	274.15	283.15	288.85
1805	NA	283.55	274.05	270.25	270.55	272.65	275.65	280.35	286.45
1806	NA	279.35	274.35	273.55	276.25	276.05	278.65	280.95	290.85
1807	154	281.95	279.15	277.65	272.55	275.85	275.35	281.55	290.25
1808	159	284.55	279.55	273.85	272.65	272.75	270.95	281.55	290.45
1809	NA	281.65	276.75	268.65	271.15	275.35	275.85	279.95	289.65
1810	158	281.35	276.25	275.45	270.35	271.85	278.45	282.15	289.05
1811	147	282.75	277.15	275.85	266.75	272.25	279.75	284.05	292.35
1812	NA	287.45	278.65	273.45	268.55	274.25	278.15	279.75	289.35
1813	161	285.45	276.15	268.35	268.95	276.05	276.45	285.05	288.95
1814	NA	282.65	276.85	274.35	270.75	267.95	276.65	284.95	285.85
1815	156	281.75	277.65	276.05	269.85	276.45	279.85	283.35	289.15
1816	174	283.15	275.95	269.65	273.55	272.55	277.05	283.25	287.35
1817	166	281.95	276.65	271.65	275.25	278.15	277.95	277.95	289.15
1818	165	280.05	278.55	273.45	274.65	274.45	279.55	285.55	288.35
1819	157	283.95	277.95	271.55	272.75	275.95	279.65	284.65	287.55
1820	149	282.85	277.85	271.75	268.25	274.05	276.15	285.25	290.95
1821	160	283.15	276.55	271.35	275.05	271.45	276.35	285.15	287.45
1822	147	282.75	279.65	276.85	274.75	275.45	281.55	284.35	290.05
1823	166	285.55	277.75	272.55	265.55	274.25	278.25	282.65	289.05
1824	167	284.35	277.55	274.55	273.35	276.25	277.25	282.15	287.55
1825	163	283.65	278.95	278.25	275.15	274.05	275.15	284.35	288.35
1826	167	280.75	279.35	277.15	266.65	270.75	278.35	282.95	285.35
1827	152	284.05	276.75	276.45	272.05	269.75	279.15	285.15	290.15
1828	156	283.95	272.95	274.25	271.45	270.65	278.35	284.65	288.25
1829	175	281.55	277.75	275.15	269.15	268.65	274.85	282.75	285.65
1830	NA	280.25	272.65	265.65	264.55	269.35	276.65	284.25	288.05
1831	NA	280.85	278.15	274.65	269.45	273.75	277.95	285.85	287.35
1832	165	285.45	276.95	272.85	271.95	274.15	277.25	282.85	286.15
1833	NA	282.95	275.25	271.55	267.05	276.35	277.55	281.25	291.75
1834	NA	282.25	277.45	278.25	277.05	273.85	276.85	281.55	291.35
1835	161	282.85	276.05	274.85	273.35	275.25	277.65	281.65	288.85
1836	164	281.95	272.45	270.85	271.15	273.75	282.05	283.05	284.85
1837	175	284.05	275.95	276.35	271.45	270.35	274.85	281.65	285.15
1838	166	281.85	276.25	272.05	264.85	268.55	276.65	280.05	287.65
1839	NA	280.75	276.35	272.15	272.55	274.35	274.35	278.35	286.05
1840	159	284.25	279.05	274.05	272.45	272.25	272.55	282.45	286.55
1841	144	280.35	279.75	263.55	271.65	269.25	278.05	284.25	290.85
1842	160	285.45	277.45	276.05	267.65	267.65	277.85	280.65	288.05
1843	173	279.65	275.05	274.85	273.65	278.55	275.35	282.35	285.85
1844	164	282.05	276.45	276.45	271.05	272.15	275.15	283.15	287.25
1845	165	284.05	279.05	268.65	273.45	269.25	271.95	283.25	284.95
1846	154	283.35	278.25	275.75	274.15	275.65	279.05	284.05	288.65
1847	157	286.05	274.75	271.25	269.15	272.85	275.35	280.95	290.15
1848	157	280.75	275.35	273.35	265.15	275.05	278.55	285.15	287.15
1849	157	284.15	276.75	272.35	270.15	276.65	276.25	281.25	287.55
1850	156	282.25	275.45	271.15	267.55	276.45	274.45	283.25	287.75
1851	168	281.65	278.65	273.45	271.75	273.15	277.65	283.65	284.25
1852	159	284.95	274.45	273.05	273.85	275.35	274.05	279.35	287.65
1853	171	281.05	279.85	276.15	273.85	272.55	273.75	279.15	287.05
1854	159	283.55	275.65	268.45	271.85	273.05	276.65	282.15	288.45
1855	163	282.85	275.05	276.05	270.25	269.35	277.05	280.85	286.55
1856	155	285.75	277.05	267.15	273.05	275.65	274.85	284.65	287.45
1857	160	283.15	273.55	271.95	271.35	269.85	276.15	283.05	287.05
1858	162	285.95	275.05	274.35	269.55	265.85	275.45	281.95	286.05
1859	159	284.45	272.45	273.65	272.35	276.05	280.55	283.05	287.75
1860	166	284.25	275.95	269.75	274.25	272.45	275.55	282.05	288.45
1861	176	281.65	274.95	271.95	268.65	275.75	278.35	280.25	284.75
1862	144	283.45	276.65	271.25	270.15	272.75	279.75	285.45	288.95
1863	152	284.55	276.65	272.35	276.15	276.05	279.55	281.95	288.95
1864	167	285.05	277.85	275.15	266.25	272.75	278.85	279.55	284.65
1865	149	281.25	275.95	269.35	272.85	268.15	272.85	284.55	290.85
1866	158	283.35	278.05	272.75	274.05	276.75	277.95	284.85	285.05
1867	166	280.95	277.75	272.35	272.55	277.65	276.05	283.25	286.95
1868	154	282.05	275.35	271.35	271.55	276.85	277.55	282.05	290.95
1869	148	284.85	276.05	276.75	270.75	278.15	276.05	285.25	289.95
1870	165	280.55	277.55	274.25	271.85	267.75	274.55	281.65	288.75
1871	175	282.25	278.75	268.95	268.75	272.25	277.65	282.25	284.15
1872	145	280.35	275.55	266.35	271.65	273.65	279.35	284.95	289.85
1873	175	285.65	279.15	276.55	274.35	273.45	280.05	282.15	284.55
1874	168	285.05	278.55	274.35	272.35	273.35	277.15	284.55	283.65
1875	157	283.45	274.35	272.15	272.85	268.45	273.05	281.75	288.55
1876	162	280.85	276.15	271.25	268.25	272.75	278.75	285.05	283.85
1877	169	283.75	273.45	275.05	274.45	275.85	276.85	281.25	285.05
1878	164	281.15	277.95	272.95	271.55	276.15	277.65	283.55	287.65
1879	NA	284.15	277.25	271.25	271.05	274.75	276.55	281.95	285.45
1880	NA	281.85	274.15	265.65	270.85	271.75	276.75	284.65	285.85
1881	NA	282.85	278.35	276.85	268.25	272.55	277.15	279.85	286.55
1882	NA	279.65	276.15	273.75	273.65	275.15	282.05	282.75	287.95
1883	NA	283.55	278.15	274.65	271.35	274.75	273.25	280.35	287.95
1884	NA	283.05	277.05	274.05	275.45	274.85	278.45	280.75	288.25
1885	NA	282.25	275.35	274.75	269.15	274.85	278.05	285.05	285.55
1886	NA	282.75	277.25	272.15	271.35	270.95	273.75	283.85	287.45
1887	NA	284.15	278.35	274.45	269.25	271.55	275.55	282.75	285.85
1888	NA	280.25	277.55	271.95	270.45	270.05	276.75	281.35	288.35
1889	NA	281.25	275.05	273.35	270.55	272.45	274.35	282.55	290.85
1890	NA	284.15	276.35	269.25	274.35	271.05	279.15	282.45	288.85
1891	NA	282.05	277.05	267.75	266.85	270.95	277.45	280.45	289.15
1892	NA	284.75	275.85	274.35	271.95	274.25	274.85	283.05	287.15
1893	NA	282.35	274.75	271.35	265.25	275.45	278.85	282.85	287.05
1894	NA	284.05	275.85	273.65	268.95	275.95	279.25	285.65	287.75
1895	NA	283.25	277.55	272.95	270.45	267.95	275.75	282.25	286.65
1896	NA	281.95	278.45	272.65	268.55	273.05	279.25	280.65	285.65
1897	NA	284.65	276.25	273.15	271.95	275.45	280.25	282.55	285.75
1898	NA	281.45	275.25	272.75	273.55	275.45	278.75	284.05	287.45
1899	NA	283.45	279.35	275.55	275.55	274.15	277.25	282.85	286.55
1900	NA	281.15	279.65	268.55	273.55	276.55	274.45	281.25	285.85
1901	NA	283.25	279.65	274.55	268.65	269.55	276.85	283.35	287.95
1902	NA	284.35	276.35	276.15	276.45	273.05	277.65	282.05	283.55
1903	NA	281.75	273.75	270.15	270.75	277.65	280.25	279.85	287.45
1904	NA	283.55	278.85	273.45	271.15	275.55	277.55	283.25	286.95
1905	NA	282.55	276.65	274.95	270.35	274.55	278.85	280.75	287.15
1906	NA	278.85	277.85	274.85	273.55	273.85	278.05	283.55	287.95
1907	NA	282.45	280.35	271.95	272.45	272.05	276.45	280.15	288.95
1908	NA	286.65	275.95	275.35	270.95	275.25	276.75	281.05	289.75
1909	NA	282.05	273.75	271.75	271.05	270.75	276.15	283.25	285.65
1910	NA	284.15	276.55	274.85	274.15	276.15	278.45	281.85	286.65
1911	NA	282.85	276.85	276.75	272.35	273.75	278.25	282.35	286.85
1912	NA	282.35	278.75	275.95	270.35	275.95	280.45	281.25	286.85
1913	NA	280.15	275.35	275.95	271.35	273.45	280.25	282.55	286.55
1914	NA	282.95	279.85	276.05	268.55	271.65	279.05	284.45	286.65
1915	NA	282.25	276.75	275.15	274.75	274.15	276.15	282.55	287.75
1916	NA	280.95	275.45	277.75	277.95	274.25	280.65	282.75	287.85
1917	NA	282.65	279.25	277.25	271.55	269.35	275.25	279.55	288.65
1918	NA	282.35	278.75	271.85	272.95	274.85	278.65	284.95	288.25
1919	NA	282.65	276.45	276.05	274.55	273.05	277.95	280.65	284.15
1920	NA	281.15	275.65	274.85	276.05	276.45	280.35	285.35	288.85
1921	NA	280.15	273.05	274.15	277.95	274.65	279.55	281.75	288.85
1922	NA	284.35	274.75	273.65	270.95	271.05	279.05	281.05	288.25
1923	NA	279.85	276.05	274.35	274.95	273.85	278.65	281.15	288.05
1924	NA	284.75	278.25	272.75	270.55	270.95	276.15	281.45	288.75
1925	NA	282.85	276.25	273.05	274.65	277.35	276.25	283.05	288.45
1926	NA	282.55	277.25	272.85	272.35	277.45	277.95	284.05	286.25
1927	NA	283.05	282.25	274.25	274.95	273.75	280.35	282.85	286.15
1928	NA	282.65	277.65	269.75	273.95	275.35	275.75	282.95	284.75
1929	NA	283.05	280.75	272.95	268.45	263.25	275.55	279.25	288.05
1930	NA	284.25	279.35	275.85	273.45	272.65	279.55	283.55	286.95
1931	NA	283.15	280.05	273.55	273.65	272.75	274.65	280.45	290.75
1932	NA	281.55	276.65	273.55	273.75	270.25	274.05	282.85	288.15
1933	NA	283.65	277.65	273.15	269.45	274.55	278.15	281.35	286.65
1934	NA	282.75	276.95	268.55	272.55	274.55	280.15	285.55	289.25
1935	NA	283.15	279.35	278.55	270.75	274.65	276.25	282.35	285.35
1936	NA	284.45	278.35	273.75	275.85	274.55	279.35	282.95	287.85
1937	NA	280.05	277.05	274.35	270.25	275.15	278.95	282.45	289.75
1938	NA	283.85	277.85	273.45	273.95	274.85	281.95	279.95	285.75
1939	NA	283.85	279.85	271.45	274.35	276.15	275.55	285.45	286.05
1940	NA	281.05	278.55	272.45	264.75	266.75	275.55	282.75	285.65
1941	NA	282.35	279.75	270.05	268.75	273.55	278.25	280.95	284.65
1942	NA	282.15	274.25	275.05	263.85	269.15	274.75	281.35	287.65
1943	NA	285.15	276.75	275.05	269.35	276.55	279.45	284.15	286.55
1944	NA	284.25	277.05	273.75	276.65	272.45	274.75	283.05	285.95
1945	NA	283.45	277.35	272.55	268.45	276.25	279.85	283.95	289.05
1946	NA	283.35	277.65	275.05	269.65	276.35	279.05	285.65	290.15
1947	NA	280.15	277.05	271.45	267.25	267.85	277.25	285.15	288.95
1948	NA	281.35	280.45	275.55	276.15	273.95	279.65	284.85	289.75
1949	NA	283.45	277.55	271.45	274.65	275.75	276.05	284.95	287.85
1950	NA	283.95	278.65	276.35	270.25	275.15	280.05	283.25	289.55
1951	NA	281.35	277.95	273.55	274.45	276.55	277.15	283.35	286.95
1952	NA	281.85	280.65	275.55	274.05	274.25	275.05	285.85	286.95
1953	NA	282.15	276.75	272.45	272.85	274.35	278.65	283.95	287.35
1954	NA	284.45	277.25	274.65	268.95	267.55	278.55	281.05	286.95
1955	NA	283.05	276.55	277.15	271.45	273.05	275.25	280.85	286.45
1956	NA	282.95	277.85	276.95	273.85	264.55	275.15	282.05	287.45
1957	NA	282.95	275.35	274.35	272.25	277.05	280.15	282.75	285.25
1958	NA	282.55	278.95	274.65	273.35	276.25	273.45	280.55	290.75
1959	NA	283.95	278.85	275.55	273.55	273.35	280.35	283.75	287.45
1960	NA	282.45	278.05	276.25	272.25	273.15	278.35	282.95	287.05
1961	NA	284.05	279.95	275.45	271.05	276.95	282.35	286.35	286.35
1962	NA	284.75	277.45	271.95	274.15	273.85	274.75	284.65	285.75
1963	NA	282.95	276.95	269.75	266.95	268.55	276.25	284.25	287.65
1964	NA	283.15	280.85	268.75	268.15	273.65	274.25	284.65	287.95
1965	NA	282.05	279.45	272.15	273.85	271.05	277.35	282.25	286.15
1966	NA	281.35	275.35	275.85	269.75	279.95	278.45	284.95	288.05
1967	NA	286.45	276.75	275.35	272.75	276.05	280.25	282.95	288.15
1968	NA	284.95	277.45	274.45	272.05	275.15	279.75	284.75	287.95
1969	NA	283.55	278.65	271.15	271.45	272.55	275.55	283.45	290.45
1970	NA	284.35	280.25	269.55	271.05	273.55	276.85	282.35	286.25
1971	NA	282.35	280.45	274.15	270.95	275.75	275.45	283.85	288.85
1972	NA	282.55	277.95	276.95	270.95	275.95	280.55	282.75	287.45
1973	NA	280.85	278.45	273.45	272.95	275.25	278.65	281.35	288.65
1974	NA	281.65	276.85	274.25	275.35	277.85	281.15	283.05	286.95
1975	NA	279.95	277.65	278.05	276.75	274.35	279.25	282.65	289.15
1976	NA	282.45	276.55	274.35	275.15	273.35	275.95	283.45	287.95
1977	NA	283.75	279.55	273.65	273.35	276.65	282.05	281.95	288.15
1978	NA	284.05	279.55	273.35	274.05	272.55	280.05	281.95	286.35
1979	NA	283.65	275.65	274.25	269.95	274.35	279.55	281.75	288.55
1980	NA	281.45	278.15	277.95	270.05	275.75	277.35	280.45	285.65
1981	NA	282.65	276.55	274.45	272.35	274.95	281.85	283.05	288.35
1982	NA	283.65	278.65	272.95	270.05	272.05	279.45	281.45	288.55
1983	NA	283.75	278.65	275.95	278.35	272.25	279.95	285.15	289.05
1984	NA	283.85	276.15	274.35	274.75	273.75	277.35	282.35	286.95
1985	NA	284.15	278.75	273.75	267.65	270.65	277.15	283.75	289.25
1986	NA	282.85	275.35	276.85	273.85	268.25	276.85	284.75	290.35
1987	NA	283.55	278.55	273.75	268.65	273.55	273.45	283.95	286.35
1988	NA	283.95	278.65	276.15	276.15	276.45	277.25	283.35	289.35
1989	NA	283.55	274.85	276.85	274.45	278.15	281.85	284.05	288.05
1990	NA	284.05	276.65	275.25	273.85	278.85	282.65	282.45	289.45
1991	NA	283.75	279.55	273.85	274.35	271.05	280.35	282.05	284.95
1992	NA	282.35	277.95	272.85	275.45	277.05	279.25	283.55	288.75
1993	NA	281.85	278.65	273.55	275.15	271.95	277.45	283.95	290.65
1994	NA	283.45	274.65	276.05	277.45	274.15	281.65	283.45	288.25
1995	NA	281.35	280.25	275.55	273.45	278.95	277.85	283.95	288.05
1996	NA	284.45	275.65	272.95	270.45	270.55	275.15	283.05	288.75
1997	NA	284.15	280.05	270.85	270.75	276.95	278.85	280.95	289.05
1998	NA	281.25	278.55	275.75	275.35	279.25	278.45	284.95	288.85
1999	NA	283.85	275.85	272.45	273.85	274.15	280.25	284.85	288.95
2000	NA	283.85	276.65	274.75	272.45	278.05	279.55	286.75	290.55
2001	NA	285.85	280.75	275.65	273.65	276.25	280.25	282.75	290.35
2002	NA	286.35	277.25	271.55	274.65	279.35	280.35	283.25	290.65
2003	NA	282.25	280.65	272.75	272.75	271.45	279.65	283.15	290.95
