# Supplementary material for: A decade of cold Eurasian winters reconstructed for the early 19th century
Source: Nat Commun. 2022 Apr 19;13:2116. doi: 10.1038/s41467-022-29677-8 (PMC9019108; doi:10.1038/s41467-022-29677-8)
Supplement: Supplementary file 4 — Supplementary Code 1 [file 41467_2022_29677_MOESM4_ESM.zip › Rinput/Lake_Champlain_fall.txt]

Year	DOY	Toct	Tnov	Tdec	Tjan	Tfeb	Tmar	Tapr	Tmay
1893	1950	4	4	286.67	44.5	286.85	44.47	NA	NA
1600	NA	NA	NA	NA	NA	NA	NA	NA	NA
1601	NA	NA	NA	NA	NA	NA	NA	NA	NA
1602	NA	NA	NA	NA	NA	NA	NA	NA	NA
1603	NA	NA	NA	NA	NA	NA	NA	NA	NA
1604	NA	NA	NA	NA	NA	NA	NA	NA	NA
1605	NA	NA	NA	NA	NA	NA	NA	NA	NA
1606	NA	NA	NA	NA	NA	NA	NA	NA	NA
1607	NA	NA	NA	NA	NA	NA	NA	NA	NA
1608	NA	NA	NA	NA	NA	NA	NA	NA	NA
1609	NA	NA	NA	NA	NA	NA	NA	NA	NA
1610	NA	NA	NA	NA	NA	NA	NA	NA	NA
1611	NA	NA	NA	NA	NA	NA	NA	NA	NA
1612	NA	NA	NA	NA	NA	NA	NA	NA	NA
1613	NA	NA	NA	NA	NA	NA	NA	NA	NA
1614	NA	NA	NA	NA	NA	NA	NA	NA	NA
1615	NA	NA	NA	NA	NA	NA	NA	NA	NA
1616	NA	NA	NA	NA	NA	NA	NA	NA	NA
1617	NA	NA	NA	NA	NA	NA	NA	NA	NA
1618	NA	NA	NA	NA	NA	NA	NA	NA	NA
1619	NA	NA	NA	NA	NA	NA	NA	NA	NA
1620	NA	NA	NA	NA	NA	NA	NA	NA	NA
1621	NA	NA	NA	NA	NA	NA	NA	NA	NA
1622	NA	NA	NA	NA	NA	NA	NA	NA	NA
1623	NA	NA	NA	NA	NA	NA	NA	NA	NA
1624	NA	NA	NA	NA	NA	NA	NA	NA	NA
1625	NA	NA	NA	NA	NA	NA	NA	NA	NA
1626	NA	NA	NA	NA	NA	NA	NA	NA	NA
1627	NA	NA	NA	NA	NA	NA	NA	NA	NA
1628	NA	NA	NA	NA	NA	NA	NA	NA	NA
1629	NA	NA	NA	NA	NA	NA	NA	NA	NA
1630	NA	NA	NA	NA	NA	NA	NA	NA	NA
1631	NA	NA	NA	NA	NA	NA	NA	NA	NA
1632	NA	NA	NA	NA	NA	NA	NA	NA	NA
1633	NA	NA	NA	NA	NA	NA	NA	NA	NA
1634	NA	NA	NA	NA	NA	NA	NA	NA	NA
1635	NA	NA	NA	NA	NA	NA	NA	NA	NA
1636	NA	NA	NA	NA	NA	NA	NA	NA	NA
1637	NA	NA	NA	NA	NA	NA	NA	NA	NA
1638	NA	NA	NA	NA	NA	NA	NA	NA	NA
1639	NA	NA	NA	NA	NA	NA	NA	NA	NA
1640	NA	NA	NA	NA	NA	NA	NA	NA	NA
1641	NA	NA	NA	NA	NA	NA	NA	NA	NA
1642	NA	NA	NA	NA	NA	NA	NA	NA	NA
1643	NA	NA	NA	NA	NA	NA	NA	NA	NA
1644	NA	NA	NA	NA	NA	NA	NA	NA	NA
1645	NA	NA	NA	NA	NA	NA	NA	NA	NA
1646	NA	NA	NA	NA	NA	NA	NA	NA	NA
1647	NA	NA	NA	NA	NA	NA	NA	NA	NA
1648	NA	NA	NA	NA	NA	NA	NA	NA	NA
1649	NA	NA	NA	NA	NA	NA	NA	NA	NA
1650	NA	NA	NA	NA	NA	NA	NA	NA	NA
1651	NA	NA	NA	NA	NA	NA	NA	NA	NA
1652	NA	NA	NA	NA	NA	NA	NA	NA	NA
1653	NA	NA	NA	NA	NA	NA	NA	NA	NA
1654	NA	NA	NA	NA	NA	NA	NA	NA	NA
1655	NA	NA	NA	NA	NA	NA	NA	NA	NA
1656	NA	NA	NA	NA	NA	NA	NA	NA	NA
1657	NA	NA	NA	NA	NA	NA	NA	NA	NA
1658	NA	NA	NA	NA	NA	NA	NA	NA	NA
1659	NA	NA	NA	NA	NA	NA	NA	NA	NA
1660	NA	NA	NA	NA	NA	NA	NA	NA	NA
1661	NA	NA	NA	NA	NA	NA	NA	NA	NA
1662	NA	NA	NA	NA	NA	NA	NA	NA	NA
1663	NA	NA	NA	NA	NA	NA	NA	NA	NA
1664	NA	NA	NA	NA	NA	NA	NA	NA	NA
1665	NA	NA	NA	NA	NA	NA	NA	NA	NA
1666	NA	NA	NA	NA	NA	NA	NA	NA	NA
1667	NA	NA	NA	NA	NA	NA	NA	NA	NA
1668	NA	NA	NA	NA	NA	NA	NA	NA	NA
1669	NA	NA	NA	NA	NA	NA	NA	NA	NA
1670	NA	NA	NA	NA	NA	NA	NA	NA	NA
1671	NA	NA	NA	NA	NA	NA	NA	NA	NA
1672	NA	NA	NA	NA	NA	NA	NA	NA	NA
1673	NA	NA	NA	NA	NA	NA	NA	NA	NA
1674	NA	NA	NA	NA	NA	NA	NA	NA	NA
1675	NA	NA	NA	NA	NA	NA	NA	NA	NA
1676	NA	NA	NA	NA	NA	NA	NA	NA	NA
1677	NA	NA	NA	NA	NA	NA	NA	NA	NA
1678	NA	NA	NA	NA	NA	NA	NA	NA	NA
1679	NA	NA	NA	NA	NA	NA	NA	NA	NA
1680	NA	NA	NA	NA	NA	NA	NA	NA	NA
1681	NA	NA	NA	NA	NA	NA	NA	NA	NA
1682	NA	NA	NA	NA	NA	NA	NA	NA	NA
1683	NA	NA	NA	NA	NA	NA	NA	NA	NA
1684	NA	NA	NA	NA	NA	NA	NA	NA	NA
1685	NA	NA	NA	NA	NA	NA	NA	NA	NA
1686	NA	NA	NA	NA	NA	NA	NA	NA	NA
1687	NA	NA	NA	NA	NA	NA	NA	NA	NA
1688	NA	NA	NA	NA	NA	NA	NA	NA	NA
1689	NA	NA	NA	NA	NA	NA	NA	NA	NA
1690	NA	NA	NA	NA	NA	NA	NA	NA	NA
1691	NA	NA	NA	NA	NA	NA	NA	NA	NA
1692	NA	NA	NA	NA	NA	NA	NA	NA	NA
1693	NA	NA	NA	NA	NA	NA	NA	NA	NA
1694	NA	NA	NA	NA	NA	NA	NA	NA	NA
1695	NA	NA	NA	NA	NA	NA	NA	NA	NA
1696	NA	NA	NA	NA	NA	NA	NA	NA	NA
1697	NA	NA	NA	NA	NA	NA	NA	NA	NA
1698	NA	NA	NA	NA	NA	NA	NA	NA	NA
1699	NA	NA	NA	NA	NA	NA	NA	NA	NA
1700	NA	NA	NA	NA	NA	NA	NA	NA	NA
1701	NA	NA	NA	NA	NA	NA	NA	NA	NA
1702	NA	NA	NA	NA	NA	NA	NA	NA	NA
1703	NA	NA	NA	NA	NA	NA	NA	NA	NA
1704	NA	NA	NA	NA	NA	NA	NA	NA	NA
1705	NA	NA	NA	NA	NA	NA	NA	NA	NA
1706	NA	NA	NA	NA	NA	NA	NA	NA	NA
1707	NA	NA	NA	NA	NA	NA	NA	NA	NA
1708	NA	NA	NA	NA	NA	NA	NA	NA	NA
1709	NA	NA	NA	NA	NA	NA	NA	NA	NA
1710	NA	NA	NA	NA	NA	NA	NA	NA	NA
1711	NA	NA	NA	NA	NA	NA	NA	NA	NA
1712	NA	NA	NA	NA	NA	NA	NA	NA	NA
1713	NA	NA	NA	NA	NA	NA	NA	NA	NA
1714	NA	NA	NA	NA	NA	NA	NA	NA	NA
1715	NA	NA	NA	NA	NA	NA	NA	NA	NA
1716	NA	NA	NA	NA	NA	NA	NA	NA	NA
1717	NA	NA	NA	NA	NA	NA	NA	NA	NA
1718	NA	NA	NA	NA	NA	NA	NA	NA	NA
1719	NA	NA	NA	NA	NA	NA	NA	NA	NA
1720	NA	NA	NA	NA	NA	NA	NA	NA	NA
1721	NA	NA	NA	NA	NA	NA	NA	NA	NA
1722	NA	NA	NA	NA	NA	NA	NA	NA	NA
1723	NA	NA	NA	NA	NA	NA	NA	NA	NA
1724	NA	NA	NA	NA	NA	NA	NA	NA	NA
1725	NA	NA	NA	NA	NA	NA	NA	NA	NA
1726	NA	NA	NA	NA	NA	NA	NA	NA	NA
1727	NA	NA	NA	NA	NA	NA	NA	NA	NA
1728	NA	NA	NA	NA	NA	NA	NA	NA	NA
1729	NA	NA	NA	NA	NA	NA	NA	NA	NA
1730	NA	NA	NA	NA	NA	NA	NA	NA	NA
1731	NA	NA	NA	NA	NA	NA	NA	NA	NA
1732	NA	NA	NA	NA	NA	NA	NA	NA	NA
1733	NA	NA	NA	NA	NA	NA	NA	NA	NA
1734	NA	NA	NA	NA	NA	NA	NA	NA	NA
1735	NA	NA	NA	NA	NA	NA	NA	NA	NA
1736	NA	NA	NA	NA	NA	NA	NA	NA	NA
1737	NA	NA	NA	NA	NA	NA	NA	NA	NA
1738	NA	NA	NA	NA	NA	NA	NA	NA	NA
1739	NA	NA	NA	NA	NA	NA	NA	NA	NA
1740	NA	NA	NA	NA	NA	NA	NA	NA	NA
1741	NA	NA	NA	NA	NA	NA	NA	NA	NA
1742	NA	NA	NA	NA	NA	NA	NA	NA	NA
1743	NA	NA	NA	NA	NA	NA	NA	NA	NA
1744	NA	NA	NA	NA	NA	NA	NA	NA	NA
1745	NA	NA	NA	NA	NA	NA	NA	NA	NA
1746	NA	NA	NA	NA	NA	NA	NA	NA	NA
1747	NA	NA	NA	NA	NA	NA	NA	NA	NA
1748	NA	NA	NA	NA	NA	NA	NA	NA	NA
1749	NA	NA	NA	NA	NA	NA	NA	NA	NA
1750	NA	NA	NA	NA	NA	NA	NA	NA	NA
1751	NA	NA	NA	NA	NA	NA	NA	NA	NA
1752	NA	NA	NA	NA	NA	NA	NA	NA	NA
1753	NA	NA	NA	NA	NA	NA	NA	NA	NA
1754	NA	NA	NA	NA	NA	NA	NA	NA	NA
1755	NA	NA	NA	NA	NA	NA	NA	NA	NA
1756	NA	NA	NA	NA	NA	NA	NA	NA	NA
1757	NA	NA	NA	NA	NA	NA	NA	NA	NA
1758	NA	NA	NA	NA	NA	NA	NA	NA	NA
1759	NA	NA	NA	NA	NA	NA	NA	NA	NA
1760	NA	NA	NA	NA	NA	NA	NA	NA	NA
1761	NA	NA	NA	NA	NA	NA	NA	NA	NA
1762	NA	NA	NA	NA	NA	NA	NA	NA	NA
1763	NA	NA	NA	NA	NA	NA	NA	NA	NA
1764	NA	NA	NA	NA	NA	NA	NA	NA	NA
1765	NA	NA	NA	NA	NA	NA	NA	NA	NA
1766	NA	NA	NA	NA	NA	NA	NA	NA	NA
1767	NA	NA	NA	NA	NA	NA	NA	NA	NA
1768	NA	NA	NA	NA	NA	NA	NA	NA	NA
1769	NA	NA	NA	NA	NA	NA	NA	NA	NA
1770	NA	NA	NA	NA	NA	NA	NA	NA	NA
1771	NA	NA	NA	NA	NA	NA	NA	NA	NA
1772	NA	NA	NA	NA	NA	NA	NA	NA	NA
1773	NA	NA	NA	NA	NA	NA	NA	NA	NA
1774	NA	NA	NA	NA	NA	NA	NA	NA	NA
1775	NA	NA	NA	NA	NA	NA	NA	NA	NA
1776	NA	NA	NA	NA	NA	NA	NA	NA	NA
1777	NA	NA	NA	NA	NA	NA	NA	NA	NA
1778	NA	NA	NA	NA	NA	NA	NA	NA	NA
1779	NA	NA	NA	NA	NA	NA	NA	NA	NA
1780	NA	NA	NA	NA	NA	NA	NA	NA	NA
1781	NA	NA	NA	NA	NA	NA	NA	NA	NA
1782	NA	NA	NA	NA	NA	NA	NA	NA	NA
1783	NA	NA	NA	NA	NA	NA	NA	NA	NA
1784	NA	NA	NA	NA	NA	NA	NA	NA	NA
1785	NA	NA	NA	NA	NA	NA	NA	NA	NA
1786	NA	NA	NA	NA	NA	NA	NA	NA	NA
1787	NA	NA	NA	NA	NA	NA	NA	NA	NA
1788	NA	NA	NA	NA	NA	NA	NA	NA	NA
1789	NA	NA	NA	NA	NA	NA	NA	NA	NA
1790	NA	NA	NA	NA	NA	NA	NA	NA	NA
1791	NA	NA	NA	NA	NA	NA	NA	NA	NA
1792	NA	NA	NA	NA	NA	NA	NA	NA	NA
1793	NA	NA	NA	NA	NA	NA	NA	NA	NA
1794	NA	NA	NA	NA	NA	NA	NA	NA	NA
1795	NA	NA	NA	NA	NA	NA	NA	NA	NA
1796	NA	NA	NA	NA	NA	NA	NA	NA	NA
1797	NA	NA	NA	NA	NA	NA	NA	NA	NA
1798	NA	NA	NA	NA	NA	NA	NA	NA	NA
1799	NA	NA	NA	NA	NA	NA	NA	NA	NA
1800	NA	NA	NA	NA	NA	NA	NA	NA	NA
1801	NA	NA	NA	NA	NA	NA	NA	NA	NA
1802	NA	NA	NA	NA	NA	NA	NA	NA	NA
1803	NA	NA	NA	NA	NA	NA	NA	NA	NA
1804	NA	NA	NA	NA	NA	NA	NA	NA	NA
1805	NA	NA	NA	NA	NA	NA	NA	NA	NA
1806	NA	NA	NA	NA	NA	NA	NA	NA	NA
1807	NA	NA	NA	NA	NA	NA	NA	NA	NA
1808	NA	NA	NA	NA	NA	NA	NA	NA	NA
1809	NA	NA	NA	NA	NA	NA	NA	NA	NA
1810	NA	NA	NA	NA	NA	NA	NA	NA	NA
1811	NA	NA	NA	NA	NA	NA	NA	NA	NA
1812	NA	NA	NA	NA	NA	NA	NA	NA	NA
1813	NA	NA	NA	NA	NA	NA	NA	NA	NA
1814	NA	NA	NA	NA	NA	NA	NA	NA	NA
1815	NA	NA	NA	NA	NA	NA	NA	NA	NA
1816	40	NA	NA	NA	NA	NA	NA	NA	NA
1817	29	NA	NA	NA	NA	NA	NA	NA	NA
1818	33	NA	NA	NA	NA	NA	NA	NA	NA
1819	63	NA	NA	NA	NA	NA	NA	NA	NA
1820	34	NA	NA	NA	NA	NA	NA	NA	NA
1821	15	NA	NA	NA	NA	NA	NA	NA	NA
1822	24	NA	NA	NA	NA	NA	NA	NA	NA
1823	38	NA	NA	NA	NA	NA	NA	NA	NA
1824	22	NA	NA	NA	NA	NA	NA	NA	NA
1825	40	NA	NA	NA	NA	NA	NA	NA	NA
1826	32	NA	NA	NA	NA	NA	NA	NA	NA
1827	21	NA	NA	NA	NA	NA	NA	NA	NA
1828	NA	NA	NA	NA	NA	NA	NA	NA	NA
1829	31	NA	NA	NA	NA	NA	NA	NA	NA
1830	NA	NA	NA	NA	NA	NA	NA	NA	NA
1831	NA	NA	NA	NA	NA	NA	NA	NA	NA
1832	37	NA	NA	NA	NA	NA	NA	NA	NA
1833	33	NA	NA	NA	NA	NA	NA	NA	NA
1834	44	NA	NA	NA	NA	NA	NA	NA	NA
1835	10	NA	NA	NA	NA	NA	NA	NA	NA
1836	27	NA	NA	NA	NA	NA	NA	NA	NA
1837	15	NA	NA	NA	NA	NA	NA	NA	NA
1838	33	NA	NA	NA	NA	NA	NA	NA	NA
1839	25	NA	NA	NA	NA	NA	NA	NA	NA
1840	25	NA	NA	NA	NA	NA	NA	NA	NA
1841	49	NA	NA	NA	NA	NA	NA	NA	NA
1842	NA	NA	NA	NA	NA	NA	NA	NA	NA
1843	47	NA	NA	NA	NA	NA	NA	NA	NA
1844	25	NA	NA	NA	NA	NA	NA	NA	NA
1845	34	NA	NA	NA	NA	NA	NA	NA	NA
1846	41	NA	NA	NA	NA	NA	NA	NA	NA
1847	46	NA	NA	NA	NA	NA	NA	NA	NA
1848	44	NA	NA	NA	NA	NA	NA	NA	NA
1849	38	NA	NA	NA	NA	NA	NA	NA	NA
1850	NA	NA	NA	NA	NA	NA	NA	NA	NA
1851	32	NA	NA	NA	NA	NA	NA	NA	NA
1852	18	NA	NA	NA	NA	NA	NA	NA	NA
1853	28	NA	NA	NA	NA	NA	NA	NA	NA
1854	28	NA	NA	NA	NA	NA	NA	NA	NA
1855	35	NA	NA	NA	NA	NA	NA	NA	NA
1856	22	NA	NA	NA	NA	NA	NA	NA	NA
1857	15	NA	NA	NA	NA	NA	NA	NA	NA
1858	43	NA	NA	NA	NA	NA	NA	NA	NA
1859	11	NA	NA	NA	NA	NA	NA	NA	NA
1860	33	NA	NA	NA	NA	NA	NA	NA	NA
1861	23	NA	NA	NA	NA	NA	NA	NA	NA
1862	36	NA	NA	NA	NA	NA	NA	NA	NA
1863	35	NA	NA	NA	NA	NA	NA	NA	NA
1864	48	NA	NA	NA	NA	NA	NA	NA	NA
1865	17	NA	NA	NA	NA	NA	NA	NA	NA
1866	30	NA	NA	NA	NA	NA	NA	NA	NA
1867	20	NA	NA	NA	NA	NA	NA	NA	NA
1868	7	NA	NA	NA	NA	NA	NA	NA	NA
1869	19	NA	NA	NA	NA	NA	NA	NA	NA
1870	56	NA	NA	NA	NA	NA	NA	NA	NA
1871	24	NA	NA	NA	NA	NA	NA	NA	NA
1872	8	NA	NA	NA	NA	NA	NA	NA	NA
1873	29	NA	NA	NA	NA	NA	NA	NA	NA
1874	32	NA	NA	NA	NA	NA	NA	NA	NA
1875	16	NA	NA	NA	NA	NA	NA	NA	NA
1876	33	NA	NA	NA	NA	NA	NA	NA	NA
1877	15	NA	NA	NA	NA	NA	NA	NA	NA
1878	29	NA	NA	NA	NA	NA	NA	NA	NA
1879	29	NA	NA	NA	NA	NA	NA	NA	NA
1880	33	NA	NA	NA	NA	NA	NA	NA	NA
1881	16	NA	NA	NA	NA	NA	NA	NA	NA
1882	56	NA	NA	NA	NA	NA	NA	NA	NA
1883	26	NA	NA	NA	NA	NA	NA	NA	NA
1884	8	NA	NA	NA	NA	NA	NA	NA	NA
1885	29	NA	NA	NA	NA	NA	NA	NA	NA
1886	19	NA	NA	NA	NA	NA	NA	NA	NA
1887	8	NA	NA	NA	NA	NA	NA	NA	NA
1888	22	NA	NA	NA	NA	NA	NA	NA	NA
1889	38	NA	NA	NA	NA	NA	NA	NA	NA
1890	52	NA	NA	NA	NA	NA	NA	NA	NA
1891	27	NA	NA	NA	NA	NA	NA	NA	NA
1892	45	NA	NA	NA	NA	NA	NA	NA	NA
1893	15	282.05	275.15	267.25	261.55	264.35	270.15	277.15	286.65
1894	85	284.45	276.05	266.75	266.95	264.35	275.35	280.55	287.75
1895	39	283.85	273.65	269.55	266.65	264.65	270.45	279.55	288.75
1896	48	280.05	276.65	270.55	264.55	265.55	268.65	280.65	288.65
1897	31	280.55	277.55	267.45	265.55	266.75	271.65	279.95	286.35
1898	30	283.35	274.55	269.65	264.35	268.65	NA	278.75	286.45
1899	32	283.35	275.75	269.75	265.85	265.95	270.65	279.75	286.75
1900	59	283.85	275.75	271.55	266.65	266.75	267.35	279.45	285.15
1901	32	285.35	276.35	268.15	265.55	263.55	270.65	280.35	286.95
1902	30	282.95	272.65	268.95	265.05	266.15	275.55	281.05	285.15
1903	24	281.45	277.85	266.75	266.55	267.95	276.65	280.05	288.75
1904	19	282.75	274.25	265.95	262.05	261.15	270.75	278.55	288.35
1905	22	280.95	273.45	263.25	263.85	264.05	272.15	278.85	285.85
1906	38	282.95	275.25	270.15	271.65	267.05	269.15	279.15	285.15
1907	25	282.85	274.85	265.75	264.65	262.55	273.25	277.15	282.85
1908	34	280.15	275.65	271.15	265.95	264.15	271.95	277.65	287.95
1909	40	284.25	277.15	268.15	266.55	267.25	271.05	278.25	285.45
1910	42	281.85	277.45	268.05	267.55	265.15	275.85	282.45	285.75
1911	18	282.75	274.85	265.05	266.85	264.35	269.55	278.55	290.95
1912	26	282.15	275.15	273.45	260.75	264.65	268.35	278.75	286.35
1913	41	283.85	276.85	272.35	271.65	265.05	274.05	281.15	285.35
1914	42	284.85	278.45	271.25	264.45	261.85	272.25	277.45	287.95
1915	51	284.05	275.05	267.95	268.35	269.35	270.35	283.05	284.65
1916	51	284.15	277.35	270.15	269.15	264.35	267.75	280.15	286.15
1917	27	283.05	275.25	268.25	265.15	262.75	272.05	278.35	282.35
1918	24	281.15	272.85	262.95	261.25	264.65	271.65	279.85	288.85
1919	NA	283.45	276.55	270.35	268.95	268.25	273.55	278.15	286.65
1920	18	282.75	275.35	265.75	259.85	265.35	273.65	278.45	286.25
1921	57	285.55	274.35	270.25	268.05	268.35	276.55	282.45	288.15
1922	24	283.05	274.35	267.45	264.55	267.95	273.85	279.85	288.15
1923	28	282.05	276.75	268.35	263.25	262.85	268.45	278.65	284.85
1924	50	283.15	276.75	273.85	268.35	262.85	273.05	279.05	284.25
1925	20	283.05	277.15	267.35	263.05	271.15	275.35	279.85	284.05
1926	40	278.75	276.15	269.55	267.15	264.35	268.65	276.45	284.75
1927	63	281.95	276.55	266.35	266.35	268.55	274.95	280.05	284.95
1928	71	284.35	278.15	270.95	268.15	267.15	271.55	278.35	286.25
1929	37	283.75	276.35	272.95	266.35	266.75	274.45	279.85	286.15
1930	30	282.25	276.55	267.65	267.45	267.75	272.15	278.85	287.25
1931	42	282.95	277.85	269.85	265.05	266.55	274.25	281.55	287.55
1932	NA	284.85	279.95	270.85	272.75	268.25	NA	278.15	287.15
1933	NA	284.35	274.65	272.55	272.35	269.45	270.95	280.55	287.25
1934	30	281.95	271.65	265.25	265.65	259.35	271.25	280.35	287.75
1935	30	281.15	277.95	265.85	262.95	265.35	272.65	279.25	284.25
1936	26	283.45	277.45	266.35	264.65	263.65	276.55	278.95	288.05
1937	71	282.85	273.45	270.45	271.55	270.45	269.45	279.35	287.85
1938	63	282.65	277.15	268.35	265.75	268.45	273.55	280.95	286.25
1939	27	283.75	277.35	270.65	265.55	267.35	269.55	277.25	286.65
1940	26	282.65	274.05	269.15	262.65	265.75	269.95	277.95	287.35
1941	32	281.05	275.95	269.15	263.45	267.25	268.55	282.65	286.75
1942	36	281.85	277.65	270.55	265.75	265.05	275.75	281.45	289.35
1943	49	283.55	275.65	266.45	263.05	267.15	271.15	276.35	286.55
1944	40	282.65	275.45	266.55	267.45	265.25	270.15	277.55	290.55
1945	25	281.85	276.75	266.95	261.55	267.25	278.05	283.55	285.05
1946	52	282.05	276.95	266.75	266.65	264.95	278.15	NA	285.85
1947	54	285.05	278.05	270.35	267.65	265.15	272.85	278.55	286.05
1948	26	287.35	275.05	266.65	262.95	264.35	271.45	280.45	286.05
1949	NA	281.75	280.65	271.95	269.95	269.35	273.25	281.05	287.45
1950	57	285.55	274.55	271.75	270.65	265.45	269.05	278.35	287.35
1951	41	284.05	278.35	269.75	268.35	268.55	274.05	280.95	287.05
1952	NA	283.85	274.15	269.95	267.55	269.45	272.65	281.55	284.75
1953	NA	281.35	278.05	270.95	269.75	270.15	274.95	280.35	288.15
1954	NA	283.35	279.55	273.45	263.15	271.05	272.55	280.15	286.35
1955	40	284.75	277.15	268.85	264.95	267.25	271.75	281.65	289.55
1956	NA	284.25	275.75	265.25	266.95	268.75	269.15	278.65	283.75
1957	NA	283.45	277.05	270.65	262.55	269.95	273.45	281.25	286.05
1958	43	283.05	277.85	272.45	266.85	263.25	274.15	281.25	284.85
1959	40	282.25	277.05	263.25	265.55	263.65	271.45	280.95	288.35
1960	NA	282.65	NA	NA	NA	NA	NA	NA	NA
1961	27	282.05	278.65	267.85	261.95	267.25	271.55	278.25	285.25
1962	47	284.45	277.15	270.15	265.45	264.45	272.95	280.15	287.85
1963	39	282.55	274.35	268.05	266.15	262.85	271.25	279.25	285.95
1964	NA	285.55	279.25	264.05	269.05	266.45	274.15	280.35	289.45
1965	NA	282.05	NA	270.15	263.95	267.45	271.65	278.25	288.15
1966	38	282.35	274.65	272.25	264.95	266.35	273.25	279.35	284.85
1967	44	282.45	278.95	269.35	269.65	262.85	270.45	278.95	282.85
1968	47	283.55	274.65	270.55	261.65	263.05	273.45	282.55	285.65
1969	61	284.65	274.85	266.95	266.15	267.25	270.45	279.95	285.45
1970	21	282.45	277.15	267.25	258.95	266.35	271.25	280.25	286.65
1971	33	284.65	278.25	264.55	262.05	267.65	269.95	277.35	286.85
1972	41	286.15	274.95	269.85	267.95	265.75	270.05	276.05	287.45
1973	51	279.85	274.05	268.75	268.25	264.35	276.95	281.05	286.05
1974	NA	283.65	NA	271.25	266.45	264.65	272.25	280.75	284.45
1975	NA	280.15	276.15	271.85	269.15	267.55	271.55	276.65	290.65
1976	NA	284.05	279.35	267.15	262.15	269.65	274.65	282.35	286.45
1977	16	280.25	274.35	265.05	262.15	267.45	276.95	281.15	289.35
1978	36	281.95	278.25	268.45	264.45	261.35	270.45	277.55	289.35
1979	42	281.75	275.35	269.95	266.05	260.15	276.45	280.15	288.55
1980	NA	282.75	278.95	272.05	267.65	265.65	273.15	281.65	288.55
1981	14	280.85	273.75	264.25	260.85	274.15	274.45	281.85	288.15
1982	28	280.75	276.35	269.95	261.25	266.45	272.75	279.95	287.75
1983	NA	283.75	279.35	273.55	267.55	268.25	274.25	279.35	285.25
1984	NA	282.65	276.95	268.35	265.05	271.85	268.05	280.65	284.95
1985	NA	283.65	277.15	272.75	263.35	268.35	273.45	280.45	286.85
1986	41	283.15	276.35	267.75	266.15	264.85	274.55	282.85	288.25
1987	49	281.95	275.05	271.35	265.95	264.25	274.35	282.85	286.75
1988	NA	281.35	276.45	271.75	266.95	267.75	272.35	280.45	288.05
1989	53	280.55	277.85	268.55	269.05	266.75	271.65	278.95	289.05
1990	NA	283.75	276.15	260.05	272.45	268.95	274.65	281.55	285.25
1991	NA	283.35	277.85	272.65	266.35	270.65	274.75	283.15	288.75
1992	NA	283.85	276.75	269.15	266.15	266.45	270.55	279.35	287.25
1993	38	281.15	276.25	271.55	267.95	261.75	271.05	281.05	287.25
1994	23	281.45	276.35	269.55	259.75	264.45	272.65	280.55	286.25
1995	NA	NA	NA	NA	NA	NA	NA	NA	NA
1996	36	NA	NA	NA	NA	267.85	271.95	279.85	286.25
1997	NA	282.35	274.25	274.15	266.65	269.95	270.95	279.05	284.65
1998	NA	281.95	275.55	270.35	268.65	271.45	275.15	281.85	290.45
1999	NA	283.55	278.05	273.75	266.65	269.85	273.25	280.85	289.25
2000	NA	281.65	279.75	271.95	266.05	268.35	276.35	279.75	287.55
2001	61	283.15	276.75	266.95	267.25	268.35	271.15	280.05	288.65
2002	NA	284.45	279.65	274.15	271.25	270.55	274.45	281.65	285.45
2003	NA	281.75	276.15	270.15	262.65	264.75	272.75	279.05	286.95
