# Supplementary material for: A decade of cold Eurasian winters reconstructed for the early 19th century
Source: Nat Commun. 2022 Apr 19;13:2116. doi: 10.1038/s41467-022-29677-8 (PMC9019108; doi:10.1038/s41467-022-29677-8)
Supplement: Supplementary file 4 — Supplementary Code 1 [file 41467_2022_29677_MOESM4_ESM.zip › Rinput/Lake_Oneida_spring.txt]

Year	DOY	Toct	Tnov	Tdec	Tjan	Tfeb	Tmar	Tapr	Tmay
1890	1950	6	6	283.9	43.3	283.51	43.46	NA	NA
1600	NA	NA	NA	NA	NA	NA	NA	NA	NA
1601	NA	NA	NA	NA	NA	NA	NA	NA	NA
1602	NA	NA	NA	NA	NA	NA	NA	NA	NA
1603	NA	NA	NA	NA	NA	NA	NA	NA	NA
1604	NA	NA	NA	NA	NA	NA	NA	NA	NA
1605	NA	NA	NA	NA	NA	NA	NA	NA	NA
1606	NA	NA	NA	NA	NA	NA	NA	NA	NA
1607	NA	NA	NA	NA	NA	NA	NA	NA	NA
1608	NA	NA	NA	NA	NA	NA	NA	NA	NA
1609	NA	NA	NA	NA	NA	NA	NA	NA	NA
1610	NA	NA	NA	NA	NA	NA	NA	NA	NA
1611	NA	NA	NA	NA	NA	NA	NA	NA	NA
1612	NA	NA	NA	NA	NA	NA	NA	NA	NA
1613	NA	NA	NA	NA	NA	NA	NA	NA	NA
1614	NA	NA	NA	NA	NA	NA	NA	NA	NA
1615	NA	NA	NA	NA	NA	NA	NA	NA	NA
1616	NA	NA	NA	NA	NA	NA	NA	NA	NA
1617	NA	NA	NA	NA	NA	NA	NA	NA	NA
1618	NA	NA	NA	NA	NA	NA	NA	NA	NA
1619	NA	NA	NA	NA	NA	NA	NA	NA	NA
1620	NA	NA	NA	NA	NA	NA	NA	NA	NA
1621	NA	NA	NA	NA	NA	NA	NA	NA	NA
1622	NA	NA	NA	NA	NA	NA	NA	NA	NA
1623	NA	NA	NA	NA	NA	NA	NA	NA	NA
1624	NA	NA	NA	NA	NA	NA	NA	NA	NA
1625	NA	NA	NA	NA	NA	NA	NA	NA	NA
1626	NA	NA	NA	NA	NA	NA	NA	NA	NA
1627	NA	NA	NA	NA	NA	NA	NA	NA	NA
1628	NA	NA	NA	NA	NA	NA	NA	NA	NA
1629	NA	NA	NA	NA	NA	NA	NA	NA	NA
1630	NA	NA	NA	NA	NA	NA	NA	NA	NA
1631	NA	NA	NA	NA	NA	NA	NA	NA	NA
1632	NA	NA	NA	NA	NA	NA	NA	NA	NA
1633	NA	NA	NA	NA	NA	NA	NA	NA	NA
1634	NA	NA	NA	NA	NA	NA	NA	NA	NA
1635	NA	NA	NA	NA	NA	NA	NA	NA	NA
1636	NA	NA	NA	NA	NA	NA	NA	NA	NA
1637	NA	NA	NA	NA	NA	NA	NA	NA	NA
1638	NA	NA	NA	NA	NA	NA	NA	NA	NA
1639	NA	NA	NA	NA	NA	NA	NA	NA	NA
1640	NA	NA	NA	NA	NA	NA	NA	NA	NA
1641	NA	NA	NA	NA	NA	NA	NA	NA	NA
1642	NA	NA	NA	NA	NA	NA	NA	NA	NA
1643	NA	NA	NA	NA	NA	NA	NA	NA	NA
1644	NA	NA	NA	NA	NA	NA	NA	NA	NA
1645	NA	NA	NA	NA	NA	NA	NA	NA	NA
1646	NA	NA	NA	NA	NA	NA	NA	NA	NA
1647	NA	NA	NA	NA	NA	NA	NA	NA	NA
1648	NA	NA	NA	NA	NA	NA	NA	NA	NA
1649	NA	NA	NA	NA	NA	NA	NA	NA	NA
1650	NA	NA	NA	NA	NA	NA	NA	NA	NA
1651	NA	NA	NA	NA	NA	NA	NA	NA	NA
1652	NA	NA	NA	NA	NA	NA	NA	NA	NA
1653	NA	NA	NA	NA	NA	NA	NA	NA	NA
1654	NA	NA	NA	NA	NA	NA	NA	NA	NA
1655	NA	NA	NA	NA	NA	NA	NA	NA	NA
1656	NA	NA	NA	NA	NA	NA	NA	NA	NA
1657	NA	NA	NA	NA	NA	NA	NA	NA	NA
1658	NA	NA	NA	NA	NA	NA	NA	NA	NA
1659	NA	NA	NA	NA	NA	NA	NA	NA	NA
1660	NA	NA	NA	NA	NA	NA	NA	NA	NA
1661	NA	NA	NA	NA	NA	NA	NA	NA	NA
1662	NA	NA	NA	NA	NA	NA	NA	NA	NA
1663	NA	NA	NA	NA	NA	NA	NA	NA	NA
1664	NA	NA	NA	NA	NA	NA	NA	NA	NA
1665	NA	NA	NA	NA	NA	NA	NA	NA	NA
1666	NA	NA	NA	NA	NA	NA	NA	NA	NA
1667	NA	NA	NA	NA	NA	NA	NA	NA	NA
1668	NA	NA	NA	NA	NA	NA	NA	NA	NA
1669	NA	NA	NA	NA	NA	NA	NA	NA	NA
1670	NA	NA	NA	NA	NA	NA	NA	NA	NA
1671	NA	NA	NA	NA	NA	NA	NA	NA	NA
1672	NA	NA	NA	NA	NA	NA	NA	NA	NA
1673	NA	NA	NA	NA	NA	NA	NA	NA	NA
1674	NA	NA	NA	NA	NA	NA	NA	NA	NA
1675	NA	NA	NA	NA	NA	NA	NA	NA	NA
1676	NA	NA	NA	NA	NA	NA	NA	NA	NA
1677	NA	NA	NA	NA	NA	NA	NA	NA	NA
1678	NA	NA	NA	NA	NA	NA	NA	NA	NA
1679	NA	NA	NA	NA	NA	NA	NA	NA	NA
1680	NA	NA	NA	NA	NA	NA	NA	NA	NA
1681	NA	NA	NA	NA	NA	NA	NA	NA	NA
1682	NA	NA	NA	NA	NA	NA	NA	NA	NA
1683	NA	NA	NA	NA	NA	NA	NA	NA	NA
1684	NA	NA	NA	NA	NA	NA	NA	NA	NA
1685	NA	NA	NA	NA	NA	NA	NA	NA	NA
1686	NA	NA	NA	NA	NA	NA	NA	NA	NA
1687	NA	NA	NA	NA	NA	NA	NA	NA	NA
1688	NA	NA	NA	NA	NA	NA	NA	NA	NA
1689	NA	NA	NA	NA	NA	NA	NA	NA	NA
1690	NA	NA	NA	NA	NA	NA	NA	NA	NA
1691	NA	NA	NA	NA	NA	NA	NA	NA	NA
1692	NA	NA	NA	NA	NA	NA	NA	NA	NA
1693	NA	NA	NA	NA	NA	NA	NA	NA	NA
1694	NA	NA	NA	NA	NA	NA	NA	NA	NA
1695	NA	NA	NA	NA	NA	NA	NA	NA	NA
1696	NA	NA	NA	NA	NA	NA	NA	NA	NA
1697	NA	NA	NA	NA	NA	NA	NA	NA	NA
1698	NA	NA	NA	NA	NA	NA	NA	NA	NA
1699	NA	NA	NA	NA	NA	NA	NA	NA	NA
1700	NA	NA	NA	NA	NA	NA	NA	NA	NA
1701	NA	NA	NA	NA	NA	NA	NA	NA	NA
1702	NA	NA	NA	NA	NA	NA	NA	NA	NA
1703	NA	NA	NA	NA	NA	NA	NA	NA	NA
1704	NA	NA	NA	NA	NA	NA	NA	NA	NA
1705	NA	NA	NA	NA	NA	NA	NA	NA	NA
1706	NA	NA	NA	NA	NA	NA	NA	NA	NA
1707	NA	NA	NA	NA	NA	NA	NA	NA	NA
1708	NA	NA	NA	NA	NA	NA	NA	NA	NA
1709	NA	NA	NA	NA	NA	NA	NA	NA	NA
1710	NA	NA	NA	NA	NA	NA	NA	NA	NA
1711	NA	NA	NA	NA	NA	NA	NA	NA	NA
1712	NA	NA	NA	NA	NA	NA	NA	NA	NA
1713	NA	NA	NA	NA	NA	NA	NA	NA	NA
1714	NA	NA	NA	NA	NA	NA	NA	NA	NA
1715	NA	NA	NA	NA	NA	NA	NA	NA	NA
1716	NA	NA	NA	NA	NA	NA	NA	NA	NA
1717	NA	NA	NA	NA	NA	NA	NA	NA	NA
1718	NA	NA	NA	NA	NA	NA	NA	NA	NA
1719	NA	NA	NA	NA	NA	NA	NA	NA	NA
1720	NA	NA	NA	NA	NA	NA	NA	NA	NA
1721	NA	NA	NA	NA	NA	NA	NA	NA	NA
1722	NA	NA	NA	NA	NA	NA	NA	NA	NA
1723	NA	NA	NA	NA	NA	NA	NA	NA	NA
1724	NA	NA	NA	NA	NA	NA	NA	NA	NA
1725	NA	NA	NA	NA	NA	NA	NA	NA	NA
1726	NA	NA	NA	NA	NA	NA	NA	NA	NA
1727	NA	NA	NA	NA	NA	NA	NA	NA	NA
1728	NA	NA	NA	NA	NA	NA	NA	NA	NA
1729	NA	NA	NA	NA	NA	NA	NA	NA	NA
1730	NA	NA	NA	NA	NA	NA	NA	NA	NA
1731	NA	NA	NA	NA	NA	NA	NA	NA	NA
1732	NA	NA	NA	NA	NA	NA	NA	NA	NA
1733	NA	NA	NA	NA	NA	NA	NA	NA	NA
1734	NA	NA	NA	NA	NA	NA	NA	NA	NA
1735	NA	NA	NA	NA	NA	NA	NA	NA	NA
1736	NA	NA	NA	NA	NA	NA	NA	NA	NA
1737	NA	NA	NA	NA	NA	NA	NA	NA	NA
1738	NA	NA	NA	NA	NA	NA	NA	NA	NA
1739	NA	NA	NA	NA	NA	NA	NA	NA	NA
1740	NA	NA	NA	NA	NA	NA	NA	NA	NA
1741	NA	NA	NA	NA	NA	NA	NA	NA	NA
1742	NA	NA	NA	NA	NA	NA	NA	NA	NA
1743	NA	NA	NA	NA	NA	NA	NA	NA	NA
1744	NA	NA	NA	NA	NA	NA	NA	NA	NA
1745	NA	NA	NA	NA	NA	NA	NA	NA	NA
1746	NA	NA	NA	NA	NA	NA	NA	NA	NA
1747	NA	NA	NA	NA	NA	NA	NA	NA	NA
1748	NA	NA	NA	NA	NA	NA	NA	NA	NA
1749	NA	NA	NA	NA	NA	NA	NA	NA	NA
1750	NA	NA	NA	NA	NA	NA	NA	NA	NA
1751	NA	NA	NA	NA	NA	NA	NA	NA	NA
1752	NA	NA	NA	NA	NA	NA	NA	NA	NA
1753	NA	NA	NA	NA	NA	NA	NA	NA	NA
1754	NA	NA	NA	NA	NA	NA	NA	NA	NA
1755	NA	NA	NA	NA	NA	NA	NA	NA	NA
1756	NA	NA	NA	NA	NA	NA	NA	NA	NA
1757	NA	NA	NA	NA	NA	NA	NA	NA	NA
1758	NA	NA	NA	NA	NA	NA	NA	NA	NA
1759	NA	NA	NA	NA	NA	NA	NA	NA	NA
1760	NA	NA	NA	NA	NA	NA	NA	NA	NA
1761	NA	NA	NA	NA	NA	NA	NA	NA	NA
1762	NA	NA	NA	NA	NA	NA	NA	NA	NA
1763	NA	NA	NA	NA	NA	NA	NA	NA	NA
1764	NA	NA	NA	NA	NA	NA	NA	NA	NA
1765	NA	NA	NA	NA	NA	NA	NA	NA	NA
1766	NA	NA	NA	NA	NA	NA	NA	NA	NA
1767	NA	NA	NA	NA	NA	NA	NA	NA	NA
1768	NA	NA	NA	NA	NA	NA	NA	NA	NA
1769	NA	NA	NA	NA	NA	NA	NA	NA	NA
1770	NA	NA	NA	NA	NA	NA	NA	NA	NA
1771	NA	NA	NA	NA	NA	NA	NA	NA	NA
1772	NA	NA	NA	NA	NA	NA	NA	NA	NA
1773	NA	NA	NA	NA	NA	NA	NA	NA	NA
1774	NA	NA	NA	NA	NA	NA	NA	NA	NA
1775	NA	NA	NA	NA	NA	NA	NA	NA	NA
1776	NA	NA	NA	NA	NA	NA	NA	NA	NA
1777	NA	NA	NA	NA	NA	NA	NA	NA	NA
1778	NA	NA	NA	NA	NA	NA	NA	NA	NA
1779	NA	NA	NA	NA	NA	NA	NA	NA	NA
1780	NA	NA	NA	NA	NA	NA	NA	NA	NA
1781	NA	NA	NA	NA	NA	NA	NA	NA	NA
1782	NA	NA	NA	NA	NA	NA	NA	NA	NA
1783	NA	NA	NA	NA	NA	NA	NA	NA	NA
1784	NA	NA	NA	NA	NA	NA	NA	NA	NA
1785	NA	NA	NA	NA	NA	NA	NA	NA	NA
1786	NA	NA	NA	NA	NA	NA	NA	NA	NA
1787	NA	NA	NA	NA	NA	NA	NA	NA	NA
1788	NA	NA	NA	NA	NA	NA	NA	NA	NA
1789	NA	NA	NA	NA	NA	NA	NA	NA	NA
1790	NA	NA	NA	NA	NA	NA	NA	NA	NA
1791	NA	NA	NA	NA	NA	NA	NA	NA	NA
1792	NA	NA	NA	NA	NA	NA	NA	NA	NA
1793	NA	NA	NA	NA	NA	NA	NA	NA	NA
1794	NA	NA	NA	NA	NA	NA	NA	NA	NA
1795	NA	NA	NA	NA	NA	NA	NA	NA	NA
1796	NA	NA	NA	NA	NA	NA	NA	NA	NA
1797	NA	NA	NA	NA	NA	NA	NA	NA	NA
1798	NA	NA	NA	NA	NA	NA	NA	NA	NA
1799	NA	NA	NA	NA	NA	NA	NA	NA	NA
1800	NA	NA	NA	NA	NA	NA	NA	NA	NA
1801	NA	NA	NA	NA	NA	NA	NA	NA	NA
1802	NA	NA	NA	NA	NA	NA	NA	NA	NA
1803	NA	NA	NA	NA	NA	NA	NA	NA	NA
1804	NA	NA	NA	NA	NA	NA	NA	NA	NA
1805	NA	NA	NA	NA	NA	NA	NA	NA	NA
1806	NA	NA	NA	NA	NA	NA	NA	NA	NA
1807	NA	NA	NA	NA	NA	NA	NA	NA	NA
1808	NA	NA	NA	NA	NA	NA	NA	NA	NA
1809	NA	NA	NA	NA	NA	NA	NA	NA	NA
1810	NA	NA	NA	NA	NA	NA	NA	NA	NA
1811	NA	NA	NA	NA	NA	NA	NA	NA	NA
1812	NA	NA	NA	NA	NA	NA	NA	NA	NA
1813	NA	NA	NA	NA	NA	NA	NA	NA	NA
1814	NA	NA	NA	NA	NA	NA	NA	NA	NA
1815	NA	NA	NA	NA	NA	NA	NA	NA	NA
1816	NA	NA	NA	NA	NA	NA	NA	NA	NA
1817	NA	NA	NA	NA	NA	NA	NA	NA	NA
1818	NA	NA	NA	NA	NA	NA	NA	NA	NA
1819	NA	NA	NA	NA	NA	NA	NA	NA	NA
1820	NA	NA	NA	NA	NA	NA	NA	NA	NA
1821	NA	NA	NA	NA	NA	NA	NA	NA	NA
1822	NA	NA	NA	NA	NA	NA	NA	NA	NA
1823	NA	NA	NA	NA	NA	NA	NA	NA	NA
1824	NA	NA	NA	NA	NA	NA	NA	NA	NA
1825	NA	NA	NA	NA	NA	NA	NA	NA	NA
1826	NA	NA	NA	NA	NA	NA	NA	NA	NA
1827	64	NA	NA	NA	NA	NA	NA	NA	NA
1828	87	NA	NA	NA	NA	NA	NA	NA	NA
1829	NA	NA	NA	NA	NA	NA	NA	NA	NA
1830	98	NA	NA	NA	NA	NA	NA	NA	NA
1831	94	NA	NA	NA	NA	NA	NA	NA	NA
1832	NA	NA	NA	NA	NA	NA	NA	NA	NA
1833	NA	NA	NA	NA	NA	NA	NA	NA	NA
1834	91	NA	NA	NA	NA	NA	NA	NA	NA
1835	102	NA	NA	NA	NA	NA	NA	NA	NA
1836	118	NA	NA	NA	NA	NA	NA	NA	NA
1837	106	NA	NA	NA	NA	NA	NA	NA	NA
1838	NA	NA	NA	NA	NA	NA	NA	NA	NA
1839	NA	NA	NA	NA	NA	NA	NA	NA	NA
1840	NA	NA	NA	NA	NA	NA	NA	NA	NA
1841	115	NA	NA	NA	NA	NA	NA	NA	NA
1842	84	NA	NA	NA	NA	NA	NA	NA	NA
1843	117	NA	NA	NA	NA	NA	NA	NA	NA
1844	106	NA	NA	NA	NA	NA	NA	NA	NA
1845	92	NA	NA	NA	NA	NA	NA	NA	NA
1846	98	NA	NA	NA	NA	NA	NA	NA	NA
1847	113	NA	NA	NA	NA	NA	NA	NA	NA
1848	91	NA	NA	NA	NA	NA	NA	NA	NA
1849	94	NA	NA	NA	NA	NA	NA	NA	NA
1850	105	NA	NA	NA	NA	NA	NA	NA	NA
1851	90	NA	NA	NA	NA	NA	NA	NA	NA
1852	114	NA	NA	NA	NA	NA	NA	NA	NA
1853	100	NA	NA	NA	NA	NA	NA	NA	NA
1854	103	NA	NA	NA	NA	NA	NA	NA	NA
1855	115	NA	NA	NA	NA	NA	NA	NA	NA
1856	119	NA	NA	NA	NA	NA	NA	NA	NA
1857	100	NA	NA	NA	NA	NA	NA	NA	NA
1858	91	NA	NA	NA	NA	NA	NA	NA	NA
1859	86	NA	NA	NA	NA	NA	NA	NA	NA
1860	96	NA	NA	NA	NA	NA	NA	NA	NA
1861	104	NA	NA	NA	NA	NA	NA	NA	NA
1862	108	NA	NA	NA	NA	NA	NA	NA	NA
1863	114	NA	NA	NA	NA	NA	NA	NA	NA
1864	100	NA	NA	NA	NA	NA	NA	NA	NA
1865	98	NA	NA	NA	NA	NA	NA	NA	NA
1866	94	NA	NA	NA	NA	NA	NA	NA	NA
1867	106	NA	NA	NA	NA	NA	NA	NA	NA
1868	106	NA	NA	NA	NA	NA	NA	NA	NA
1869	111	NA	NA	NA	NA	NA	NA	NA	NA
1870	106	NA	NA	NA	NA	NA	NA	NA	NA
1871	75	NA	NA	NA	NA	NA	NA	NA	NA
1872	113	NA	NA	NA	NA	NA	NA	NA	NA
1873	115	NA	NA	NA	NA	NA	NA	NA	NA
1874	105	NA	NA	NA	NA	NA	NA	NA	NA
1875	110	NA	NA	NA	NA	NA	NA	NA	NA
1876	105	NA	NA	NA	NA	NA	NA	NA	NA
1877	109	NA	NA	NA	NA	NA	NA	NA	NA
1878	74	NA	NA	NA	NA	NA	NA	NA	NA
1879	115	NA	NA	NA	NA	NA	NA	NA	NA
1880	68	NA	NA	NA	NA	NA	NA	NA	NA
1881	114	NA	NA	NA	NA	NA	NA	NA	NA
1882	81	NA	NA	NA	NA	NA	NA	NA	NA
1883	114	NA	NA	NA	NA	NA	NA	NA	NA
1884	94	NA	NA	NA	NA	NA	NA	NA	NA
1885	NA	NA	NA	NA	NA	NA	NA	NA	NA
1886	96	NA	NA	NA	NA	NA	NA	NA	NA
1887	115	NA	NA	NA	NA	NA	NA	NA	NA
1888	116	NA	NA	NA	NA	NA	NA	NA	NA
1889	104	NA	NA	NA	NA	NA	NA	NA	NA
1890	88	278.75	276.15	273.55	270.55	270.15	270.45	278.35	282.75
1891	104	281.85	274.95	265.65	267.85	269.65	270.75	278.95	282.95
1892	97	281.65	275.65	274.15	266.05	268.25	269.35	277.75	282.85
1893	105	281.85	274.25	268.25	262.75	265.25	270.55	276.75	283.65
1894	82	283.25	275.45	268.45	269.25	265.65	275.35	279.15	284.35
1895	110	283.75	273.85	271.35	266.05	264.65	268.65	277.95	286.25
1896	111	279.25	276.35	271.75	265.45	266.85	268.05	280.85	286.85
1897	94	280.45	278.05	269.05	266.95	268.25	272.75	278.95	284.25
1898	76	283.45	275.75	270.55	267.75	269.05	277.45	277.45	284.95
1899	109	283.25	276.35	269.85	267.15	265.95	270.85	279.85	284.55
1900	108	284.25	276.45	271.15	268.25	267.15	267.85	278.85	284.65
1901	104	286.45	277.05	270.15	267.35	264.65	271.35	279.15	284.75
1902	87	282.85	273.35	269.75	266.65	266.95	275.45	279.65	283.55
1903	61	282.05	279.05	267.95	267.25	269.25	277.05	278.75	286.05
1904	75	283.25	274.55	267.45	263.35	263.05	271.15	276.55	286.25
1905	76	280.75	274.55	266.65	264.95	263.95	270.85	277.45	283.95
1906	94	283.05	274.75	271.75	271.35	267.35	NA	278.65	284.55
1907	101	282.45	275.65	268.25	266.95	264.45	273.75	275.85	281.35
1908	96	280.25	275.65	272.05	267.75	264.35	272.85	277.75	285.85
1909	96	283.75	277.15	269.95	268.85	269.35	271.25	277.65	283.35
1910	84	280.75	278.35	268.85	268.75	266.85	276.45	281.25	283.45
1911	105	283.65	275.05	266.85	269.25	268.45	271.25	278.45	287.85
1912	109	282.65	275.25	274.45	263.35	265.85	269.45	278.05	285.25
1913	81	284.25	278.15	273.45	272.75	266.05	274.65	280.15	283.75
1914	106	284.85	279.45	273.15	268.05	263.95	271.55	277.35	285.65
1915	102	284.55	276.35	269.05	268.95	270.15	270.95	281.35	282.75
1916	105	283.85	277.45	270.45	271.55	265.35	268.45	278.65	284.85
1917	93	283.35	276.35	270.45	267.75	265.15	272.65	277.35	280.65
1918	105	280.75	274.15	264.95	262.75	266.25	272.65	278.45	286.55
1919	80	283.95	278.05	272.55	270.85	270.35	273.55	277.95	284.65
1920	95	284.25	276.35	267.25	262.75	266.65	273.45	277.05	283.65
1921	75	285.75	275.95	271.85	269.65	270.55	277.45	282.85	285.85
1922	97	283.55	275.75	270.05	266.15	269.55	273.85	279.45	286.55
1923	111	282.95	278.05	270.35	266.25	265.15	270.35	277.75	282.65
1924	99	282.65	277.15	274.95	268.85	265.65	272.45	277.85	281.95
1925	84	282.85	276.85	268.45	265.75	271.55	274.65	279.15	282.55
1926	111	278.85	276.45	270.65	268.85	266.55	269.65	275.65	282.75
1927	87	281.65	276.95	268.15	267.45	270.95	275.35	278.85	283.65
1928	99	284.55	278.35	271.35	270.05	268.15	271.95	277.75	283.85
1929	83	284.15	277.75	273.55	268.45	267.95	276.15	279.75	284.15
1930	91	282.05	276.65	269.85	268.85	269.85	272.65	278.15	285.55
1931	89	282.25	278.35	270.65	268.35	269.25	274.05	279.95	285.55
1932	102	285.55	281.65	273.35	274.75	270.85	271.05	277.15	285.45
1933	94	284.95	275.55	273.15	273.75	270.85	272.65	280.55	286.65
1934	101	282.35	273.25	268.65	268.85	260.95	271.55	278.65	285.85
1935	102	281.85	279.35	268.65	266.05	267.65	274.35	278.65	282.55
1936	91	283.45	278.25	267.95	267.35	265.05	274.85	277.65	286.15
1937	107	283.45	274.55	272.35	272.75	270.85	270.35	278.95	285.65
1938	83	282.35	277.35	270.45	267.95	270.35	275.75	280.45	284.65
1939	107	283.95	278.35	272.25	NA	269.35	271.15	277.45	285.65
1940	109	283.55	275.35	271.45	264.35	267.85	269.85	277.05	285.25
1941	105	281.85	276.85	271.95	267.45	268.15	269.65	281.55	285.65
1942	92	284.05	278.95	272.25	268.15	267.15	275.15	281.25	286.85
1943	93	284.25	277.15	268.35	266.25	269.25	272.25	275.65	284.35
1944	104	282.15	276.25	268.95	270.35	268.85	270.95	276.95	287.75
1945	84	282.55	277.45	269.25	264.15	269.75	278.65	282.25	282.55
1946	85	282.85	277.75	268.65	269.25	267.55	278.25	278.85	284.75
1947	103	286.05	279.55	272.05	270.35	267.35	272.25	278.75	284.05
1948	87	287.45	276.25	269.85	265.55	267.45	273.35	281.05	283.35
1949	86	282.25	281.05	272.85	271.15	271.95	274.15	279.85	286.45
1950	88	286.45	NA	272.75	273.05	268.25	270.35	277.45	285.65
1951	93	284.65	277.85	269.95	270.35	269.45	274.45	279.75	285.85
1952	96	284.85	274.95	272.15	270.25	270.85	273.25	281.05	283.75
1953	79	281.65	278.85	273.15	272.15	NA	275.45	279.35	285.65
1954	87	284.45	279.15	274.35	266.55	272.55	273.35	279.85	284.45
1955	107	284.55	276.95	270.65	267.05	269.35	272.55	280.65	286.55
1956	103	284.25	275.55	267.45	267.35	269.55	270.15	276.65	282.45
1957	100	284.15	278.15	273.35	264.65	270.85	273.95	280.35	283.95
1958	96	283.45	277.95	273.15	267.55	266.45	273.25	280.05	283.45
1959	108	282.85	277.95	266.35	267.25	266.85	271.35	279.25	285.65
1960	104	283.25	275.75	272.35	268.35	269.55	268.75	279.65	285.75
1961	101	283.05	279.35	268.15	265.05	269.55	273.15	276.95	283.35
1962	93	285.35	277.35	271.75	267.85	266.25	273.05	278.75	286.85
1963	99	283.25	NA	269.55	266.75	265.45	273.95	278.75	283.55
1964	98	285.65	279.75	266.45	268.75	267.35	273.55	279.55	286.55
1965	107	282.55	278.45	271.45	266.75	268.35	271.15	276.45	286.25
1966	88	281.85	276.55	273.05	266.75	268.55	274.25	277.45	282.25
1967	99	283.05	279.45	271.55	272.05	266.65	272.15	279.05	281.15
1968	92	284.05	275.65	271.75	264.25	265.35	273.25	280.05	281.25
1969	104	285.55	276.35	270.05	268.05	267.95	271.55	280.05	284.45
1970	104	283.05	277.15	268.25	263.15	267.55	271.65	280.05	286.25
1971	109	284.65	278.55	268.95	265.45	269.05	271.15	NA	284.15
1972	110	286.25	276.25	272.55	268.55	266.45	270.45	276.45	285.95
1973	76	280.45	275.05	271.15	269.95	266.35	277.65	280.45	284.35
1974	76	284.15	277.45	271.25	268.65	266.75	272.85	281.35	283.55
1975	87	281.05	277.25	272.05	270.35	269.45	271.55	276.25	288.05
1976	87	284.65	280.55	269.65	264.55	271.45	275.25	280.45	284.05
1977	90	280.55	274.45	267.65	263.35	268.05	275.95	280.45	286.45
1978	105	281.65	278.05	269.85	265.75	264.05	270.35	277.05	286.25
1979	94	282.15	276.65	271.15	266.75	262.35	275.55	278.55	285.55
1980	95	282.85	279.05	272.95	268.55	265.45	272.55	279.65	285.65
1981	76	281.55	275.35	267.15	263.25	272.35	273.75	280.65	285.05
1982	107	281.25	276.65	271.15	263.85	268.25	273.05	278.75	286.25
1983	87	283.55	278.85	274.65	268.75	270.25	274.65	278.55	284.15
1984	101	283.65	277.15	268.35	265.85	272.55	269.55	279.85	283.45
1985	88	284.95	277.35	273.95	265.95	268.95	274.25	280.55	286.35
1986	92	283.85	277.35	269.05	267.95	267.55	275.25	281.15	286.55
1987	90	282.55	276.15	272.75	268.05	267.25	275.75	282.45	287.65
1988	94	281.95	277.95	273.05	267.75	268.45	273.55	279.45	286.55
1989	84	280.95	278.55	270.55	270.45	267.15	272.35	278.15	285.35
1990	81	283.45	276.35	263.65	272.45	270.55	275.05	281.25	283.75
1991	78	NA	NA	NA	NA	NA	NA	NA	NA
1992	102	NA	NA	NA	NA	NA	NA	NA	NA
1993	105	281.05	276.55	272.05	269.65	265.35	271.25	280.15	285.25
1994	109	282.25	276.85	270.65	262.25	266.15	272.15	281.35	283.65
1995	97	283.55	279.95	273.35	271.55	266.85	275.35	277.75	285.15
1996	101	285.35	274.65	268.75	266.75	268.05	271.45	278.55	284.25
1997	96	283.75	274.55	274.05	267.35	271.25	273.05	278.85	282.95
1998	86	282.65	275.75	272.55	271.15	272.45	276.05	280.75	289.35
1999	96	284.45	278.25	275.35	267.55	271.55	272.65	279.85	287.75
2000	77	283.65	280.85	273.15	268.15	271.25	277.45	279.25	287.15
2001	103	284.15	276.65	268.05	NA	270.45	272.45	280.95	287.45
2002	NA	284.75	281.65	275.35	272.95	272.75	274.95	280.95	284.05
2003	105	282.25	276.65	271.15	265.15	266.65	273.45	277.85	284.55
