# Supplementary material for: A decade of cold Eurasian winters reconstructed for the early 19th century
Source: Nat Commun. 2022 Apr 19;13:2116. doi: 10.1038/s41467-022-29677-8 (PMC9019108; doi:10.1038/s41467-022-29677-8)
Supplement: Supplementary file 4 — Supplementary Code 1 [file 41467_2022_29677_MOESM4_ESM.zip › Rinput/Lake_Sebago_spring.txt]

Year	DOY	Toct	Tnov	Tdec	Tjan	Tfeb	Tmar	Tapr	Tmay
1886	1950	4	7	289.4	43.8	289.7	43.65	NA	NA
1600	NA	NA	NA	NA	NA	NA	NA	NA	NA
1601	NA	NA	NA	NA	NA	NA	NA	NA	NA
1602	NA	NA	NA	NA	NA	NA	NA	NA	NA
1603	NA	NA	NA	NA	NA	NA	NA	NA	NA
1604	NA	NA	NA	NA	NA	NA	NA	NA	NA
1605	NA	NA	NA	NA	NA	NA	NA	NA	NA
1606	NA	NA	NA	NA	NA	NA	NA	NA	NA
1607	NA	NA	NA	NA	NA	NA	NA	NA	NA
1608	NA	NA	NA	NA	NA	NA	NA	NA	NA
1609	NA	NA	NA	NA	NA	NA	NA	NA	NA
1610	NA	NA	NA	NA	NA	NA	NA	NA	NA
1611	NA	NA	NA	NA	NA	NA	NA	NA	NA
1612	NA	NA	NA	NA	NA	NA	NA	NA	NA
1613	NA	NA	NA	NA	NA	NA	NA	NA	NA
1614	NA	NA	NA	NA	NA	NA	NA	NA	NA
1615	NA	NA	NA	NA	NA	NA	NA	NA	NA
1616	NA	NA	NA	NA	NA	NA	NA	NA	NA
1617	NA	NA	NA	NA	NA	NA	NA	NA	NA
1618	NA	NA	NA	NA	NA	NA	NA	NA	NA
1619	NA	NA	NA	NA	NA	NA	NA	NA	NA
1620	NA	NA	NA	NA	NA	NA	NA	NA	NA
1621	NA	NA	NA	NA	NA	NA	NA	NA	NA
1622	NA	NA	NA	NA	NA	NA	NA	NA	NA
1623	NA	NA	NA	NA	NA	NA	NA	NA	NA
1624	NA	NA	NA	NA	NA	NA	NA	NA	NA
1625	NA	NA	NA	NA	NA	NA	NA	NA	NA
1626	NA	NA	NA	NA	NA	NA	NA	NA	NA
1627	NA	NA	NA	NA	NA	NA	NA	NA	NA
1628	NA	NA	NA	NA	NA	NA	NA	NA	NA
1629	NA	NA	NA	NA	NA	NA	NA	NA	NA
1630	NA	NA	NA	NA	NA	NA	NA	NA	NA
1631	NA	NA	NA	NA	NA	NA	NA	NA	NA
1632	NA	NA	NA	NA	NA	NA	NA	NA	NA
1633	NA	NA	NA	NA	NA	NA	NA	NA	NA
1634	NA	NA	NA	NA	NA	NA	NA	NA	NA
1635	NA	NA	NA	NA	NA	NA	NA	NA	NA
1636	NA	NA	NA	NA	NA	NA	NA	NA	NA
1637	NA	NA	NA	NA	NA	NA	NA	NA	NA
1638	NA	NA	NA	NA	NA	NA	NA	NA	NA
1639	NA	NA	NA	NA	NA	NA	NA	NA	NA
1640	NA	NA	NA	NA	NA	NA	NA	NA	NA
1641	NA	NA	NA	NA	NA	NA	NA	NA	NA
1642	NA	NA	NA	NA	NA	NA	NA	NA	NA
1643	NA	NA	NA	NA	NA	NA	NA	NA	NA
1644	NA	NA	NA	NA	NA	NA	NA	NA	NA
1645	NA	NA	NA	NA	NA	NA	NA	NA	NA
1646	NA	NA	NA	NA	NA	NA	NA	NA	NA
1647	NA	NA	NA	NA	NA	NA	NA	NA	NA
1648	NA	NA	NA	NA	NA	NA	NA	NA	NA
1649	NA	NA	NA	NA	NA	NA	NA	NA	NA
1650	NA	NA	NA	NA	NA	NA	NA	NA	NA
1651	NA	NA	NA	NA	NA	NA	NA	NA	NA
1652	NA	NA	NA	NA	NA	NA	NA	NA	NA
1653	NA	NA	NA	NA	NA	NA	NA	NA	NA
1654	NA	NA	NA	NA	NA	NA	NA	NA	NA
1655	NA	NA	NA	NA	NA	NA	NA	NA	NA
1656	NA	NA	NA	NA	NA	NA	NA	NA	NA
1657	NA	NA	NA	NA	NA	NA	NA	NA	NA
1658	NA	NA	NA	NA	NA	NA	NA	NA	NA
1659	NA	NA	NA	NA	NA	NA	NA	NA	NA
1660	NA	NA	NA	NA	NA	NA	NA	NA	NA
1661	NA	NA	NA	NA	NA	NA	NA	NA	NA
1662	NA	NA	NA	NA	NA	NA	NA	NA	NA
1663	NA	NA	NA	NA	NA	NA	NA	NA	NA
1664	NA	NA	NA	NA	NA	NA	NA	NA	NA
1665	NA	NA	NA	NA	NA	NA	NA	NA	NA
1666	NA	NA	NA	NA	NA	NA	NA	NA	NA
1667	NA	NA	NA	NA	NA	NA	NA	NA	NA
1668	NA	NA	NA	NA	NA	NA	NA	NA	NA
1669	NA	NA	NA	NA	NA	NA	NA	NA	NA
1670	NA	NA	NA	NA	NA	NA	NA	NA	NA
1671	NA	NA	NA	NA	NA	NA	NA	NA	NA
1672	NA	NA	NA	NA	NA	NA	NA	NA	NA
1673	NA	NA	NA	NA	NA	NA	NA	NA	NA
1674	NA	NA	NA	NA	NA	NA	NA	NA	NA
1675	NA	NA	NA	NA	NA	NA	NA	NA	NA
1676	NA	NA	NA	NA	NA	NA	NA	NA	NA
1677	NA	NA	NA	NA	NA	NA	NA	NA	NA
1678	NA	NA	NA	NA	NA	NA	NA	NA	NA
1679	NA	NA	NA	NA	NA	NA	NA	NA	NA
1680	NA	NA	NA	NA	NA	NA	NA	NA	NA
1681	NA	NA	NA	NA	NA	NA	NA	NA	NA
1682	NA	NA	NA	NA	NA	NA	NA	NA	NA
1683	NA	NA	NA	NA	NA	NA	NA	NA	NA
1684	NA	NA	NA	NA	NA	NA	NA	NA	NA
1685	NA	NA	NA	NA	NA	NA	NA	NA	NA
1686	NA	NA	NA	NA	NA	NA	NA	NA	NA
1687	NA	NA	NA	NA	NA	NA	NA	NA	NA
1688	NA	NA	NA	NA	NA	NA	NA	NA	NA
1689	NA	NA	NA	NA	NA	NA	NA	NA	NA
1690	NA	NA	NA	NA	NA	NA	NA	NA	NA
1691	NA	NA	NA	NA	NA	NA	NA	NA	NA
1692	NA	NA	NA	NA	NA	NA	NA	NA	NA
1693	NA	NA	NA	NA	NA	NA	NA	NA	NA
1694	NA	NA	NA	NA	NA	NA	NA	NA	NA
1695	NA	NA	NA	NA	NA	NA	NA	NA	NA
1696	NA	NA	NA	NA	NA	NA	NA	NA	NA
1697	NA	NA	NA	NA	NA	NA	NA	NA	NA
1698	NA	NA	NA	NA	NA	NA	NA	NA	NA
1699	NA	NA	NA	NA	NA	NA	NA	NA	NA
1700	NA	NA	NA	NA	NA	NA	NA	NA	NA
1701	NA	NA	NA	NA	NA	NA	NA	NA	NA
1702	NA	NA	NA	NA	NA	NA	NA	NA	NA
1703	NA	NA	NA	NA	NA	NA	NA	NA	NA
1704	NA	NA	NA	NA	NA	NA	NA	NA	NA
1705	NA	NA	NA	NA	NA	NA	NA	NA	NA
1706	NA	NA	NA	NA	NA	NA	NA	NA	NA
1707	NA	NA	NA	NA	NA	NA	NA	NA	NA
1708	NA	NA	NA	NA	NA	NA	NA	NA	NA
1709	NA	NA	NA	NA	NA	NA	NA	NA	NA
1710	NA	NA	NA	NA	NA	NA	NA	NA	NA
1711	NA	NA	NA	NA	NA	NA	NA	NA	NA
1712	NA	NA	NA	NA	NA	NA	NA	NA	NA
1713	NA	NA	NA	NA	NA	NA	NA	NA	NA
1714	NA	NA	NA	NA	NA	NA	NA	NA	NA
1715	NA	NA	NA	NA	NA	NA	NA	NA	NA
1716	NA	NA	NA	NA	NA	NA	NA	NA	NA
1717	NA	NA	NA	NA	NA	NA	NA	NA	NA
1718	NA	NA	NA	NA	NA	NA	NA	NA	NA
1719	NA	NA	NA	NA	NA	NA	NA	NA	NA
1720	NA	NA	NA	NA	NA	NA	NA	NA	NA
1721	NA	NA	NA	NA	NA	NA	NA	NA	NA
1722	NA	NA	NA	NA	NA	NA	NA	NA	NA
1723	NA	NA	NA	NA	NA	NA	NA	NA	NA
1724	NA	NA	NA	NA	NA	NA	NA	NA	NA
1725	NA	NA	NA	NA	NA	NA	NA	NA	NA
1726	NA	NA	NA	NA	NA	NA	NA	NA	NA
1727	NA	NA	NA	NA	NA	NA	NA	NA	NA
1728	NA	NA	NA	NA	NA	NA	NA	NA	NA
1729	NA	NA	NA	NA	NA	NA	NA	NA	NA
1730	NA	NA	NA	NA	NA	NA	NA	NA	NA
1731	NA	NA	NA	NA	NA	NA	NA	NA	NA
1732	NA	NA	NA	NA	NA	NA	NA	NA	NA
1733	NA	NA	NA	NA	NA	NA	NA	NA	NA
1734	NA	NA	NA	NA	NA	NA	NA	NA	NA
1735	NA	NA	NA	NA	NA	NA	NA	NA	NA
1736	NA	NA	NA	NA	NA	NA	NA	NA	NA
1737	NA	NA	NA	NA	NA	NA	NA	NA	NA
1738	NA	NA	NA	NA	NA	NA	NA	NA	NA
1739	NA	NA	NA	NA	NA	NA	NA	NA	NA
1740	NA	NA	NA	NA	NA	NA	NA	NA	NA
1741	NA	NA	NA	NA	NA	NA	NA	NA	NA
1742	NA	NA	NA	NA	NA	NA	NA	NA	NA
1743	NA	NA	NA	NA	NA	NA	NA	NA	NA
1744	NA	NA	NA	NA	NA	NA	NA	NA	NA
1745	NA	NA	NA	NA	NA	NA	NA	NA	NA
1746	NA	NA	NA	NA	NA	NA	NA	NA	NA
1747	NA	NA	NA	NA	NA	NA	NA	NA	NA
1748	NA	NA	NA	NA	NA	NA	NA	NA	NA
1749	NA	NA	NA	NA	NA	NA	NA	NA	NA
1750	NA	NA	NA	NA	NA	NA	NA	NA	NA
1751	NA	NA	NA	NA	NA	NA	NA	NA	NA
1752	NA	NA	NA	NA	NA	NA	NA	NA	NA
1753	NA	NA	NA	NA	NA	NA	NA	NA	NA
1754	NA	NA	NA	NA	NA	NA	NA	NA	NA
1755	NA	NA	NA	NA	NA	NA	NA	NA	NA
1756	NA	NA	NA	NA	NA	NA	NA	NA	NA
1757	NA	NA	NA	NA	NA	NA	NA	NA	NA
1758	NA	NA	NA	NA	NA	NA	NA	NA	NA
1759	NA	NA	NA	NA	NA	NA	NA	NA	NA
1760	NA	NA	NA	NA	NA	NA	NA	NA	NA
1761	NA	NA	NA	NA	NA	NA	NA	NA	NA
1762	NA	NA	NA	NA	NA	NA	NA	NA	NA
1763	NA	NA	NA	NA	NA	NA	NA	NA	NA
1764	NA	NA	NA	NA	NA	NA	NA	NA	NA
1765	NA	NA	NA	NA	NA	NA	NA	NA	NA
1766	NA	NA	NA	NA	NA	NA	NA	NA	NA
1767	NA	NA	NA	NA	NA	NA	NA	NA	NA
1768	NA	NA	NA	NA	NA	NA	NA	NA	NA
1769	NA	NA	NA	NA	NA	NA	NA	NA	NA
1770	NA	NA	NA	NA	NA	NA	NA	NA	NA
1771	NA	NA	NA	NA	NA	NA	NA	NA	NA
1772	NA	NA	NA	NA	NA	NA	NA	NA	NA
1773	NA	NA	NA	NA	NA	NA	NA	NA	NA
1774	NA	NA	NA	NA	NA	NA	NA	NA	NA
1775	NA	NA	NA	NA	NA	NA	NA	NA	NA
1776	NA	NA	NA	NA	NA	NA	NA	NA	NA
1777	NA	NA	NA	NA	NA	NA	NA	NA	NA
1778	NA	NA	NA	NA	NA	NA	NA	NA	NA
1779	NA	NA	NA	NA	NA	NA	NA	NA	NA
1780	NA	NA	NA	NA	NA	NA	NA	NA	NA
1781	NA	NA	NA	NA	NA	NA	NA	NA	NA
1782	NA	NA	NA	NA	NA	NA	NA	NA	NA
1783	NA	NA	NA	NA	NA	NA	NA	NA	NA
1784	NA	NA	NA	NA	NA	NA	NA	NA	NA
1785	NA	NA	NA	NA	NA	NA	NA	NA	NA
1786	NA	NA	NA	NA	NA	NA	NA	NA	NA
1787	NA	NA	NA	NA	NA	NA	NA	NA	NA
1788	NA	NA	NA	NA	NA	NA	NA	NA	NA
1789	NA	NA	NA	NA	NA	NA	NA	NA	NA
1790	NA	NA	NA	NA	NA	NA	NA	NA	NA
1791	NA	NA	NA	NA	NA	NA	NA	NA	NA
1792	NA	NA	NA	NA	NA	NA	NA	NA	NA
1793	NA	NA	NA	NA	NA	NA	NA	NA	NA
1794	NA	NA	NA	NA	NA	NA	NA	NA	NA
1795	NA	NA	NA	NA	NA	NA	NA	NA	NA
1796	NA	NA	NA	NA	NA	NA	NA	NA	NA
1797	NA	NA	NA	NA	NA	NA	NA	NA	NA
1798	NA	NA	NA	NA	NA	NA	NA	NA	NA
1799	NA	NA	NA	NA	NA	NA	NA	NA	NA
1800	NA	NA	NA	NA	NA	NA	NA	NA	NA
1801	NA	NA	NA	NA	NA	NA	NA	NA	NA
1802	NA	NA	NA	NA	NA	NA	NA	NA	NA
1803	NA	NA	NA	NA	NA	NA	NA	NA	NA
1804	NA	NA	NA	NA	NA	NA	NA	NA	NA
1805	NA	NA	NA	NA	NA	NA	NA	NA	NA
1806	NA	NA	NA	NA	NA	NA	NA	NA	NA
1807	127	NA	NA	NA	NA	NA	NA	NA	NA
1808	NA	NA	NA	NA	NA	NA	NA	NA	NA
1809	NA	NA	NA	NA	NA	NA	NA	NA	NA
1810	NA	NA	NA	NA	NA	NA	NA	NA	NA
1811	NA	NA	NA	NA	NA	NA	NA	NA	NA
1812	122	NA	NA	NA	NA	NA	NA	NA	NA
1813	NA	NA	NA	NA	NA	NA	NA	NA	NA
1814	NA	NA	NA	NA	NA	NA	NA	NA	NA
1815	NA	NA	NA	NA	NA	NA	NA	NA	NA
1816	121	NA	NA	NA	NA	NA	NA	NA	NA
1817	NA	NA	NA	NA	NA	NA	NA	NA	NA
1818	NA	NA	NA	NA	NA	NA	NA	NA	NA
1819	119	NA	NA	NA	NA	NA	NA	NA	NA
1820	116	NA	NA	NA	NA	NA	NA	NA	NA
1821	119	NA	NA	NA	NA	NA	NA	NA	NA
1822	102	NA	NA	NA	NA	NA	NA	NA	NA
1823	113	NA	NA	NA	NA	NA	NA	NA	NA
1824	108	NA	NA	NA	NA	NA	NA	NA	NA
1825	106	NA	NA	NA	NA	NA	NA	NA	NA
1826	108	NA	NA	NA	NA	NA	NA	NA	NA
1827	NA	NA	NA	NA	NA	NA	NA	NA	NA
1828	NA	NA	NA	NA	NA	NA	NA	NA	NA
1829	NA	NA	NA	NA	NA	NA	NA	NA	NA
1830	NA	NA	NA	NA	NA	NA	NA	NA	NA
1831	NA	NA	NA	NA	NA	NA	NA	NA	NA
1832	NA	NA	NA	NA	NA	NA	NA	NA	NA
1833	NA	NA	NA	NA	NA	NA	NA	NA	NA
1834	104	NA	NA	NA	NA	NA	NA	NA	NA
1835	NA	NA	NA	NA	NA	NA	NA	NA	NA
1836	NA	NA	NA	NA	NA	NA	NA	NA	NA
1837	121	NA	NA	NA	NA	NA	NA	NA	NA
1838	NA	NA	NA	NA	NA	NA	NA	NA	NA
1839	NA	NA	NA	NA	NA	NA	NA	NA	NA
1840	110	NA	NA	NA	NA	NA	NA	NA	NA
1841	119	NA	NA	NA	NA	NA	NA	NA	NA
1842	110	NA	NA	NA	NA	NA	NA	NA	NA
1843	122	NA	NA	NA	NA	NA	NA	NA	NA
1844	108	NA	NA	NA	NA	NA	NA	NA	NA
1845	114	NA	NA	NA	NA	NA	NA	NA	NA
1846	104	NA	NA	NA	NA	NA	NA	NA	NA
1847	NA	NA	NA	NA	NA	NA	NA	NA	NA
1848	NA	NA	NA	NA	NA	NA	NA	NA	NA
1849	119	NA	NA	NA	NA	NA	NA	NA	NA
1850	NA	NA	NA	NA	NA	NA	NA	NA	NA
1851	110	NA	NA	NA	NA	NA	NA	NA	NA
1852	125	NA	NA	NA	NA	NA	NA	NA	NA
1853	110	NA	NA	NA	NA	NA	NA	NA	NA
1854	NA	NA	NA	NA	NA	NA	NA	NA	NA
1855	117	NA	NA	NA	NA	NA	NA	NA	NA
1856	118	NA	NA	NA	NA	NA	NA	NA	NA
1857	104	NA	NA	NA	NA	NA	NA	NA	NA
1858	106	NA	NA	NA	NA	NA	NA	NA	NA
1859	NA	NA	NA	NA	NA	NA	NA	NA	NA
1860	NA	NA	NA	NA	NA	NA	NA	NA	NA
1861	NA	NA	NA	NA	NA	NA	NA	NA	NA
1862	119	NA	NA	NA	NA	NA	NA	NA	NA
1863	118	NA	NA	NA	NA	NA	NA	NA	NA
1864	NA	NA	NA	NA	NA	NA	NA	NA	NA
1865	NA	NA	NA	NA	NA	NA	NA	NA	NA
1866	108	NA	NA	NA	NA	NA	NA	NA	NA
1867	116	NA	NA	NA	NA	NA	NA	NA	NA
1868	NA	NA	NA	NA	NA	NA	NA	NA	NA
1869	NA	NA	NA	NA	NA	NA	NA	NA	NA
1870	NA	NA	NA	NA	NA	NA	NA	NA	NA
1871	95	NA	NA	NA	NA	NA	NA	NA	NA
1872	125	NA	NA	NA	NA	NA	NA	NA	NA
1873	121	NA	NA	NA	NA	NA	NA	NA	NA
1874	127	NA	NA	NA	NA	NA	NA	NA	NA
1875	126	NA	NA	NA	NA	NA	NA	NA	NA
1876	122	NA	NA	NA	NA	NA	NA	NA	NA
1877	113	NA	NA	NA	NA	NA	NA	NA	NA
1878	102	NA	NA	NA	NA	NA	NA	NA	NA
1879	125	NA	NA	NA	NA	NA	NA	NA	NA
1880	104	NA	NA	NA	NA	NA	NA	NA	NA
1881	114	NA	NA	NA	NA	NA	NA	NA	NA
1882	109	NA	NA	NA	NA	NA	NA	NA	NA
1883	119	NA	NA	NA	NA	NA	NA	NA	NA
1884	117	NA	NA	NA	NA	NA	NA	NA	NA
1885	116	NA	NA	NA	NA	NA	NA	NA	NA
1886	115	281.55	276.45	270.05	266.95	267.15	271.25	279.95	284.55
1887	121	281.75	276.45	267.55	265.05	267.35	270.75	277.05	285.95
1888	129	281.55	275.85	270.45	262.95	267.35	270.95	276.25	281.95
1889	102	279.05	276.15	271.45	271.15	266.25	274.25	279.65	285.65
1890	114	280.65	277.65	272.75	267.85	269.75	272.05	278.35	283.95
1891	113	281.45	275.45	264.35	268.25	269.05	271.85	279.15	282.65
1892	102	281.25	276.15	274.75	268.15	268.65	271.35	279.25	283.55
1893	124	281.65	275.65	268.85	263.45	266.25	271.35	276.65	283.95
1894	109	283.15	276.35	267.25	267.35	266.25	275.35	278.95	283.95
1895	111	283.15	274.25	269.95	267.15	265.95	271.35	278.55	285.25
1896	112	280.65	277.15	271.65	266.45	267.45	270.55	279.05	285.55
1897	112	280.65	277.25	268.95	268.05	269.45	272.65	279.25	283.95
1898	103	282.75	275.15	270.45	266.85	270.35	275.75	277.85	284.15
1899	117	282.75	276.45	269.75	267.95	267.35	271.25	279.25	285.05
1900	117	283.05	275.75	272.85	268.25	267.95	270.75	279.95	282.65
1901	105	284.35	277.15	269.95	266.85	266.25	272.65	278.85	283.65
1902	89	282.95	273.55	270.65	267.25	269.15	276.95	279.55	284.15
1903	87	282.35	277.45	267.95	267.75	269.65	276.65	278.95	284.55
1904	114	282.55	274.85	268.25	263.65	263.75	271.85	277.25	286.15
1905	115	280.75	273.55	265.25	264.95	265.25	272.55	278.45	283.95
1906	112	282.25	275.45	271.25	271.25	268.45	269.85	277.95	283.65
1907	120	281.85	NA	267.35	265.25	264.25	272.85	276.55	281.65
1908	116	280.55	276.05	272.55	269.25	266.85	272.95	277.55	285.15
1909	105	283.65	275.95	269.65	267.75	268.95	272.55	277.65	283.55
1910	93	282.55	277.55	270.05	270.35	267.85	275.65	280.45	284.25
1911	119	282.75	275.75	267.15	268.35	265.65	271.35	277.85	286.55
1912	114	282.45	275.75	273.35	263.45	267.85	271.75	278.55	284.95
1913	99	283.95	277.05	272.95	272.55	266.65	274.55	279.05	282.75
1914	110	284.55	277.95	272.75	266.35	264.55	273.15	277.05	285.75
1915	102	283.45	275.35	NA	269.65	270.75	272.85	280.45	283.95
1916	109	283.45	277.65	271.35	269.75	266.45	269.85	278.25	284.05
1917	114	283.05	275.25	270.15	267.35	265.65	272.85	277.35	281.25
1918	116	281.05	274.25	264.85	263.35	265.35	272.25	278.85	286.45
1919	91	282.85	277.05	270.55	269.25	270.15	275.25	278.45	285.15
1920	114	282.45	NA	267.65	263.15	267.25	274.15	277.85	283.35
1921	87	285.75	274.75	271.55	269.55	269.85	276.75	280.55	285.25
1922	104	283.05	274.45	269.05	266.45	268.25	274.25	279.45	285.85
1923	112	282.35	276.75	268.15	265.55	264.25	269.55	278.25	284.55
1924	107	283.35	277.15	273.55	268.15	265.65	273.55	278.15	283.25
1925	94	283.25	276.95	268.15	264.45	271.65	275.05	279.75	283.45
1926	120	279.35	276.45	270.25	268.05	266.95	270.45	276.35	283.45
1927	105	281.95	276.55	267.75	268.75	268.35	274.45	278.95	282.55
1928	99	284.15	278.15	271.75	268.35	268.35	272.45	277.55	282.75
1929	100	282.95	NA	273.25	267.85	269.25	274.25	278.15	284.75
1930	97	281.75	276.65	268.85	268.15	269.35	273.15	278.15	285.25
1931	102	283.05	277.55	270.35	268.65	269.15	275.05	280.05	285.05
1932	73	284.55	279.45	272.35	272.75	268.35	272.05	279.25	285.65
1933	100	283.85	276.25	272.95	272.65	270.85	272.95	278.45	285.35
1934	110	282.75	274.25	266.55	267.75	262.45	272.45	279.55	285.85
1935	107	281.35	277.65	NA	264.65	267.65	273.25	278.75	284.35
1936	87	282.35	278.25	268.25	NA	265.75	275.85	278.25	285.35
1937	NA	282.65	274.65	271.85	272.15	271.55	272.05	278.65	285.85
1938	92	281.95	277.15	269.65	267.85	269.55	273.45	279.45	283.75
1939	113	284.15	277.95	271.85	267.85	268.45	270.85	277.15	284.25
1940	124	282.25	275.25	270.75	265.25	269.75	271.65	277.15	283.85
1941	102	281.35	274.15	269.55	265.45	269.45	271.15	281.75	286.45
1942	98	282.65	278.15	272.25	267.45	268.25	275.95	280.75	286.35
1943	107	283.25	276.05	268.65	265.75	268.65	272.35	277.25	285.25
1944	115	283.25	276.75	267.55	268.55	267.75	272.15	277.55	286.85
1945	91	282.35	277.25	269.05	264.85	268.15	277.35	282.05	283.45
1946	85	281.45	276.95	268.25	266.95	266.55	277.95	278.35	284.55
1947	NA	284.25	278.45	270.75	267.95	269.65	274.05	278.85	284.55
1948	94	286.65	276.05	268.65	264.65	266.05	273.05	278.95	283.75
1949	NA	282.55	279.55	272.55	270.75	270.55	274.35	281.25	285.85
1950	107	284.55	276.15	272.65	270.85	266.05	270.55	278.65	285.25
1951	NA	283.25	278.95	272.25	270.05	271.15	274.35	281.25	285.85
1952	106	283.15	275.75	270.05	268.95	270.35	273.55	280.25	284.65
1953	NA	281.85	276.85	272.65	271.75	271.25	275.05	280.45	285.85
1954	103	283.65	278.85	274.25	265.85	272.15	273.45	279.75	284.35
1955	NA	284.65	277.35	271.15	268.35	270.75	272.85	280.25	287.05
1956	97	282.95	275.95	266.05	271.15	269.65	270.15	278.15	282.75
1957	99	282.55	277.05	271.25	263.65	270.85	274.55	280.65	286.25
1958	96	283.45	278.55	274.25	270.75	266.45	276.05	280.25	284.25
1959	96	281.35	277.35	265.95	267.75	265.95	273.05	279.75	287.15
1960	NA	282.55	277.35	272.45	269.05	271.95	271.15	279.45	286.15
1961	NA	281.55	278.45	268.25	264.45	269.35	272.65	279.15	284.35
1962	100	284.15	277.95	270.45	267.35	265.95	274.45	279.25	284.25
1963	105	282.35	275.95	269.15	269.05	265.65	273.65	279.45	285.05
1964	107	284.95	279.05	265.15	269.45	268.65	273.65	278.65	286.35
1965	104	282.05	276.05	269.95	266.95	267.75	274.25	278.55	286.15
1966	92	282.15	276.05	271.15	268.15	268.35	273.85	277.85	283.75
1967	100	281.85	278.55	270.55	269.25	265.35	270.45	278.45	281.65
1968	99	283.05	274.75	270.85	264.65	266.05	273.85	NA	NA
1969	111	NA	NA	NA	NA	NA	NA	NA	NA
1970	113	NA	NA	NA	264.75	269.55	273.35	279.65	286.35
1971	122	284.15	278.35	266.25	262.15	267.55	272.95	278.55	284.65
1972	122	284.55	275.05	270.55	267.75	267.15	271.45	277.95	284.65
1973	100	280.45	274.85	268.75	268.25	268.45	276.35	280.75	283.95
1974	101	282.75	276.35	274.05	268.25	269.05	274.25	280.45	283.55
1975	88	280.25	277.25	272.25	270.25	269.35	272.35	277.95	286.65
1976	94	283.15	279.65	269.25	264.55	271.45	273.35	280.75	284.85
1977	94	279.95	275.85	266.55	263.85	267.95	275.85	279.35	286.05
1978	104	282.55	277.65	269.95	267.55	266.45	272.55	278.35	285.05
1979	85	282.55	NA	NA	NA	NA	NA	NA	NA
1980	102	NA	NA	NA	NA	NA	NA	NA	NA
1981	76	280.95	275.55	267.25	263.05	273.35	275.25	280.45	286.15
1982	111	281.35	276.95	271.65	263.75	NA	273.25	278.75	285.75
1983	76	282.15	278.35	273.15	269.35	269.95	275.35	280.05	284.35
1984	107	282.05	277.75	269.95	266.45	273.15	271.05	279.45	284.75
1985	73	282.95	277.15	272.75	264.35	270.05	274.75	279.95	285.25
1986	90	283.65	277.55	NA	269.25	268.35	274.65	281.25	285.15
1987	88	282.05	275.55	271.85	267.45	268.15	274.25	280.35	285.75
1988	92	281.55	276.55	272.25	267.35	269.65	274.35	279.55	285.75
1989	100	281.25	278.15	269.85	270.35	268.75	272.95	278.25	286.35
1990	95	283.05	276.15	263.25	272.15	269.75	274.65	280.15	284.15
1991	NA	284.55	278.65	274.15	268.35	271.95	275.95	280.95	287.65
1992	87	283.55	277.85	270.05	268.75	269.75	272.55	278.35	284.25
1993	109	281.65	276.35	271.45	268.45	264.75	271.95	279.45	285.85
1994	110	281.05	277.05	272.05	263.15	266.25	274.05	280.15	284.45
1995	77	283.05	278.65	273.05	270.65	267.35	274.95	278.45	284.55
1996	95	284.65	275.35	269.25	267.45	268.85	272.15	279.35	284.75
1997	104	281.55	275.05	274.75	268.55	271.45	272.45	278.85	283.95
1998	NA	281.65	275.65	271.95	270.65	272.95	275.95	281.05	287.05
1999	NA	282.95	277.45	273.55	267.95	271.65	275.35	280.45	285.85
2000	89	281.45	278.85	273.35	267.55	270.25	276.55	279.65	285.15
2001	114	282.75	278.05	269.25	266.95	269.05	272.55	279.65	286.05
2002	NA	283.45	278.55	274.85	272.45	271.55	274.95	280.25	284.75
2003	114	281.75	276.15	270.75	264.65	266.85	273.15	278.25	284.55
