# Supplementary material for: A decade of cold Eurasian winters reconstructed for the early 19th century
Source: Nat Commun. 2022 Apr 19;13:2116. doi: 10.1038/s41467-022-29677-8 (PMC9019108; doi:10.1038/s41467-022-29677-8)
Supplement: Supplementary file 4 — Supplementary Code 1 [file 41467_2022_29677_MOESM4_ESM.zip › Rinput/Lake_St_Moritz_spring.txt]

YR	DOY	OCT	NOV	DEC	JAN	FEB	MAR	APR	MAY
1864	1950	6	8	9.83909	46.4984	9.725163766	46.416665	NA	NA
1600	NA	NA	NA	NA	NA	NA	NA	NA	NA
1601	NA	NA	NA	NA	NA	NA	NA	NA	NA
1602	NA	NA	NA	NA	NA	NA	NA	NA	NA
1603	NA	NA	NA	NA	NA	NA	NA	NA	NA
1604	NA	NA	NA	NA	NA	NA	NA	NA	NA
1605	NA	NA	NA	NA	NA	NA	NA	NA	NA
1606	NA	NA	NA	NA	NA	NA	NA	NA	NA
1607	NA	NA	NA	NA	NA	NA	NA	NA	NA
1608	NA	NA	NA	NA	NA	NA	NA	NA	NA
1609	NA	NA	NA	NA	NA	NA	NA	NA	NA
1610	NA	NA	NA	NA	NA	NA	NA	NA	NA
1611	NA	NA	NA	NA	NA	NA	NA	NA	NA
1612	NA	NA	NA	NA	NA	NA	NA	NA	NA
1613	NA	NA	NA	NA	NA	NA	NA	NA	NA
1614	NA	NA	NA	NA	NA	NA	NA	NA	NA
1615	NA	NA	NA	NA	NA	NA	NA	NA	NA
1616	NA	NA	NA	NA	NA	NA	NA	NA	NA
1617	NA	NA	NA	NA	NA	NA	NA	NA	NA
1618	NA	NA	NA	NA	NA	NA	NA	NA	NA
1619	NA	NA	NA	NA	NA	NA	NA	NA	NA
1620	NA	NA	NA	NA	NA	NA	NA	NA	NA
1621	NA	NA	NA	NA	NA	NA	NA	NA	NA
1622	NA	NA	NA	NA	NA	NA	NA	NA	NA
1623	NA	NA	NA	NA	NA	NA	NA	NA	NA
1624	NA	NA	NA	NA	NA	NA	NA	NA	NA
1625	NA	NA	NA	NA	NA	NA	NA	NA	NA
1626	NA	NA	NA	NA	NA	NA	NA	NA	NA
1627	NA	NA	NA	NA	NA	NA	NA	NA	NA
1628	NA	NA	NA	NA	NA	NA	NA	NA	NA
1629	NA	NA	NA	NA	NA	NA	NA	NA	NA
1630	NA	NA	NA	NA	NA	NA	NA	NA	NA
1631	NA	NA	NA	NA	NA	NA	NA	NA	NA
1632	NA	NA	NA	NA	NA	NA	NA	NA	NA
1633	NA	NA	NA	NA	NA	NA	NA	NA	NA
1634	NA	NA	NA	NA	NA	NA	NA	NA	NA
1635	NA	NA	NA	NA	NA	NA	NA	NA	NA
1636	NA	NA	NA	NA	NA	NA	NA	NA	NA
1637	NA	NA	NA	NA	NA	NA	NA	NA	NA
1638	NA	NA	NA	NA	NA	NA	NA	NA	NA
1639	NA	NA	NA	NA	NA	NA	NA	NA	NA
1640	NA	NA	NA	NA	NA	NA	NA	NA	NA
1641	NA	NA	NA	NA	NA	NA	NA	NA	NA
1642	NA	NA	NA	NA	NA	NA	NA	NA	NA
1643	NA	NA	NA	NA	NA	NA	NA	NA	NA
1644	NA	NA	NA	NA	NA	NA	NA	NA	NA
1645	NA	NA	NA	NA	NA	NA	NA	NA	NA
1646	NA	NA	NA	NA	NA	NA	NA	NA	NA
1647	NA	NA	NA	NA	NA	NA	NA	NA	NA
1648	NA	NA	NA	NA	NA	NA	NA	NA	NA
1649	NA	NA	NA	NA	NA	NA	NA	NA	NA
1650	NA	NA	NA	NA	NA	NA	NA	NA	NA
1651	NA	NA	NA	NA	NA	NA	NA	NA	NA
1652	NA	NA	NA	NA	NA	NA	NA	NA	NA
1653	NA	NA	NA	NA	NA	NA	NA	NA	NA
1654	NA	NA	NA	NA	NA	NA	NA	NA	NA
1655	NA	NA	NA	NA	NA	NA	NA	NA	NA
1656	NA	NA	NA	NA	NA	NA	NA	NA	NA
1657	NA	NA	NA	NA	NA	NA	NA	NA	NA
1658	NA	NA	NA	NA	NA	NA	NA	NA	NA
1659	NA	NA	NA	NA	NA	NA	NA	NA	NA
1660	NA	NA	NA	NA	NA	NA	NA	NA	NA
1661	NA	NA	NA	NA	NA	NA	NA	NA	NA
1662	NA	NA	NA	NA	NA	NA	NA	NA	NA
1663	NA	NA	NA	NA	NA	NA	NA	NA	NA
1664	NA	NA	NA	NA	NA	NA	NA	NA	NA
1665	NA	NA	NA	NA	NA	NA	NA	NA	NA
1666	NA	NA	NA	NA	NA	NA	NA	NA	NA
1667	NA	NA	NA	NA	NA	NA	NA	NA	NA
1668	NA	NA	NA	NA	NA	NA	NA	NA	NA
1669	NA	NA	NA	NA	NA	NA	NA	NA	NA
1670	NA	NA	NA	NA	NA	NA	NA	NA	NA
1671	NA	NA	NA	NA	NA	NA	NA	NA	NA
1672	NA	NA	NA	NA	NA	NA	NA	NA	NA
1673	NA	NA	NA	NA	NA	NA	NA	NA	NA
1674	NA	NA	NA	NA	NA	NA	NA	NA	NA
1675	NA	NA	NA	NA	NA	NA	NA	NA	NA
1676	NA	NA	NA	NA	NA	NA	NA	NA	NA
1677	NA	NA	NA	NA	NA	NA	NA	NA	NA
1678	NA	NA	NA	NA	NA	NA	NA	NA	NA
1679	NA	NA	NA	NA	NA	NA	NA	NA	NA
1680	NA	NA	NA	NA	NA	NA	NA	NA	NA
1681	NA	NA	NA	NA	NA	NA	NA	NA	NA
1682	NA	NA	NA	NA	NA	NA	NA	NA	NA
1683	NA	NA	NA	NA	NA	NA	NA	NA	NA
1684	NA	NA	NA	NA	NA	NA	NA	NA	NA
1685	NA	NA	NA	NA	NA	NA	NA	NA	NA
1686	NA	NA	NA	NA	NA	NA	NA	NA	NA
1687	NA	NA	NA	NA	NA	NA	NA	NA	NA
1688	NA	NA	NA	NA	NA	NA	NA	NA	NA
1689	NA	NA	NA	NA	NA	NA	NA	NA	NA
1690	NA	NA	NA	NA	NA	NA	NA	NA	NA
1691	NA	NA	NA	NA	NA	NA	NA	NA	NA
1692	NA	NA	NA	NA	NA	NA	NA	NA	NA
1693	NA	NA	NA	NA	NA	NA	NA	NA	NA
1694	NA	NA	NA	NA	NA	NA	NA	NA	NA
1695	NA	NA	NA	NA	NA	NA	NA	NA	NA
1696	NA	NA	NA	NA	NA	NA	NA	NA	NA
1697	NA	NA	NA	NA	NA	NA	NA	NA	NA
1698	NA	NA	NA	NA	NA	NA	NA	NA	NA
1699	NA	NA	NA	NA	NA	NA	NA	NA	NA
1700	NA	NA	NA	NA	NA	NA	NA	NA	NA
1701	NA	NA	NA	NA	NA	NA	NA	NA	NA
1702	NA	NA	NA	NA	NA	NA	NA	NA	NA
1703	NA	NA	NA	NA	NA	NA	NA	NA	NA
1704	NA	NA	NA	NA	NA	NA	NA	NA	NA
1705	NA	NA	NA	NA	NA	NA	NA	NA	NA
1706	NA	NA	NA	NA	NA	NA	NA	NA	NA
1707	NA	NA	NA	NA	NA	NA	NA	NA	NA
1708	NA	NA	NA	NA	NA	NA	NA	NA	NA
1709	NA	NA	NA	NA	NA	NA	NA	NA	NA
1710	NA	NA	NA	NA	NA	NA	NA	NA	NA
1711	NA	NA	NA	NA	NA	NA	NA	NA	NA
1712	NA	NA	NA	NA	NA	NA	NA	NA	NA
1713	NA	NA	NA	NA	NA	NA	NA	NA	NA
1714	NA	NA	NA	NA	NA	NA	NA	NA	NA
1715	NA	NA	NA	NA	NA	NA	NA	NA	NA
1716	NA	NA	NA	NA	NA	NA	NA	NA	NA
1717	NA	NA	NA	NA	NA	NA	NA	NA	NA
1718	NA	NA	NA	NA	NA	NA	NA	NA	NA
1719	NA	NA	NA	NA	NA	NA	NA	NA	NA
1720	NA	NA	NA	NA	NA	NA	NA	NA	NA
1721	NA	NA	NA	NA	NA	NA	NA	NA	NA
1722	NA	NA	NA	NA	NA	NA	NA	NA	NA
1723	NA	NA	NA	NA	NA	NA	NA	NA	NA
1724	NA	NA	NA	NA	NA	NA	NA	NA	NA
1725	NA	NA	NA	NA	NA	NA	NA	NA	NA
1726	NA	NA	NA	NA	NA	NA	NA	NA	NA
1727	NA	NA	NA	NA	NA	NA	NA	NA	NA
1728	NA	NA	NA	NA	NA	NA	NA	NA	NA
1729	NA	NA	NA	NA	NA	NA	NA	NA	NA
1730	NA	NA	NA	NA	NA	NA	NA	NA	NA
1731	NA	NA	NA	NA	NA	NA	NA	NA	NA
1732	NA	NA	NA	NA	NA	NA	NA	NA	NA
1733	NA	NA	NA	NA	NA	NA	NA	NA	NA
1734	NA	NA	NA	NA	NA	NA	NA	NA	NA
1735	NA	NA	NA	NA	NA	NA	NA	NA	NA
1736	NA	NA	NA	NA	NA	NA	NA	NA	NA
1737	NA	NA	NA	NA	NA	NA	NA	NA	NA
1738	NA	NA	NA	NA	NA	NA	NA	NA	NA
1739	NA	NA	NA	NA	NA	NA	NA	NA	NA
1740	NA	NA	NA	NA	NA	NA	NA	NA	NA
1741	NA	NA	NA	NA	NA	NA	NA	NA	NA
1742	NA	NA	NA	NA	NA	NA	NA	NA	NA
1743	NA	NA	NA	NA	NA	NA	NA	NA	NA
1744	NA	NA	NA	NA	NA	NA	NA	NA	NA
1745	NA	NA	NA	NA	NA	NA	NA	NA	NA
1746	NA	NA	NA	NA	NA	NA	NA	NA	NA
1747	NA	NA	NA	NA	NA	NA	NA	NA	NA
1748	NA	NA	NA	NA	NA	NA	NA	NA	NA
1749	NA	NA	NA	NA	NA	NA	NA	NA	NA
1750	NA	NA	NA	NA	NA	NA	NA	NA	NA
1751	NA	NA	NA	NA	NA	NA	NA	NA	NA
1752	NA	NA	NA	NA	NA	NA	NA	NA	NA
1753	NA	NA	NA	NA	NA	NA	NA	NA	NA
1754	NA	NA	NA	NA	NA	NA	NA	NA	NA
1755	NA	NA	NA	NA	NA	NA	NA	NA	NA
1756	NA	NA	NA	NA	NA	NA	NA	NA	NA
1757	NA	NA	NA	NA	NA	NA	NA	NA	NA
1758	NA	NA	NA	NA	NA	NA	NA	NA	NA
1759	NA	NA	NA	NA	NA	NA	NA	NA	NA
1760	NA	NA	NA	NA	NA	NA	NA	NA	NA
1761	NA	NA	NA	NA	NA	NA	NA	NA	NA
1762	NA	NA	NA	NA	NA	NA	NA	NA	NA
1763	NA	NA	NA	NA	NA	NA	NA	NA	NA
1764	NA	NA	NA	NA	NA	NA	NA	NA	NA
1765	NA	NA	NA	NA	NA	NA	NA	NA	NA
1766	NA	NA	NA	NA	NA	NA	NA	NA	NA
1767	NA	NA	NA	NA	NA	NA	NA	NA	NA
1768	NA	NA	NA	NA	NA	NA	NA	NA	NA
1769	NA	NA	NA	NA	NA	NA	NA	NA	NA
1770	NA	NA	NA	NA	NA	NA	NA	NA	NA
1771	NA	NA	NA	NA	NA	NA	NA	NA	NA
1772	NA	NA	NA	NA	NA	NA	NA	NA	NA
1773	NA	NA	NA	NA	NA	NA	NA	NA	NA
1774	NA	NA	NA	NA	NA	NA	NA	NA	NA
1775	NA	NA	NA	NA	NA	NA	NA	NA	NA
1776	NA	NA	NA	NA	NA	NA	NA	NA	NA
1777	NA	NA	NA	NA	NA	NA	NA	NA	NA
1778	NA	NA	NA	NA	NA	NA	NA	NA	NA
1779	NA	NA	NA	NA	NA	NA	NA	NA	NA
1780	NA	NA	NA	NA	NA	NA	NA	NA	NA
1781	NA	NA	NA	NA	NA	NA	NA	NA	NA
1782	NA	NA	NA	NA	NA	NA	NA	NA	NA
1783	NA	NA	NA	NA	NA	NA	NA	NA	NA
1784	NA	NA	NA	NA	NA	NA	NA	NA	NA
1785	NA	NA	NA	NA	NA	NA	NA	NA	NA
1786	NA	NA	NA	NA	NA	NA	NA	NA	NA
1787	NA	NA	NA	NA	NA	NA	NA	NA	NA
1788	NA	NA	NA	NA	NA	NA	NA	NA	NA
1789	NA	NA	NA	NA	NA	NA	NA	NA	NA
1790	NA	NA	NA	NA	NA	NA	NA	NA	NA
1791	NA	NA	NA	NA	NA	NA	NA	NA	NA
1792	NA	NA	NA	NA	NA	NA	NA	NA	NA
1793	NA	NA	NA	NA	NA	NA	NA	NA	NA
1794	NA	NA	NA	NA	NA	NA	NA	NA	NA
1795	NA	NA	NA	NA	NA	NA	NA	NA	NA
1796	NA	NA	NA	NA	NA	NA	NA	NA	NA
1797	NA	NA	NA	NA	NA	NA	NA	NA	NA
1798	NA	NA	NA	NA	NA	NA	NA	NA	NA
1799	NA	NA	NA	NA	NA	NA	NA	NA	NA
1800	NA	NA	NA	NA	NA	NA	NA	NA	NA
1801	NA	NA	NA	NA	NA	NA	NA	NA	NA
1802	NA	NA	NA	NA	NA	NA	NA	NA	NA
1803	NA	NA	NA	NA	NA	NA	NA	NA	NA
1804	NA	NA	NA	NA	NA	NA	NA	NA	NA
1805	NA	NA	NA	NA	NA	NA	NA	NA	NA
1806	NA	NA	NA	NA	NA	NA	NA	NA	NA
1807	NA	NA	NA	NA	NA	NA	NA	NA	NA
1808	NA	NA	NA	NA	NA	NA	NA	NA	NA
1809	NA	NA	NA	NA	NA	NA	NA	NA	NA
1810	NA	NA	NA	NA	NA	NA	NA	NA	NA
1811	NA	NA	NA	NA	NA	NA	NA	NA	NA
1812	NA	NA	NA	NA	NA	NA	NA	NA	NA
1813	NA	NA	NA	NA	NA	NA	NA	NA	NA
1814	NA	NA	NA	NA	NA	NA	NA	NA	NA
1815	NA	NA	NA	NA	NA	NA	NA	NA	NA
1816	NA	NA	NA	NA	NA	NA	NA	NA	NA
1817	NA	NA	NA	NA	NA	NA	NA	NA	NA
1818	NA	NA	NA	NA	NA	NA	NA	NA	NA
1819	NA	NA	NA	NA	NA	NA	NA	NA	NA
1820	NA	NA	NA	NA	NA	NA	NA	NA	NA
1821	NA	NA	NA	NA	NA	NA	NA	NA	NA
1822	NA	NA	NA	NA	NA	NA	NA	NA	NA
1823	NA	NA	NA	NA	NA	NA	NA	NA	NA
1824	NA	NA	NA	NA	NA	NA	NA	NA	NA
1825	NA	NA	NA	NA	NA	NA	NA	NA	NA
1826	NA	NA	NA	NA	NA	NA	NA	NA	NA
1827	NA	NA	NA	NA	NA	NA	NA	NA	NA
1828	NA	NA	NA	NA	NA	NA	NA	NA	NA
1829	NA	NA	NA	NA	NA	NA	NA	NA	NA
1830	NA	NA	NA	NA	NA	NA	NA	NA	NA
1831	NA	NA	NA	NA	NA	NA	NA	NA	NA
1832	126	NA	NA	NA	NA	NA	NA	NA	NA
1833	144	NA	NA	NA	NA	NA	NA	NA	NA
1834	131	NA	NA	NA	NA	NA	NA	NA	NA
1835	143	NA	NA	NA	NA	NA	NA	NA	NA
1836	160	NA	NA	NA	NA	NA	NA	NA	NA
1837	159	NA	NA	NA	NA	NA	NA	NA	NA
1838	148	NA	NA	NA	NA	NA	NA	NA	NA
1839	141	NA	NA	NA	NA	NA	NA	NA	NA
1840	132	NA	NA	NA	NA	NA	NA	NA	NA
1841	126	NA	NA	NA	NA	NA	NA	NA	NA
1842	131	NA	NA	NA	NA	NA	NA	NA	NA
1843	143	NA	NA	NA	NA	NA	NA	NA	NA
1844	133	NA	NA	NA	NA	NA	NA	NA	NA
1845	145	NA	NA	NA	NA	NA	NA	NA	NA
1846	130	NA	NA	NA	NA	NA	NA	NA	NA
1847	140	NA	NA	NA	NA	NA	NA	NA	NA
1848	136	NA	NA	NA	NA	NA	NA	NA	NA
1849	140	NA	NA	NA	NA	NA	NA	NA	NA
1850	150	NA	NA	NA	NA	NA	NA	NA	NA
1851	144	NA	NA	NA	NA	NA	NA	NA	NA
1852	141	NA	NA	NA	NA	NA	NA	NA	NA
1853	139	NA	NA	NA	NA	NA	NA	NA	NA
1854	125	NA	NA	NA	NA	NA	NA	NA	NA
1855	146	NA	NA	NA	NA	NA	NA	NA	NA
1856	141	NA	NA	NA	NA	NA	NA	NA	NA
1857	142	NA	NA	NA	NA	NA	NA	NA	NA
1858	133	NA	NA	NA	NA	NA	NA	NA	NA
1859	127	NA	NA	NA	NA	NA	NA	NA	NA
1860	139	NA	NA	NA	NA	NA	NA	NA	NA
1861	135	NA	NA	NA	NA	NA	NA	NA	NA
1862	124	NA	NA	NA	NA	NA	NA	NA	NA
1863	134	NA	NA	NA	NA	NA	NA	NA	NA
1864	137	NA	NA	NA	NA	NA	NA	NA	NA
1865	118	1.5	-2.5	-8	-8.1	-10.1	-9.2	1.9	6.4
1866	131	2.5	-1.3	-6.6	-5.8	-4.2	-4.4	-0.1	1.9
1867	126	3	-2.5	-4.2	-6.6	-2.9	-3	0.6	4.3
1868	134	0.7	-3.2	-8.4	-9.3	-5.6	-5.7	-0.9	7.6
1869	128	3.8	-4.4	-3	-9.6	-2.5	-7	0.2	6.3
1870	132	0.9	-2	-6.5	-10.3	-7.4	-5.3	-1	5.6
1871	147	1.7	-2.4	-8.7	-10.9	-6.5	-4	-0.1	3.1
1872	142	1.5	-4.6	-11.9	-7.2	-7.7	-3.7	0.4	3
1873	121	4	-1.2	-4.1	-6.8	-8	-2.2	-1.5	2.5
1874	138	4	-2	-6.3	-7.3	-7.7	-5.3	0.9	1.3
1875	134	3.6	-5.7	-9.9	-6.7	-9.8	-5.6	-1.8	5.6
1876	146	2	-3.6	-8.1	-7.9	-6.3	-4.3	-0.2	1.7
1877	138	4.9	-3.4	-4.6	-5.4	-5.3	-6.1	-0.9	1.7
1878	128	0.6	-1.7	-7.3	-8.9	-5.2	-5.6	-0.6	4.8
1879	157	3.2	-4.5	-10.2	-8	-6.1	-3.7	-1.9	0.7
1880	139	2.5	-4.7	-10.6	-9.4	-6	-2.4	0.7	4
1881	118	3.6	-1.4	-3.2	-10.5	-6.6	-2.8	-0.3	3.9
1882	133	0.3	0.8	-6.5	-5.9	-6.8	-2.1	-1	4.4
1883	139	3.1	-3.4	-5.4	-6.9	-5.2	-7.9	-1.8	4
1884	131	1.3	-3.4	-6.2	-5.8	-5.9	-3.4	-0.2	5.6
1885	131	1.1	-3.8	-5.2	-9.8	-4.6	-3.2	0.1	1.8
1886	129	1	-1.5	-5.7	-7.8	-8.9	-6.3	0.4	4.3
1887	130	3.8	-2.3	-7.3	-10.5	-9.1	-4.8	-1.8	1.6
1888	145	-1.1	-3.5	-9.7	-8.8	-8.2	-6.1	-2.1	3.7
1889	136	0.4	-1.7	-5.9	-8.4	-8.5	-6.8	-2.3	5.3
1890	137	2.3	-1.2	-8.5	-4.7	-9.5	-4.7	-1.4	4.6
1891	137	1.2	-3	-10.5	-12.2	-7.1	-5.6	-3.3	3
1892	139	3.8	-2.3	-5.4	-7.3	-5.8	-8	-0.7	4
1893	119	1.4	-1.4	-8.4	-11.1	-7	-3.6	1.7	3.7
1894	127	4.8	-3.3	-7.3	-9.5	-6.8	-4.6	0.9	3.7
1895	131	2.5	-1	-7.8	-11.9	-12.1	-5.4	0.8	3.6
1896	137	2.3	0.4	-5.6	-8.2	-5.9	-2.1	-2.2	2.9
1897	125	1.8	-4.6	-6.8	-8	-3.7	-2.3	0	2.7
1898	130	1.9	-1.2	-6.6	-5.4	-6.7	-4	0.2	3
1899	132	4.4	0.7	-6.5	-5.1	-6.2	-4.3	-0.7	3.5
1900	130	4.2	0	-7	-6	-4.9	-7.5	-1.7	4
1901	143	3.8	-1.6	-4.3	-9	-13.2	-6.2	-0.4	3.5
1902	124	2.5	-2.8	-5.6	-6.8	-5.9	-4.9	1.3	0.7
1903	144	2.1	-2.8	-6	-9.5	-5.1	-3.7	-3.4	3.1
1904	126	3.1	-2.6	-7.6	-8.7	-6.7	-4.6	0.9	5.4
1905	126	3.2	-3.4	-6.6	-10.3	-7.8	-4.2	-0.4	3.1
1906	134	-2	-3.5	-6.9	-9	-9.2	-5.4	-1.2	4.5
1907	136	4.2	-2	-9.3	-7.2	-8.6	-5.7	-1.1	5
1908	135	4.2	-1.4	-5.7	-8.4	-6.8	-6.5	-2.3	5.9
1909	122	3.5	-3.3	-7.4	-9.5	-8.5	-6.5	0.8	4
1910	145	3.5	-4.2	-4.4	-6.9	-7.1	-4.7	-0.8	2.3
1911	133	3.4	-4.4	-4.1	-9.3	-7.5	-4.4	-1.6	5
1912	131	1.9	-2.1	-5	-5.7	-4.5	-2.9	-1.6	4.6
1913	137	1.6	-5.5	-5.4	-6.3	-7.8	-1.9	-0.8	3.9
1914	132	4.1	0.3	-5.2	-9.8	-4.8	-3.1	0.8	3.7
1915	130	2	-3.7	-5.1	-8.4	-8	-4.2	-1.6	6
1916	140	0.7	-5.2	-3.1	-4.9	-6.5	-2.7	-0.6	4.3
1917	139	2.1	-3.2	-5.1	-9.4	-9.7	-6.1	-3.2	4.7
1918	133	0.3	-3.6	-9.6	-7.6	-7.1	-4.8	0	4.9
1919	146	1.5	-3	-4.1	-8.6	-8.3	-4.7	-2.1	2.3
1920	136	-1.1	-5.2	-7.2	-4.7	-5.9	-2.7	-0.1	6.4
1921	127	3.8	-2.1	-5.9	-4.6	-7.6	-3.7	-1.4	5.9
1922	141	5	-4.2	-4.7	-8.9	-6.2	-2.8	-1.6	5.3
1923	127	2	-4.5	-6.5	-8.3	-5.2	-4.5	-0.4	4.3
1924	123	4.3	-1.6	-7.4	-8.9	-9.3	-4.4	0.2	6.4
1925	139	2.8	-1.6	-6.7	-6.4	-6.2	-7	-0.7	4
1926	136	3.9	-3.3	-8	-8.3	-3	-2.6	-0.4	2.6
1927	129	3.7	0.5	-6.3	-6.7	-7.7	-4.4	0.6	5.3
1928	129	2.8	-0.9	-5.7	-7.3	-6.3	-3.3	-0.3	2
1929	130	2.9	-1.5	-7.2	-11.8	-11.9	-3.9	-2.1	5
1930	129	3.2	-2.6	-4.9	-5.1	-9.3	-3.8	0	3.4
1931	140	2.4	0.5	-6	-8.7	-8.7	-5.1	-1.2	5.7
1932	146	2.8	-0.4	-7.9	-6.2	-10.9	-5.5	-2.6	3.4
1933	123	1.8	-1.4	-5.4	-9.7	-7.3	-4.1	0.5	3.6
1934	127	2	-3.5	-8.7	-8.7	-6.3	-3.8	1.1	6.8
1935	135	2.1	-3.4	-3.7	-9.9	-5.9	-6.2	-1.2	1.8
1936	128	3.3	-1.9	-6.9	-4.2	-7	-3.3	-0.3	5
1937	135	-0.4	-2.9	-6.3	-7	-4.7	-4.9	-0.3	5.7
1938	125	3.3	-2.9	-8.7	-8	-8.2	-1.9	-2.7	3
1939	118	2.9	-1	-6.3	-5.7	-5.5	-7.1	1.2	2.5
1940	131	1.7	-1	-7.6	-10	-7.2	-4.6	-0.7	4.3
1941	134	3	-1.8	-10.7	-9.4	-7.4	-4.5	-1.2	1.6
1942	114	2	-3.6	-7.2	-11.5	-9.2	-1.2	0.2	5.3
1943	115	5.1	-2.9	-5.2	-8	-6.6	-2.3	1.4	6
1944	119	4.4	-3.3	-6.1	-5.7	-9.3	-7.1	1.1	4.8
1945	127	2	-3.7	-9.1	-12.1	-3.6	-2.5	1.2	5.4
1946	111	2.5	-3.4	-5.3	-9.5	-4.7	-2.5	2.3	5.3
1947	119	2.9	-2.9	-8.4	-11	-7	-2.3	1.4	7.5
1948	118	4.1	0.9	-6.5	-4.6	-6.3	-1.2	0.2	6
1949	112	4.2	0.5	-5.5	-5.7	-5.8	-5.9	3.1	4.8
1950	133	4.7	-2.9	-5.3	-7.8	-5.6	-2.8	-1.1	5.3
1951	140	2.8	-2.6	-7.8	-6	-6.6	-5.3	-1.1	3.8
1952	118	2.5	-0.7	-4.3	-8.4	-8.3	-2.8	1.9	5.7
1953	114	1.8	-4.1	-7.5	-9.9	-8.5	-3.8	1.4	6
1954	134	4.4	-0.6	-3.1	-9.4	-7.5	-3.1	-0.5	3.9
1955	122	3.4	-1	-4.1	-6.3	-7.6	-5.4	0.1	3.9
1956	131	2	-2.2	-3.1	-6.7	-14.4	-4.1	-1.6	4.8
1957	119	1.6	-3.7	-6.8	-8	-4	-1	0.4	2.6
1958	133	3.7	-0.9	-6.6	-9	-3.8	-7.3	-2.1	6.5
1959	118	2.7	-1.4	-5	-8.1	-5.6	-0.9	0.4	5
1960	128	2.6	-3.1	-5.6	-7.8	-6	-2.9	0.1	5.5
1961	109	1.4	-2.2	-7.4	-9.2	-4.1	-2.7	3	3.9
1962	136	3.6	-2.4	-4.6	-6.9	-6.8	-7.3	-1.5	2.9
1963	132	3.6	-3.8	-8.6	-11.3	-11.6	-5	0.6	3.9
1964	125	3.4	-0.2	-8.4	-8.2	-5.2	-3.1	1.2	6.6
1965	128	1.3	0.2	-6.9	-6.3	-10.3	-4.6	-1.2	4.1
1966	122	3.2	-2.8	-6.1	-9.4	-2.2	-4.8	1.2	5.1
1967	134	4.9	-4.5	-6.1	-7.7	-6.9	-2.4	-0.9	3.9
1968	126	4.5	-0.7	-6.5	-8.4	-5.7	-4.7	0.6	3.7
1969	127	4.6	-1.4	-8.2	-7.1	-9.8	-3.9	-0.7	5.6
1970	143	5.1	-2.3	-9.7	-7.1	-8	-6.2	-2.5	2.9
1971	122	2.9	-0.7	-7.1	-8.2	-6.6	-7.4	1.3	5.1
1972	119	4	-2.9	-3.9	-7.9	-3.9	-2	0	3.7
1973	133	1.6	-1.7	-5.7	-6.5	-7.8	-4.7	-3.1	5.1
1974	112	2.5	-1.6	-6.2	-4.2	-4.7	-2.7	-0.3	4.2
1975	137	-2.3	-2.9	-3.5	-4.5	-7.2	-4.9	-0.3	3.8
1976	111	2.3	-2.7	-5.9	-6.1	-5	-5	-0.2	5.1
1977	136	3.4	-3	-8.5	-7.2	-5.4	-1.3	-1.2	3.3
1978	140	4.1	-2.5	-5.5	-7.8	-7	-3.1	-1	3.2
1979	144	3.2	-1.5	-5.1	-9.6	-6.3	-3.3	-2.3	3.5
1980	135	3.8	-3	-4.7	-9.7	-6.2	-3.9	-2.3	3.1
1981	108	1.8	-2.5	-7.1	-8.8	-8.7	-1.5	2.1	4.3
1982	124	2.4	-3	-6.7	-5.9	-7.7	-5.4	-0.4	5.2
1983	127	2.7	-0.8	-5.2	-4.4	-9.8	-2.4	0.1	2.9
1984	134	4.6	-0.9	-5.3	-7.6	-8.6	-6.2	-1.4	1.6
1985	138	3.6	-0.3	-5	-10.9	-5.4	-5.4	-0.4	4.4
1986	135	4.5	-4.9	-3.2	-7.8	-11.4	-3.5	-1.1	6.4
1987	130	4.6	-0.9	-5.4	-8.5	-5.3	-7.3	0.7	3
1988	123	4.4	-0.9	-2.8	-4.4	-7.4	-4.5	1.4	5.8
1989	136	5.3	-2.3	-3.5	-5	-3.4	-1	-0.3	5.4
1990	127	4.1	-2.6	-4.4	-7.1	-3.7	-1	-0.1	6.5
1991	118	4.8	-2.9	-8.3	-7.9	-9.8	-0.3	-0.8	2.8
1992	134	2.6	-2.5	-6.7	-7.2	-5.9	-2.6	0.3	6.8
1993	124	1.8	0.6	-5.5	-4.4	-6.9	-3.9	1.4	6.7
1994	120	2.2	-3.1	-3.9	-5.6	-7.4	0.7	-0.3	6.1
1995	121	3.3	2.3	-2.6	-8.1	-3.7	-5.5	1.3	5.4
1996	115	6.1	-1.7	-4.8	-5.8	-8.5	-4.8	1.5	5.7
1997	123	3.4	-1.9	-5.3	-6.9	-5.3	-0.8	-0.4	5.3
1998	124	3.8	-1.5	-4.3	-6.8	-4	-3.1	-0.2	6
1999	132	2.8	-3.8	-5.1	-6.8	-7.4	-2.7	0.3	7.3
2000	129	3.9	-3.6	-6	-7.9	-5	-2	1.1	6.7
2001	131	4.2	-2.4	-3.9	-6.9	-5.8	-1.2	-0.9	7.5
2002	124	6	-1	-6.4	-5.6	-3.3	-1.7	1.3	5.6
2003	113	3.5	-0.3	-3.8	-7.7	-10.2	-1.6	0.6	7.2
