# Supplementary material for: A decade of cold Eurasian winters reconstructed for the early 19th century
Source: Nat Commun. 2022 Apr 19;13:2116. doi: 10.1038/s41467-022-29677-8 (PMC9019108; doi:10.1038/s41467-022-29677-8)
Supplement: Supplementary file 4 — Supplementary Code 1 [file 41467_2022_29677_MOESM4_ESM.zip › Rinput/Lake_Suwa_fall.txt]

Year	DOY	Toct	Tnov	Tdec	Tjan	Tfeb	Tmar	Tapr	Tmay
1877	1950	2	3	138.1	36	139.77	35.68	NA	NA
1600	21	NA	NA	NA	NA	NA	NA	NA	NA
1601	-12	NA	NA	NA	NA	NA	NA	NA	NA
1602	29	NA	NA	NA	NA	NA	NA	NA	NA
1603	3	NA	NA	NA	NA	NA	NA	NA	NA
1604	0	NA	NA	NA	NA	NA	NA	NA	NA
1605	14	NA	NA	NA	NA	NA	NA	NA	NA
1606	-13	NA	NA	NA	NA	NA	NA	NA	NA
1607	-8	NA	NA	NA	NA	NA	NA	NA	NA
1608	24	NA	NA	NA	NA	NA	NA	NA	NA
1609	5	NA	NA	NA	NA	NA	NA	NA	NA
1610	-13	NA	NA	NA	NA	NA	NA	NA	NA
1611	0	NA	NA	NA	NA	NA	NA	NA	NA
1612	-9	NA	NA	NA	NA	NA	NA	NA	NA
1613	25	NA	NA	NA	NA	NA	NA	NA	NA
1614	9	NA	NA	NA	NA	NA	NA	NA	NA
1615	-10	NA	NA	NA	NA	NA	NA	NA	NA
1616	22	NA	NA	NA	NA	NA	NA	NA	NA
1617	-9	NA	NA	NA	NA	NA	NA	NA	NA
1618	2	NA	NA	NA	NA	NA	NA	NA	NA
1619	10	NA	NA	NA	NA	NA	NA	NA	NA
1620	10	NA	NA	NA	NA	NA	NA	NA	NA
1621	-23	NA	NA	NA	NA	NA	NA	NA	NA
1622	7	NA	NA	NA	NA	NA	NA	NA	NA
1623	12	NA	NA	NA	NA	NA	NA	NA	NA
1624	24	NA	NA	NA	NA	NA	NA	NA	NA
1625	22	NA	NA	NA	NA	NA	NA	NA	NA
1626	8	NA	NA	NA	NA	NA	NA	NA	NA
1627	9	NA	NA	NA	NA	NA	NA	NA	NA
1628	8	NA	NA	NA	NA	NA	NA	NA	NA
1629	-9	NA	NA	NA	NA	NA	NA	NA	NA
1630	20	NA	NA	NA	NA	NA	NA	NA	NA
1631	-9	NA	NA	NA	NA	NA	NA	NA	NA
1632	24	NA	NA	NA	NA	NA	NA	NA	NA
1633	18	NA	NA	NA	NA	NA	NA	NA	NA
1634	9	NA	NA	NA	NA	NA	NA	NA	NA
1635	-3	NA	NA	NA	NA	NA	NA	NA	NA
1636	2	NA	NA	NA	NA	NA	NA	NA	NA
1637	11	NA	NA	NA	NA	NA	NA	NA	NA
1638	0	NA	NA	NA	NA	NA	NA	NA	NA
1639	21	NA	NA	NA	NA	NA	NA	NA	NA
1640	19	NA	NA	NA	NA	NA	NA	NA	NA
1641	18	NA	NA	NA	NA	NA	NA	NA	NA
1642	-16	NA	NA	NA	NA	NA	NA	NA	NA
1643	25	NA	NA	NA	NA	NA	NA	NA	NA
1644	5	NA	NA	NA	NA	NA	NA	NA	NA
1645	1	NA	NA	NA	NA	NA	NA	NA	NA
1646	12	NA	NA	NA	NA	NA	NA	NA	NA
1647	40	NA	NA	NA	NA	NA	NA	NA	NA
1648	4	NA	NA	NA	NA	NA	NA	NA	NA
1649	-1	NA	NA	NA	NA	NA	NA	NA	NA
1650	5	NA	NA	NA	NA	NA	NA	NA	NA
1651	14	NA	NA	NA	NA	NA	NA	NA	NA
1652	13	NA	NA	NA	NA	NA	NA	NA	NA
1653	6	NA	NA	NA	NA	NA	NA	NA	NA
1654	13	NA	NA	NA	NA	NA	NA	NA	NA
1655	7	NA	NA	NA	NA	NA	NA	NA	NA
1656	10	NA	NA	NA	NA	NA	NA	NA	NA
1657	10	NA	NA	NA	NA	NA	NA	NA	NA
1658	24	NA	NA	NA	NA	NA	NA	NA	NA
1659	-3	NA	NA	NA	NA	NA	NA	NA	NA
1660	10	NA	NA	NA	NA	NA	NA	NA	NA
1661	11	NA	NA	NA	NA	NA	NA	NA	NA
1662	18	NA	NA	NA	NA	NA	NA	NA	NA
1663	1	NA	NA	NA	NA	NA	NA	NA	NA
1664	10	NA	NA	NA	NA	NA	NA	NA	NA
1665	-4	NA	NA	NA	NA	NA	NA	NA	NA
1666	-3	NA	NA	NA	NA	NA	NA	NA	NA
1667	5	NA	NA	NA	NA	NA	NA	NA	NA
1668	10	NA	NA	NA	NA	NA	NA	NA	NA
1669	-14	NA	NA	NA	NA	NA	NA	NA	NA
1670	25	NA	NA	NA	NA	NA	NA	NA	NA
1671	6	NA	NA	NA	NA	NA	NA	NA	NA
1672	NA	NA	NA	NA	NA	NA	NA	NA	NA
1673	-4	NA	NA	NA	NA	NA	NA	NA	NA
1674	22	NA	NA	NA	NA	NA	NA	NA	NA
1675	18	NA	NA	NA	NA	NA	NA	NA	NA
1676	21	NA	NA	NA	NA	NA	NA	NA	NA
1677	5	NA	NA	NA	NA	NA	NA	NA	NA
1678	33	NA	NA	NA	NA	NA	NA	NA	NA
1679	5	NA	NA	NA	NA	NA	NA	NA	NA
1680	-3	NA	NA	NA	NA	NA	NA	NA	NA
1681	-2	NA	NA	NA	NA	NA	NA	NA	NA
1682	21	NA	NA	NA	NA	NA	NA	NA	NA
1683	NA	NA	NA	NA	NA	NA	NA	NA	NA
1684	NA	NA	NA	NA	NA	NA	NA	NA	NA
1685	NA	NA	NA	NA	NA	NA	NA	NA	NA
1686	NA	NA	NA	NA	NA	NA	NA	NA	NA
1687	NA	NA	NA	NA	NA	NA	NA	NA	NA
1688	NA	NA	NA	NA	NA	NA	NA	NA	NA
1689	NA	NA	NA	NA	NA	NA	NA	NA	NA
1690	NA	NA	NA	NA	NA	NA	NA	NA	NA
1691	NA	NA	NA	NA	NA	NA	NA	NA	NA
1692	NA	NA	NA	NA	NA	NA	NA	NA	NA
1693	NA	NA	NA	NA	NA	NA	NA	NA	NA
1694	NA	NA	NA	NA	NA	NA	NA	NA	NA
1695	NA	NA	NA	NA	NA	NA	NA	NA	NA
1696	NA	NA	NA	NA	NA	NA	NA	NA	NA
1697	-1	NA	NA	NA	NA	NA	NA	NA	NA
1698	NA	NA	NA	NA	NA	NA	NA	NA	NA
1699	NA	NA	NA	NA	NA	NA	NA	NA	NA
1700	NA	NA	NA	NA	NA	NA	NA	NA	NA
1701	NA	NA	NA	NA	NA	NA	NA	NA	NA
1702	NA	NA	NA	NA	NA	NA	NA	NA	NA
1703	NA	NA	NA	NA	NA	NA	NA	NA	NA
1704	NA	NA	NA	NA	NA	NA	NA	NA	NA
1705	NA	NA	NA	NA	NA	NA	NA	NA	NA
1706	NA	NA	NA	NA	NA	NA	NA	NA	NA
1707	NA	NA	NA	NA	NA	NA	NA	NA	NA
1708	NA	NA	NA	NA	NA	NA	NA	NA	NA
1709	NA	NA	NA	NA	NA	NA	NA	NA	NA
1710	NA	NA	NA	NA	NA	NA	NA	NA	NA
1711	NA	NA	NA	NA	NA	NA	NA	NA	NA
1712	NA	NA	NA	NA	NA	NA	NA	NA	NA
1713	NA	NA	NA	NA	NA	NA	NA	NA	NA
1714	NA	NA	NA	NA	NA	NA	NA	NA	NA
1715	NA	NA	NA	NA	NA	NA	NA	NA	NA
1716	NA	NA	NA	NA	NA	NA	NA	NA	NA
1717	NA	NA	NA	NA	NA	NA	NA	NA	NA
1718	NA	NA	NA	NA	NA	NA	NA	NA	NA
1719	NA	NA	NA	NA	NA	NA	NA	NA	NA
1720	NA	NA	NA	NA	NA	NA	NA	NA	NA
1721	NA	NA	NA	NA	NA	NA	NA	NA	NA
1722	NA	NA	NA	NA	NA	NA	NA	NA	NA
1723	NA	NA	NA	NA	NA	NA	NA	NA	NA
1724	NA	NA	NA	NA	NA	NA	NA	NA	NA
1725	NA	NA	NA	NA	NA	NA	NA	NA	NA
1726	NA	NA	NA	NA	NA	NA	NA	NA	NA
1727	NA	NA	NA	NA	NA	NA	NA	NA	NA
1728	NA	NA	NA	NA	NA	NA	NA	NA	NA
1729	NA	NA	NA	NA	NA	NA	NA	NA	NA
1730	NA	NA	NA	NA	NA	NA	NA	NA	NA
1731	NA	NA	NA	NA	NA	NA	NA	NA	NA
1732	NA	NA	NA	NA	NA	NA	NA	NA	NA
1733	NA	NA	NA	NA	NA	NA	NA	NA	NA
1734	NA	NA	NA	NA	NA	NA	NA	NA	NA
1735	NA	NA	NA	NA	NA	NA	NA	NA	NA
1736	NA	NA	NA	NA	NA	NA	NA	NA	NA
1737	NA	NA	NA	NA	NA	NA	NA	NA	NA
1738	NA	NA	NA	NA	NA	NA	NA	NA	NA
1739	NA	NA	NA	NA	NA	NA	NA	NA	NA
1740	NA	NA	NA	NA	NA	NA	NA	NA	NA
1741	NA	NA	NA	NA	NA	NA	NA	NA	NA
1742	16	NA	NA	NA	NA	NA	NA	NA	NA
1743	NA	NA	NA	NA	NA	NA	NA	NA	NA
1744	NA	NA	NA	NA	NA	NA	NA	NA	NA
1745	NA	NA	NA	NA	NA	NA	NA	NA	NA
1746	NA	NA	NA	NA	NA	NA	NA	NA	NA
1747	8	NA	NA	NA	NA	NA	NA	NA	NA
1748	27	NA	NA	NA	NA	NA	NA	NA	NA
1749	13	NA	NA	NA	NA	NA	NA	NA	NA
1750	23	NA	NA	NA	NA	NA	NA	NA	NA
1751	2	NA	NA	NA	NA	NA	NA	NA	NA
1752	-2	NA	NA	NA	NA	NA	NA	NA	NA
1753	7	NA	NA	NA	NA	NA	NA	NA	NA
1754	NA	NA	NA	NA	NA	NA	NA	NA	NA
1755	32	NA	NA	NA	NA	NA	NA	NA	NA
1756	1	NA	NA	NA	NA	NA	NA	NA	NA
1757	5	NA	NA	NA	NA	NA	NA	NA	NA
1758	NA	NA	NA	NA	NA	NA	NA	NA	NA
1759	16	NA	NA	NA	NA	NA	NA	NA	NA
1760	NA	NA	NA	NA	NA	NA	NA	NA	NA
1761	0	NA	NA	NA	NA	NA	NA	NA	NA
1762	-5	NA	NA	NA	NA	NA	NA	NA	NA
1763	12	NA	NA	NA	NA	NA	NA	NA	NA
1764	NA	NA	NA	NA	NA	NA	NA	NA	NA
1765	NA	NA	NA	NA	NA	NA	NA	NA	NA
1766	NA	NA	NA	NA	NA	NA	NA	NA	NA
1767	NA	NA	NA	NA	NA	NA	NA	NA	NA
1768	NA	NA	NA	NA	NA	NA	NA	NA	NA
1769	18	NA	NA	NA	NA	NA	NA	NA	NA
1770	9	NA	NA	NA	NA	NA	NA	NA	NA
1771	NA	NA	NA	NA	NA	NA	NA	NA	NA
1772	NA	NA	NA	NA	NA	NA	NA	NA	NA
1773	NA	NA	NA	NA	NA	NA	NA	NA	NA
1774	NA	NA	NA	NA	NA	NA	NA	NA	NA
1775	-2	NA	NA	NA	NA	NA	NA	NA	NA
1776	28	NA	NA	NA	NA	NA	NA	NA	NA
1777	NA	NA	NA	NA	NA	NA	NA	NA	NA
1778	NA	NA	NA	NA	NA	NA	NA	NA	NA
1779	NA	NA	NA	NA	NA	NA	NA	NA	NA
1780	NA	NA	NA	NA	NA	NA	NA	NA	NA
1781	NA	NA	NA	NA	NA	NA	NA	NA	NA
1782	NA	NA	NA	NA	NA	NA	NA	NA	NA
1783	NA	NA	NA	NA	NA	NA	NA	NA	NA
1784	NA	NA	NA	NA	NA	NA	NA	NA	NA
1785	NA	NA	NA	NA	NA	NA	NA	NA	NA
1786	NA	NA	NA	NA	NA	NA	NA	NA	NA
1787	NA	NA	NA	NA	NA	NA	NA	NA	NA
1788	NA	NA	NA	NA	NA	NA	NA	NA	NA
1789	1	NA	NA	NA	NA	NA	NA	NA	NA
1790	10	NA	NA	NA	NA	NA	NA	NA	NA
1791	-1	NA	NA	NA	NA	NA	NA	NA	NA
1792	NA	NA	NA	NA	NA	NA	NA	NA	NA
1793	-2	NA	NA	NA	NA	NA	NA	NA	NA
1794	NA	NA	NA	NA	NA	NA	NA	NA	NA
1795	25	NA	NA	NA	NA	NA	NA	NA	NA
1796	NA	NA	NA	NA	NA	NA	NA	NA	NA
1797	2	NA	NA	NA	NA	NA	NA	NA	NA
1798	6	NA	NA	NA	NA	NA	NA	NA	NA
1799	10	NA	NA	NA	NA	NA	NA	NA	NA
1800	NA	NA	NA	NA	NA	NA	NA	NA	NA
1801	6	NA	NA	NA	NA	NA	NA	NA	NA
1802	NA	NA	NA	NA	NA	NA	NA	NA	NA
1803	NA	NA	NA	NA	NA	NA	NA	NA	NA
1804	17	NA	NA	NA	NA	NA	NA	NA	NA
1805	NA	NA	NA	NA	NA	NA	NA	NA	NA
1806	34	NA	NA	NA	NA	NA	NA	NA	NA
1807	5	NA	NA	NA	NA	NA	NA	NA	NA
1808	11	NA	NA	NA	NA	NA	NA	NA	NA
1809	7	NA	NA	NA	NA	NA	NA	NA	NA
1810	-4	NA	NA	NA	NA	NA	NA	NA	NA
1811	4	NA	NA	NA	NA	NA	NA	NA	NA
1812	4	NA	NA	NA	NA	NA	NA	NA	NA
1813	-4	NA	NA	NA	NA	NA	NA	NA	NA
1814	13	NA	NA	NA	NA	NA	NA	NA	NA
1815	NA	NA	NA	NA	NA	NA	NA	NA	NA
1816	0	NA	NA	NA	NA	NA	NA	NA	NA
1817	21	NA	NA	NA	NA	NA	NA	NA	NA
1818	15	NA	NA	NA	NA	NA	NA	NA	NA
1819	NA	NA	NA	NA	NA	NA	NA	NA	NA
1820	16	NA	NA	NA	NA	NA	NA	NA	NA
1821	6	NA	NA	NA	NA	NA	NA	NA	NA
1822	10	NA	NA	NA	NA	NA	NA	NA	NA
1823	22	NA	NA	NA	NA	NA	NA	NA	NA
1824	NA	NA	NA	NA	NA	NA	NA	NA	NA
1825	NA	NA	NA	NA	NA	NA	NA	NA	NA
1826	NA	NA	NA	NA	NA	NA	NA	NA	NA
1827	NA	NA	NA	NA	NA	NA	NA	NA	NA
1828	NA	NA	NA	NA	NA	NA	NA	NA	NA
1829	8	NA	NA	NA	NA	NA	NA	NA	NA
1830	16	NA	NA	NA	NA	NA	NA	NA	NA
1831	13	NA	NA	NA	NA	NA	NA	NA	NA
1832	9	NA	NA	NA	NA	NA	NA	NA	NA
1833	NA	NA	NA	NA	NA	NA	NA	NA	NA
1834	38	NA	NA	NA	NA	NA	NA	NA	NA
1835	13	NA	NA	NA	NA	NA	NA	NA	NA
1836	5	NA	NA	NA	NA	NA	NA	NA	NA
1837	11	NA	NA	NA	NA	NA	NA	NA	NA
1838	37	NA	NA	NA	NA	NA	NA	NA	NA
1839	28	NA	NA	NA	NA	NA	NA	NA	NA
1840	13	NA	NA	NA	NA	NA	NA	NA	NA
1841	24	NA	NA	NA	NA	NA	NA	NA	NA
1842	7	NA	NA	NA	NA	NA	NA	NA	NA
1843	NA	NA	NA	NA	NA	NA	NA	NA	NA
1844	17	NA	NA	NA	NA	NA	NA	NA	NA
1845	NA	NA	NA	NA	NA	NA	NA	NA	NA
1846	-3	NA	NA	NA	NA	NA	NA	NA	NA
1847	10	NA	NA	NA	NA	NA	NA	NA	NA
1848	NA	NA	NA	NA	NA	NA	NA	NA	NA
1849	NA	NA	NA	NA	NA	NA	NA	NA	NA
1850	NA	NA	NA	NA	NA	NA	NA	NA	NA
1851	36	NA	NA	NA	NA	NA	NA	NA	NA
1852	NA	NA	NA	NA	NA	NA	NA	NA	NA
1853	33	NA	NA	NA	NA	NA	NA	NA	NA
1854	NA	NA	NA	NA	NA	NA	NA	NA	NA
1855	37	NA	NA	NA	NA	NA	NA	NA	NA
1856	12	NA	NA	NA	NA	NA	NA	NA	NA
1857	NA	NA	NA	NA	NA	NA	NA	NA	NA
1858	39	NA	NA	NA	NA	NA	NA	NA	NA
1859	23	NA	NA	NA	NA	NA	NA	NA	NA
1860	NA	NA	NA	NA	NA	NA	NA	NA	NA
1861	30	NA	NA	NA	NA	NA	NA	NA	NA
1862	NA	NA	NA	NA	NA	NA	NA	NA	NA
1863	21	NA	NA	NA	NA	NA	NA	NA	NA
1864	17	NA	NA	NA	NA	NA	NA	NA	NA
1865	NA	NA	NA	NA	NA	NA	NA	NA	NA
1866	NA	NA	NA	NA	NA	NA	NA	NA	NA
1867	NA	NA	NA	NA	NA	NA	NA	NA	NA
1868	NA	NA	NA	NA	NA	NA	NA	NA	NA
1869	NA	NA	NA	NA	NA	NA	NA	NA	NA
1870	21	NA	NA	NA	NA	NA	NA	NA	NA
1871	23	NA	NA	NA	NA	NA	NA	NA	NA
1872	18	NA	NA	NA	NA	NA	NA	NA	NA
1873	NA	NA	NA	NA	NA	NA	NA	NA	NA
1874	NA	NA	NA	NA	NA	NA	NA	NA	NA
1875	NA	NA	NA	NA	NA	NA	NA	NA	NA
1876	NA	NA	NA	NA	274.55	276.35	281.05	285.15	289.85
1877	NA	287.75	282.05	277.75	275.85	276.25	278.95	286.45	289.35
1878	NA	288.55	282.25	278.65	275.05	275.15	279.95	284.35	290.95
1879	NA	288.45	282.45	277.95	276.05	278.15	280.85	285.15	290.85
1880	NA	287.65	282.35	280.75	275.25	278.55	281.15	285.05	290.35
1881	NA	289.35	282.85	276.55	274.95	276.35	278.05	284.25	289.95
1882	NA	288.45	283.75	277.05	277.45	278.05	279.65	286.35	289.55
1883	NA	288.15	282.45	277.55	276.05	274.85	278.35	285.05	288.35
1884	NA	289.65	282.85	277.75	275.45	275.75	279.05	284.65	288.35
1885	NA	288.55	280.45	276.25	273.65	275.15	277.75	283.65	288.05
1886	NA	288.95	283.45	278.55	275.35	275.05	279.95	285.35	289.35
1887	NA	289.65	283.15	277.65	275.65	277.25	279.95	285.25	288.15
1888	NA	289.55	284.55	278.75	276.25	275.15	280.25	285.45	288.95
1889	NA	288.05	284.35	278.15	275.05	276.05	279.85	284.95	288.65
1890	NA	287.55	282.65	277.85	276.35	279.05	282.15	287.15	289.05
1891	NA	288.95	283.75	282.25	275.35	276.75	281.85	284.95	291.15
1892	NA	289.45	283.35	278.55	276.65	277.05	278.05	286.05	289.55
1893	NA	289.45	282.75	276.25	275.55	275.15	279.15	286.25	288.75
1894	NA	288.85	283.05	277.65	275.95	276.65	281.35	286.75	289.25
1895	NA	288.35	284.45	278.75	275.05	276.95	279.85	285.85	290.45
1896	NA	289.45	282.85	278.35	276.25	276.45	278.95	286.65	289.55
1897	NA	288.75	283.65	277.75	276.85	276.65	278.85	284.45	290.45
1898	-5	288.35	283.25	276.85	276.75	277.55	278.65	284.35	289.85
1899	18	289.15	284.05	279.55	276.35	277.35	281.65	285.95	291.05
1900	8	287.45	282.05	278.55	274.75	276.25	278.85	284.55	290.45
1901	19	289.65	284.15	278.65	277.25	276.85	280.45	286.55	289.25
1902	0	289.95	283.35	277.65	275.55	276.95	281.55	284.75	289.45
1903	15	289.75	284.65	280.25	277.75	277.25	280.85	285.85	289.05
1904	-9	288.35	282.25	277.25	275.05	277.45	279.25	286.35	288.85
1905	-5	289.55	282.25	278.35	277.45	275.85	278.75	284.05	290.05
1906	16	289.35	283.45	279.95	275.35	275.75	280.45	286.05	289.45
1907	-1	288.25	282.45	279.05	277.15	276.05	278.85	285.55	290.25
1908	-7	288.35	284.35	277.65	276.35	276.55	279.35	285.45	289.25
1909	2	289.25	282.25	277.75	275.15	276.25	279.45	286.75	290.05
1910	-4	287.95	283.15	277.75	277.35	276.15	279.25	285.45	289.95
1911	3	289.25	283.55	277.45	275.65	278.25	281.35	286.95	289.35
1912	4	288.95	285.95	278.15	276.15	279.25	281.25	286.15	289.85
1913	2	289.05	282.55	277.85	275.05	277.65	279.25	286.85	289.25
1914	8	288.75	283.15	278.35	277.45	276.65	281.95	284.95	290.95
1915	10	289.25	285.05	278.95	276.35	277.25	279.75	284.75	289.05
1916	NA	290.75	284.25	278.75	278.25	277.25	278.95	285.85	290.05
1917	NA	288.95	284.45	279.95	275.45	277.65	279.55	285.85	288.95
1918	-8	289.95	281.85	277.15	274.75	276.75	279.85	284.85	289.85
1919	6	289.15	283.55	277.05	275.95	276.85	281.45	286.55	289.35
1920	26	289.55	284.55	278.45	277.25	275.75	279.75	285.75	289.95
1921	8	289.55	285.15	278.35	277.15	276.65	279.35	286.95	289.55
1922	5	288.55	282.45	278.15	273.75	280.15	279.75	286.45	290.05
1923	-11	289.95	283.95	277.15	274.95	276.15	281.05	285.15	289.95
1924	24	289.95	285.15	278.75	275.85	277.65	278.15	287.85	290.05
1925	15	286.55	283.05	278.35	276.05	275.55	279.35	285.05	289.25
1926	3	289.45	284.55	279.95	276.35	277.75	279.45	284.25	289.45
1927	-5	288.15	282.95	277.25	275.85	275.25	279.45	286.65	290.25
1928	4	289.85	284.35	279.95	276.65	276.45	280.05	285.65	290.95
1929	0	289.95	284.75	278.55	275.75	276.05	280.25	285.75	289.05
1930	9	289.65	284.15	281.75	276.95	278.55	281.95	287.15	290.85
1931	11	289.85	283.45	278.35	276.05	275.65	281.15	285.55	289.45
1932	NA	289.45	284.65	280.05	279.05	277.55	280.05	285.45	291.15
1933	14	289.65	284.05	279.15	276.35	276.75	278.95	285.45	291.15
1934	6	289.95	284.35	279.35	275.65	277.15	279.25	284.65	290.95
1935	38	287.75	283.95	279.05	276.85	277.95	280.35	285.65	289.85
1936	-10	290.25	283.85	278.65	275.15	275.65	279.25	285.15	289.55
1937	13	289.15	284.35	279.35	277.75	278.85	281.25	285.95	290.75
1938	4	289.45	284.35	278.35	275.85	276.55	281.95	286.35	291.55
1939	4	289.85	283.95	279.05	275.55	277.25	280.55	285.95	290.15
1940	17	291.05	285.45	278.45	275.85	276.85	281.35	286.25	290.85
1941	33	290.95	285.45	279.35	277.95	278.15	281.35	285.85	290.75
1942	20	290.45	284.85	280.05	276.05	275.75	283.45	286.75	290.45
1943	6	289.65	283.25	278.65	275.55	277.15	279.95	284.85	290.95
1944	9	290.35	283.95	278.85	276.15	276.35	278.75	283.75	290.85
1945	3	289.45	284.05	277.45	274.25	274.75	279.75	286.65	288.75
1946	-4	289.95	284.45	277.95	276.55	277.35	279.35	287.45	289.95
1947	4	290.45	285.55	277.85	276.65	275.85	279.95	286.15	290.05
1948	-11	288.75	283.45	277.25	277.15	278.25	279.65	287.35	291.25
1949	NA	290.55	285.05	281.05	278.55	279.65	279.85	285.25	291.55
1950	12	289.25	283.15	279.25	278.15	277.85	280.85	287.05	292.35
1951	2	288.95	284.25	278.55	276.35	277.65	281.95	286.45	291.15
1952	13	290.45	284.45	280.45	277.45	275.75	280.55	286.45	291.25
1953	5	290.45	285.15	278.45	276.45	277.35	282.55	285.85	290.95
1954	25	290.35	283.55	280.65	277.35	278.75	281.55	288.05	290.75
1955	NA	NA	NA	NA	NA	NA	NA	NA	NA
1956	NA	NA	NA	NA	NA	NA	NA	NA	NA
1957	NA	NA	NA	NA	NA	NA	NA	NA	NA
1958	NA	NA	NA	NA	NA	NA	NA	NA	NA
1959	NA	NA	NA	NA	NA	NA	NA	NA	NA
1960	NA	NA	NA	NA	NA	NA	NA	NA	NA
1961	NA	NA	NA	NA	NA	NA	NA	NA	NA
1962	NA	NA	NA	NA	NA	NA	NA	NA	NA
1963	NA	NA	NA	NA	NA	NA	NA	NA	NA
1964	NA	NA	NA	NA	NA	NA	NA	NA	NA
1965	NA	NA	NA	NA	NA	NA	NA	NA	NA
1966	NA	NA	NA	NA	NA	NA	NA	NA	NA
1967	NA	NA	NA	NA	NA	NA	NA	NA	NA
1968	NA	NA	NA	NA	NA	NA	NA	NA	NA
1969	NA	NA	NA	NA	NA	NA	NA	NA	NA
1970	NA	NA	NA	NA	NA	NA	NA	NA	NA
1971	NA	NA	NA	NA	NA	NA	NA	NA	NA
1972	NA	NA	NA	NA	NA	NA	NA	NA	NA
1973	NA	NA	NA	NA	NA	NA	NA	NA	NA
1974	NA	NA	NA	NA	NA	NA	NA	NA	NA
1975	NA	NA	NA	NA	NA	NA	NA	NA	NA
1976	NA	NA	NA	NA	NA	NA	NA	NA	NA
1977	NA	NA	NA	NA	NA	NA	NA	NA	NA
1978	NA	NA	NA	NA	NA	NA	NA	NA	NA
1979	NA	NA	NA	NA	NA	NA	NA	NA	NA
1980	NA	NA	NA	NA	NA	NA	NA	NA	NA
1981	NA	NA	NA	NA	NA	NA	NA	NA	NA
1982	NA	NA	NA	NA	NA	NA	NA	NA	NA
1983	NA	NA	NA	NA	NA	NA	NA	NA	NA
1984	NA	NA	NA	NA	NA	NA	NA	NA	NA
1985	NA	NA	NA	NA	NA	NA	NA	NA	NA
1986	NA	NA	NA	NA	NA	NA	NA	NA	NA
1987	NA	NA	NA	NA	NA	NA	NA	NA	NA
1988	NA	NA	NA	NA	NA	NA	NA	NA	NA
1989	NA	NA	NA	NA	NA	NA	NA	NA	NA
1990	NA	NA	NA	NA	NA	NA	NA	NA	NA
1991	NA	NA	NA	NA	NA	NA	NA	NA	NA
1992	NA	NA	NA	NA	NA	NA	NA	NA	NA
1993	NA	NA	NA	NA	NA	NA	NA	NA	NA
1994	NA	NA	NA	NA	NA	NA	NA	NA	NA
1995	NA	NA	NA	NA	NA	NA	NA	NA	NA
1996	NA	NA	NA	NA	NA	NA	NA	NA	NA
1997	NA	NA	NA	NA	NA	NA	NA	NA	NA
1998	NA	NA	NA	NA	NA	NA	NA	NA	NA
1999	NA	NA	NA	NA	NA	NA	NA	NA	NA
2000	NA	NA	NA	NA	NA	NA	NA	NA	NA
2001	NA	NA	NA	NA	NA	NA	NA	NA	NA
2002	NA	NA	NA	NA	NA	NA	NA	NA	NA
2003	NA	NA	NA	NA	NA	NA	NA	NA	NA
