# Supplementary material for: A decade of cold Eurasian winters reconstructed for the early 19th century
Source: Nat Commun. 2022 Apr 19;13:2116. doi: 10.1038/s41467-022-29677-8 (PMC9019108; doi:10.1038/s41467-022-29677-8)
Supplement: Supplementary file 4 — Supplementary Code 1 [file 41467_2022_29677_MOESM4_ESM.zip › Rinput/Mälaren_spring.txt]

Year	DOY	Toct	Tnov	Tdec	Tjan	Tfeb	Tmar	Tapr	Tmay
1851	1950	4	8	16.5	59.6	18.05	59.33	NA	NA
1600	NA	NA	NA	NA	NA	NA	NA	NA	NA
1601	NA	NA	NA	NA	NA	NA	NA	NA	NA
1602	NA	NA	NA	NA	NA	NA	NA	NA	NA
1603	NA	NA	NA	NA	NA	NA	NA	NA	NA
1604	NA	NA	NA	NA	NA	NA	NA	NA	NA
1605	NA	NA	NA	NA	NA	NA	NA	NA	NA
1606	NA	NA	NA	NA	NA	NA	NA	NA	NA
1607	NA	NA	NA	NA	NA	NA	NA	NA	NA
1608	NA	NA	NA	NA	NA	NA	NA	NA	NA
1609	NA	NA	NA	NA	NA	NA	NA	NA	NA
1610	NA	NA	NA	NA	NA	NA	NA	NA	NA
1611	NA	NA	NA	NA	NA	NA	NA	NA	NA
1612	NA	NA	NA	NA	NA	NA	NA	NA	NA
1613	NA	NA	NA	NA	NA	NA	NA	NA	NA
1614	NA	NA	NA	NA	NA	NA	NA	NA	NA
1615	NA	NA	NA	NA	NA	NA	NA	NA	NA
1616	NA	NA	NA	NA	NA	NA	NA	NA	NA
1617	NA	NA	NA	NA	NA	NA	NA	NA	NA
1618	NA	NA	NA	NA	NA	NA	NA	NA	NA
1619	NA	NA	NA	NA	NA	NA	NA	NA	NA
1620	NA	NA	NA	NA	NA	NA	NA	NA	NA
1621	NA	NA	NA	NA	NA	NA	NA	NA	NA
1622	NA	NA	NA	NA	NA	NA	NA	NA	NA
1623	NA	NA	NA	NA	NA	NA	NA	NA	NA
1624	NA	NA	NA	NA	NA	NA	NA	NA	NA
1625	NA	NA	NA	NA	NA	NA	NA	NA	NA
1626	NA	NA	NA	NA	NA	NA	NA	NA	NA
1627	NA	NA	NA	NA	NA	NA	NA	NA	NA
1628	NA	NA	NA	NA	NA	NA	NA	NA	NA
1629	NA	NA	NA	NA	NA	NA	NA	NA	NA
1630	NA	NA	NA	NA	NA	NA	NA	NA	NA
1631	NA	NA	NA	NA	NA	NA	NA	NA	NA
1632	NA	NA	NA	NA	NA	NA	NA	NA	NA
1633	NA	NA	NA	NA	NA	NA	NA	NA	NA
1634	NA	NA	NA	NA	NA	NA	NA	NA	NA
1635	NA	NA	NA	NA	NA	NA	NA	NA	NA
1636	NA	NA	NA	NA	NA	NA	NA	NA	NA
1637	NA	NA	NA	NA	NA	NA	NA	NA	NA
1638	NA	NA	NA	NA	NA	NA	NA	NA	NA
1639	NA	NA	NA	NA	NA	NA	NA	NA	NA
1640	NA	NA	NA	NA	NA	NA	NA	NA	NA
1641	NA	NA	NA	NA	NA	NA	NA	NA	NA
1642	NA	NA	NA	NA	NA	NA	NA	NA	NA
1643	NA	NA	NA	NA	NA	NA	NA	NA	NA
1644	NA	NA	NA	NA	NA	NA	NA	NA	NA
1645	NA	NA	NA	NA	NA	NA	NA	NA	NA
1646	NA	NA	NA	NA	NA	NA	NA	NA	NA
1647	NA	NA	NA	NA	NA	NA	NA	NA	NA
1648	NA	NA	NA	NA	NA	NA	NA	NA	NA
1649	NA	NA	NA	NA	NA	NA	NA	NA	NA
1650	NA	NA	NA	NA	NA	NA	NA	NA	NA
1651	NA	NA	NA	NA	NA	NA	NA	NA	NA
1652	NA	NA	NA	NA	NA	NA	NA	NA	NA
1653	NA	NA	NA	NA	NA	NA	NA	NA	NA
1654	NA	NA	NA	NA	NA	NA	NA	NA	NA
1655	NA	NA	NA	NA	NA	NA	NA	NA	NA
1656	NA	NA	NA	NA	NA	NA	NA	NA	NA
1657	NA	NA	NA	NA	NA	NA	NA	NA	NA
1658	NA	NA	NA	NA	NA	NA	NA	NA	NA
1659	NA	NA	NA	NA	NA	NA	NA	NA	NA
1660	NA	NA	NA	NA	NA	NA	NA	NA	NA
1661	NA	NA	NA	NA	NA	NA	NA	NA	NA
1662	NA	NA	NA	NA	NA	NA	NA	NA	NA
1663	NA	NA	NA	NA	NA	NA	NA	NA	NA
1664	NA	NA	NA	NA	NA	NA	NA	NA	NA
1665	NA	NA	NA	NA	NA	NA	NA	NA	NA
1666	NA	NA	NA	NA	NA	NA	NA	NA	NA
1667	NA	NA	NA	NA	NA	NA	NA	NA	NA
1668	NA	NA	NA	NA	NA	NA	NA	NA	NA
1669	NA	NA	NA	NA	NA	NA	NA	NA	NA
1670	NA	NA	NA	NA	NA	NA	NA	NA	NA
1671	NA	NA	NA	NA	NA	NA	NA	NA	NA
1672	NA	NA	NA	NA	NA	NA	NA	NA	NA
1673	NA	NA	NA	NA	NA	NA	NA	NA	NA
1674	NA	NA	NA	NA	NA	NA	NA	NA	NA
1675	NA	NA	NA	NA	NA	NA	NA	NA	NA
1676	NA	NA	NA	NA	NA	NA	NA	NA	NA
1677	NA	NA	NA	NA	NA	NA	NA	NA	NA
1678	NA	NA	NA	NA	NA	NA	NA	NA	NA
1679	NA	NA	NA	NA	NA	NA	NA	NA	NA
1680	NA	NA	NA	NA	NA	NA	NA	NA	NA
1681	NA	NA	NA	NA	NA	NA	NA	NA	NA
1682	NA	NA	NA	NA	NA	NA	NA	NA	NA
1683	NA	NA	NA	NA	NA	NA	NA	NA	NA
1684	NA	NA	NA	NA	NA	NA	NA	NA	NA
1685	NA	NA	NA	NA	NA	NA	NA	NA	NA
1686	NA	NA	NA	NA	NA	NA	NA	NA	NA
1687	NA	NA	NA	NA	NA	NA	NA	NA	NA
1688	NA	NA	NA	NA	NA	NA	NA	NA	NA
1689	NA	NA	NA	NA	NA	NA	NA	NA	NA
1690	NA	NA	NA	NA	NA	NA	NA	NA	NA
1691	NA	NA	NA	NA	NA	NA	NA	NA	NA
1692	NA	NA	NA	NA	NA	NA	NA	NA	NA
1693	NA	NA	NA	NA	NA	NA	NA	NA	NA
1694	NA	NA	NA	NA	NA	NA	NA	NA	NA
1695	NA	NA	NA	NA	NA	NA	NA	NA	NA
1696	NA	NA	NA	NA	NA	NA	NA	NA	NA
1697	NA	NA	NA	NA	NA	NA	NA	NA	NA
1698	NA	NA	NA	NA	NA	NA	NA	NA	NA
1699	NA	NA	NA	NA	NA	NA	NA	NA	NA
1700	NA	NA	NA	NA	NA	NA	NA	NA	NA
1701	NA	NA	NA	NA	NA	NA	NA	NA	NA
1702	NA	NA	NA	NA	NA	NA	NA	NA	NA
1703	NA	NA	NA	NA	NA	NA	NA	NA	NA
1704	NA	NA	NA	NA	NA	NA	NA	NA	NA
1705	NA	NA	NA	NA	NA	NA	NA	NA	NA
1706	NA	NA	NA	NA	NA	NA	NA	NA	NA
1707	NA	NA	NA	NA	NA	NA	NA	NA	NA
1708	NA	NA	NA	NA	NA	NA	NA	NA	NA
1709	NA	NA	NA	NA	NA	NA	NA	NA	NA
1710	NA	NA	NA	NA	NA	NA	NA	NA	NA
1711	NA	NA	NA	NA	NA	NA	NA	NA	NA
1712	119	NA	NA	NA	NA	NA	NA	NA	NA
1713	110	NA	NA	NA	NA	NA	NA	NA	NA
1714	113	NA	NA	NA	NA	NA	NA	NA	NA
1715	99	NA	NA	NA	NA	NA	NA	NA	NA
1716	111	NA	NA	NA	NA	NA	NA	NA	NA
1717	127	NA	NA	NA	NA	NA	NA	NA	NA
1718	111	NA	NA	NA	NA	NA	NA	NA	NA
1719	98	NA	NA	NA	NA	NA	NA	NA	NA
1720	102	NA	NA	NA	NA	NA	NA	NA	NA
1721	119	NA	NA	NA	NA	NA	NA	NA	NA
1722	114	NA	NA	NA	NA	NA	NA	NA	NA
1723	88	NA	NA	NA	NA	NA	NA	NA	NA
1724	113	NA	NA	NA	NA	NA	NA	NA	NA
1725	89	NA	NA	NA	NA	NA	NA	NA	NA
1726	102	NA	NA	NA	NA	NA	NA	NA	NA
1727	107	NA	NA	NA	NA	NA	NA	NA	NA
1728	104	NA	NA	NA	NA	NA	NA	NA	NA
1729	111	NA	NA	NA	NA	NA	NA	NA	NA
1730	108	NA	NA	NA	NA	NA	NA	NA	NA
1731	109	NA	NA	NA	NA	NA	NA	NA	NA
1732	115	NA	NA	NA	NA	NA	NA	NA	NA
1733	82	NA	NA	NA	NA	NA	NA	NA	NA
1734	103	NA	NA	NA	NA	NA	NA	NA	NA
1735	97	NA	NA	NA	NA	NA	NA	NA	NA
1736	112	NA	NA	NA	NA	NA	NA	NA	NA
1737	115	NA	NA	NA	NA	NA	NA	NA	NA
1738	98	NA	NA	NA	NA	NA	NA	NA	NA
1739	119	NA	NA	NA	NA	NA	NA	NA	NA
1740	131	NA	NA	NA	NA	NA	NA	NA	NA
1741	117	NA	NA	NA	NA	NA	NA	NA	NA
1742	120	NA	NA	NA	NA	NA	NA	NA	NA
1743	100	NA	NA	NA	NA	NA	NA	NA	NA
1744	118	NA	NA	NA	NA	NA	NA	NA	NA
1745	128	NA	NA	NA	NA	NA	NA	NA	NA
1746	130	NA	NA	NA	NA	NA	NA	NA	NA
1747	125	NA	NA	NA	NA	NA	NA	NA	NA
1748	127	NA	NA	NA	NA	NA	NA	NA	NA
1749	129	NA	NA	NA	NA	NA	NA	NA	NA
1750	73	NA	NA	NA	NA	NA	NA	NA	NA
1751	110	NA	NA	NA	NA	NA	NA	NA	NA
1752	115	NA	NA	NA	NA	NA	NA	NA	NA
1753	107	NA	NA	NA	NA	NA	NA	NA	NA
1754	123	NA	NA	NA	NA	NA	NA	NA	NA
1755	109	NA	NA	NA	NA	NA	NA	NA	NA
1756	108	NA	NA	NA	270.25	272.35	272.05	274.65	278.15
1757	108	279.55	270.65	270.45	266.05	270.35	270.85	279.55	281.45
1758	125	275.85	275.25	270.15	267.05	267.35	269.65	274.65	282.25
1759	97	276.45	275.35	268.15	271.95	273.25	273.15	277.05	279.65
1760	124	278.65	273.15	267.65	262.35	269.55	270.25	275.95	282.25
1761	105	277.75	273.25	270.55	270.45	269.05	274.45	277.45	282.75
1762	116	276.45	274.45	269.45	272.25	269.95	268.95	278.45	283.05
1763	127	273.95	275.85	270.75	266.95	269.25	268.35	274.55	282.15
1764	105	278.15	272.35	270.85	270.45	273.45	273.25	277.05	282.85
1765	120	278.55	272.65	269.65	269.25	268.95	272.85	277.15	280.65
1766	116	279.05	276.25	270.25	267.45	267.85	273.35	279.65	282.75
1767	127	279.45	277.25	268.85	261.65	266.35	271.65	274.35	281.25
1768	123	279.55	277.05	269.85	267.75	268.65	268.25	276.05	280.55
1769	105	277.85	274.35	274.35	271.35	270.05	272.15	276.55	281.35
1770	117	275.55	272.15	269.45	267.95	270.55	264.35	275.65	281.75
1771	116	282.65	272.85	271.05	265.35	264.55	265.85	274.55	282.75
1772	114	279.95	273.75	272.95	268.75	NA	266.75	274.65	279.15
1773	103	282.45	278.25	273.45	269.95	270.35	272.65	278.45	284.25
1774	116	281.35	277.15	271.15	261.15	269.15	271.25	276.75	284.15
1775	113	279.65	267.85	269.15	268.35	271.15	273.35	276.85	283.25
1776	121	282.65	273.45	272.95	263.95	271.35	271.75	275.75	280.35
1777	117	280.35	275.85	272.25	267.35	266.95	269.45	275.35	283.55
1778	115	278.65	275.65	271.75	267.75	269.55	270.65	277.65	282.65
1779	76	274.45	274.15	272.15	270.85	274.85	276.45	279.05	283.25
1780	130	282.95	274.95	268.35	266.85	268.65	274.85	272.35	281.45
1781	115	281.05	271.95	270.35	267.25	268.55	273.45	277.55	280.85
1782	121	279.35	276.15	268.35	270.75	267.75	268.25	274.35	280.45
1783	118	277.65	272.65	270.65	266.25	270.45	270.05	278.65	283.75
1784	138	282.75	273.15	269.45	265.45	268.25	264.25	275.85	281.65
1785	130	278.75	276.15	268.35	268.25	266.65	266.55	275.85	279.85
1786	134	278.05	274.75	268.75	266.65	267.65	266.45	275.85	280.55
1787	109	278.35	269.55	270.35	270.05	271.55	273.35	275.95	282.05
1788	132	281.65	272.25	268.15	268.95	265.05	266.55	276.75	281.85
1789	133	276.95	274.05	262.45	264.65	268.35	264.05	275.15	283.95
1790	79	283.25	276.25	276.25	272.85	274.35	275.05	273.05	282.95
1791	102	278.85	274.25	271.85	274.75	273.15	275.35	279.25	281.25
1792	116	279.15	275.95	271.55	267.85	267.75	269.85	277.85	281.65
1793	121	278.25	276.05	271.55	270.45	271.95	272.25	276.35	283.15
1794	98	280.95	273.95	269.25	272.75	271.05	275.95	279.75	284.05
1795	124	281.45	275.55	272.05	265.55	264.95	267.25	277.75	280.65
1796	119	280.65	273.95	269.05	275.25	270.85	270.85	277.45	281.85
1797	108	280.35	273.55	267.35	270.45	275.25	273.65	276.25	281.95
1798	116	279.65	273.65	272.15	268.75	270.55	271.05	277.85	286.05
1799	130	281.75	274.75	270.55	270.35	260.15	268.65	275.05	279.15
1800	124	279.65	277.25	267.45	266.85	265.75	266.75	278.25	282.35
1801	107	280.25	276.45	273.25	268.65	268.45	272.85	278.45	285.15
1802	99	279.75	275.25	269.15	265.25	270.65	275.15	278.75	280.35
1803	106	281.65	273.05	270.25	263.05	266.05	271.75	280.65	282.75
1804	135	277.85	272.35	266.35	268.35	264.75	267.85	275.25	282.85
1805	121	280.65	271.65	265.25	266.95	264.55	270.45	274.75	279.55
1806	137	275.15	272.85	269.45	270.25	268.75	269.05	273.95	282.15
1807	128	279.05	274.45	273.25	268.65	270.55	270.65	273.75	281.15
1808	130	277.75	274.25	271.45	270.75	265.85	268.85	273.15	283.45
1809	133	281.35	273.85	267.05	260.75	264.75	268.55	272.65	284.15
1810	136	279.05	272.55	274.75	270.75	268.95	268.15	273.15	280.15
1811	131	278.15	273.45	269.95	268.75	269.25	275.05	275.25	285.55
1812	124	278.05	274.55	271.85	268.65	270.35	267.85	271.65	279.35
1813	107	281.35	272.95	266.35	269.05	271.95	273.15	277.05	280.65
1814	125	276.45	275.65	271.05	258.55	264.25	270.15	278.15	279.95
1815	114	278.65	276.05	271.45	269.35	270.45	272.75	278.35	281.75
1816	137	280.35	275.25	270.15	269.55	265.15	269.55	275.55	278.85
1817	116	278.15	273.25	271.75	273.55	272.45	270.35	275.35	283.55
1818	135	277.45	274.35	264.95	269.85	270.35	273.25	273.75	280.95
1819	107	280.95	276.45	274.85	274.05	271.45	272.75	276.65	283.05
1820	119	278.95	272.15	268.75	264.25	270.05	270.95	277.75	283.15
1821	121	280.15	273.85	268.45	268.75	269.75	269.85	278.45	282.15
1822	74	283.35	276.15	274.85	271.35	275.55	277.45	279.35	285.05
1823	127	281.55	278.15	273.35	267.15	267.95	273.15	275.15	281.75
1824	113	282.05	276.25	274.15	274.45	273.05	272.65	278.55	282.25
1825	108	278.75	275.05	272.05	272.55	270.05	272.25	276.15	281.35
1826	103	280.55	274.95	272.95	267.25	272.95	273.65	275.65	283.05
1827	111	281.05	274.65	272.75	267.65	265.75	271.05	277.75	283.65
1828	120	279.55	273.35	274.85	268.15	267.55	270.85	275.45	281.75
1829	132	279.45	274.55	269.05	267.85	262.65	267.95	271.65	281.95
1830	121	277.15	269.85	267.35	267.25	265.55	273.25	276.25	280.65
1831	121	279.35	276.15	270.15	264.75	269.15	268.95	277.25	281.55
1832	101	281.85	273.95	272.85	271.05	272.15	273.55	277.65	279.25
1833	124	280.85	274.65	273.25	270.55	271.25	270.55	274.25	284.65
1834	90	281.75	275.75	271.25	269.45	273.25	273.95	277.05	282.65
1835	104	279.55	273.85	271.95	271.35	272.85	272.65	276.55	279.15
1836	115	280.15	272.55	269.05	269.05	270.25	274.75	276.95	280.15
1837	124	279.65	273.25	270.25	267.95	271.75	269.05	273.85	280.65
1838	137	279.75	275.45	271.45	265.35	261.35	268.75	272.85	281.15
1839	131	277.95	273.45	272.15	269.05	269.65	266.95	273.35	284.25
1840	113	280.65	274.45	269.95	269.55	270.05	271.25	278.45	279.75
1841	117	277.65	274.85	269.35	266.75	266.75	273.05	277.45	285.05
1842	95	279.15	274.05	275.05	270.95	273.55	273.25	276.45	284.25
1843	122	278.35	272.15	275.45	272.65	269.85	270.85	274.25	279.55
1844	117	277.15	275.05	274.55	268.15	262.25	268.45	277.85	282.75
1845	119	279.35	273.25	269.25	272.75	264.15	267.15	276.15	280.25
1846	106	277.75	276.25	271.45	269.65	268.55	274.65	276.25	280.45
1847	132	283.85	276.05	267.25	269.15	267.35	271.85	273.35	280.25
1848	101	278.15	278.15	273.35	266.55	270.55	272.85	277.25	284.25
1849	124	279.75	272.35	271.75	267.25	271.25	271.35	275.15	282.95
1850	117	278.25	274.25	270.25	264.55	271.35	269.25	275.85	283.85
1851	118	277.75	272.55	273.25	271.35	270.95	269.65	277.15	280.75
1852	124	281.45	275.25	273.55	271.55	268.55	271.75	273.85	284.05
1853	129	276.15	272.65	272.85	272.85	265.95	265.65	273.45	283.15
1854	98	280.15	275.85	271.25	268.75	269.55	274.15	277.85	284.25
1855	128	280.15	272.85	270.85	267.55	262.15	269.65	275.85	281.25
1856	117	281.15	274.65	267.75	269.05	267.45	270.85	277.35	280.15
1857	114	281.05	270.35	270.75	267.25	272.15	272.35	275.25	281.85
1858	111	282.35	275.75	275.85	271.65	270.05	273.05	276.95	282.75
1859	94	280.25	271.65	272.35	273.25	273.25	273.75	275.35	282.75
1860	118	278.85	275.25	269.95	271.35	266.85	270.45	276.55	280.55
1861	106	278.55	274.25	267.95	264.55	271.85	273.05	275.15	278.95
1862	123	281.25	273.65	273.25	265.85	266.35	268.75	276.05	283.25
1863	86	280.55	276.05	271.25	273.95	274.05	272.95	276.85	281.15
1864	126	281.65	276.65	272.55	269.05	271.55	271.25	275.35	278.15
1865	116	276.45	272.05	272.55	270.35	264.35	268.95	277.35	283.85
1866	110	277.95	276.85	274.15	274.55	270.15	267.35	276.95	280.05
1867	140	279.35	272.15	270.55	264.05	271.15	268.15	273.55	276.45
1868	112	280.25	273.25	265.55	267.65	271.65	273.25	276.55	283.45
1869	106	279.65	273.65	272.15	271.05	272.65	271.15	278.95	280.45
1870	115	278.65	272.95	272.25	272.15	266.05	270.85	278.55	281.95
1871	127	278.05	275.65	265.95	267.95	261.05	274.95	273.75	279.35
1872	113	278.25	271.85	270.25	273.15	271.65	272.35	277.05	283.55
1873	107	281.85	276.85	271.55	275.05	270.85	272.65	275.55	279.15
1874	104	279.45	275.35	273.35	274.45	271.85	272.75	276.85	279.65
1875	120	282.15	274.65	267.85	264.05	267.45	270.35	274.65	283.15
1876	124	277.35	271.65	268.65	269.75	269.05	271.25	276.95	279.05
1877	134	279.15	271.35	265.85	268.75	267.85	268.55	273.15	278.95
1878	108	278.55	278.35	273.75	270.55	272.75	272.15	278.35	282.15
1879	123	281.65	274.95	270.35	267.95	266.45	270.45	274.45	282.05
1880	110	279.15	272.35	269.65	270.15	272.55	272.85	277.45	281.95
1881	135	273.85	273.15	269.05	265.65	265.55	267.25	273.95	281.45
1882	87	277.45	275.85	273.95	274.35	272.05	274.75	277.05	282.95
1883	116	280.25	272.55	269.35	270.05	272.25	269.15	276.05	282.35
1884	114	279.45	277.35	271.85	271.85	272.05	273.25	275.85	281.25
1885	112	280.45	272.25	271.45	269.05	272.05	272.55	277.25	280.05
1886	106	277.85	273.75	271.85	269.85	269.75	270.55	278.05	282.55
1887	107	279.45	277.75	271.15	272.45	272.95	273.25	277.45	282.55
1888	132	277.35	274.25	270.65	269.75	266.05	264.75	273.25	281.35
1889	115	277.55	273.35	274.05	271.85	266.45	269.35	275.75	285.75
1890	106	281.15	275.95	271.85	273.95	271.75	274.05	277.35	284.75
1891	122	278.15	275.25	270.45	268.55	273.25	271.25	276.15	282.65
1892	116	281.95	274.35	273.45	267.65	268.75	271.55	276.65	282.05
1893	115	279.05	276.15	268.85	265.75	262.65	273.15	277.55	280.95
1894	97	280.35	273.95	273.65	271.95	272.95	276.45	279.45	282.85
1895	115	277.85	277.55	273.85	267.85	265.45	270.85	277.55	285.45
1896	114	279.15	275.55	271.85	271.15	272.95	273.75	277.05	282.05
1897	115	280.85	273.95	271.65	268.45	269.45	271.95	277.35	284.15
1898	119	279.75	274.95	273.85	274.55	271.45	272.35	275.55	282.55
1899	110	279.35	277.05	273.55	269.55	271.15	270.15	276.95	280.95
1900	123	279.75	277.05	271.05	270.35	266.05	270.75	276.25	280.75
1901	113	280.15	275.95	272.45	270.05	266.95	271.35	277.55	283.85
1902	121	283.15	272.35	269.75	272.05	268.75	270.65	274.05	279.65
1903	91	277.95	274.55	269.05	269.95	274.15	277.05	276.25	283.05
1904	114	277.95	273.75	272.85	272.95	268.55	271.35	277.05	280.65
1905	118	279.65	273.15	271.05	270.05	272.05	273.75	275.05	283.15
1906	119	277.05	274.95	273.35	272.45	272.25	271.45	278.35	283.95
1907	128	279.75	277.05	270.75	269.45	270.55	273.55	275.45	280.65
1908	114	283.15	276.45	269.75	271.15	271.85	271.35	275.55	281.25
1909	131	281.05	272.75	272.45	272.15	268.15	271.15	274.45	278.65
1910	97	282.85	271.65	272.25	271.65	273.25	274.65	277.55	282.95
1911	112	280.05	274.55	273.45	271.95	271.25	273.65	277.25	283.75
1912	110	278.55	276.45	274.65	267.95	269.35	274.55	276.35	280.65
1913	94	277.95	274.45	275.05	270.25	272.85	275.15	277.75	282.85
1914	100	279.95	277.75	271.25	269.85	274.85	272.75	279.75	282.65
1915	118	279.05	274.65	275.45	268.75	271.25	269.35	277.25	280.95
1916	108	277.25	273.45	266.35	271.65	271.05	270.75	278.15	281.55
1917	132	278.35	277.65	272.85	265.45	268.25	267.35	273.95	282.25
1918	105	280.35	275.65	270.85	267.85	271.35	273.35	277.05	283.35
1919	107	280.95	276.85	272.15	272.05	268.95	271.25	276.45	283.45
1920	98	278.35	271.35	269.95	270.25	273.75	276.45	278.25	283.95
1921	92	278.95	276.45	272.45	271.75	271.55	276.95	280.05	286.05
1922	118	280.25	272.45	272.25	267.85	269.05	272.05	275.05	283.35
1923	106	277.45	273.75	272.85	272.85	267.75	273.05	275.35	281.15
1924	128	280.25	273.95	269.45	269.55	266.65	269.65	274.65	282.45
1925	105	281.25	276.15	275.75	274.05	274.05	270.95	279.05	283.25
1926	111	277.45	271.65	268.95	269.75	268.55	273.25	276.75	281.75
1927	109	277.15	276.75	270.55	271.85	271.45	275.05	276.15	279.45
1928	115	278.65	272.75	267.85	270.55	271.05	271.65	276.95	281.55
1929	120	279.85	276.35	272.15	269.05	264.55	273.85	274.05	282.75
1930	101	280.65	277.15	276.45	275.25	271.65	274.25	278.55	284.15
1931	117	280.95	275.95	274.25	270.05	269.85	269.35	274.85	283.25
1932	111	278.75	277.05	271.65	274.55	270.75	271.05	276.85	282.65
1933	104	278.35	275.85	275.75	271.25	270.05	274.45	276.75	281.45
1934	109	280.95	274.45	270.35	273.55	273.85	273.85	278.75	285.15
1935	111	281.65	276.75	276.05	271.15	272.55	273.25	277.95	281.15
1936	114	280.65	277.95	273.65	272.15	268.55	273.95	276.75	283.25
1937	108	277.75	276.95	276.15	271.95	270.15	271.55	278.45	286.05
1938	96	282.05	276.05	269.55	272.15	274.05	277.35	277.85	282.95
1939	105	281.55	278.55	272.95	272.25	275.25	273.35	278.15	283.05
1940	120	277.25	276.55	270.65	266.25	262.85	268.25	275.95	284.25
1941	126	279.35	276.15	270.85	262.75	267.15	270.65	274.95	281.85
1942	116	278.15	274.15	270.75	262.55	262.65	266.65	277.55	281.55
1943	91	280.95	275.25	273.35	269.95	275.05	276.25	280.15	284.55
1944	117	282.35	275.75	273.85	271.85	272.25	272.65	276.05	281.85
1945	93	281.05	276.35	274.95	270.95	272.55	275.15	278.65	282.65
1946	104	279.65	275.25	272.15	271.25	268.65	272.45	279.55	283.15
1947	114	278.75	275.85	273.25	269.45	263.05	268.75	278.45	286.05
1948	101	280.15	273.55	271.55	268.45	270.45	275.55	279.85	283.85
1949	98	279.35	274.85	275.85	273.65	274.55	273.25	278.85	285.65
1950	97	281.35	277.65	274.65	268.75	272.15	274.75	279.05	284.55
1951	119	280.75	275.45	272.55	270.35	271.95	270.35	277.95	281.45
1952	106	281.75	277.35	275.55	272.05	271.55	270.25	279.75	281.85
1953	101	278.25	273.25	271.95	270.55	269.65	276.35	279.85	283.45
1954	111	282.65	276.95	275.55	268.95	267.95	273.95	276.25	284.65
1955	120	279.95	275.15	275.25	270.45	268.65	270.45	274.85	280.75
1956	120	279.95	275.85	270.55	269.25	264.65	272.25	274.65	284.55
1957	112	279.55	271.85	273.45	273.35	272.25	271.65	276.95	282.15
1958	120	280.75	275.75	272.75	269.75	267.25	268.45	275.65	282.75
1959	105	282.05	277.95	272.05	269.45	272.35	276.05	278.95	283.75
1960	112	281.05	277.55	273.55	269.25	268.75	272.55	277.35	284.45
1961	93	279.45	276.65	274.85	271.15	274.35	276.95	279.05	282.85
1962	120	284.15	276.85	270.35	271.85	271.15	269.85	277.95	281.55
1963	118	281.25	275.45	270.55	266.25	266.25	269.65	277.15	285.55
1964	112	280.85	276.35	271.95	271.85	269.65	271.75	279.05	285.15
1965	112	280.75	275.85	272.85	271.85	269.35	272.65	277.15	281.75
1966	122	281.25	271.95	269.65	266.65	263.15	272.75	274.65	283.75
1967	101	280.05	276.15	273.35	268.65	272.45	276.65	278.05	282.35
1968	107	282.25	277.85	269.25	266.95	269.95	274.85	280.35	281.65
1969	120	279.05	274.15	272.25	271.05	268.05	270.15	277.85	282.45
1970	123	281.15	274.55	269.75	266.35	263.35	272.45	275.65	283.25
1971	114	280.35	274.15	272.95	272.25	271.75	271.15	276.55	284.65
1972	115	280.55	274.05	274.15	269.35	272.45	273.75	276.95	282.85
1973	92	280.25	276.65	276.85	274.15	272.75	276.45	276.75	283.75
1974	103	277.65	272.45	270.65	273.65	274.05	274.05	278.85	282.15
1975	111	279.05	276.95	274.45	274.75	271.85	274.05	277.35	284.45
1976	115	280.85	276.85	273.95	268.05	271.65	270.65	277.25	283.85
1977	118	279.35	275.65	270.55	271.05	268.45	274.05	275.95	283.35
1978	115	281.05	276.85	273.05	271.85	267.45	272.15	276.15	283.25
1979	116	279.85	278.25	266.95	266.25	266.75	273.05	276.85	284.35
1980	114	278.55	276.35	271.55	268.95	267.05	270.55	278.25	282.15
1981	113	278.85	272.85	272.85	269.85	271.35	271.55	277.65	285.35
1982	109	280.15	274.55	267.65	265.75	270.05	275.35	277.95	283.75
1983	112	280.95	278.25	273.85	274.55	270.15	273.85	277.95	284.65
1984	116	281.25	274.55	272.65	271.15	271.75	271.95	278.85	284.75
1985	127	282.55	277.95	274.15	265.05	262.35	272.45	275.25	283.25
1986	121	280.75	273.55	268.15	268.35	265.55	273.85	275.85	285.45
1987	114	280.35	278.45	272.25	260.55	269.45	269.15	278.15	281.85
1988	114	281.65	276.05	271.65	273.75	272.95	271.45	276.95	285.05
1989	76	278.75	272.85	270.35	276.35	275.75	276.15	278.65	285.05
1990	68	281.15	274.95	270.45	273.95	277.05	277.45	280.05	284.65
1991	92	280.15	274.35	273.75	272.45	270.15	274.95	NA	281.25
1992	89	280.05	276.65	273.65	273.65	273.15	275.65	276.05	286.75
1993	104	276.65	275.35	273.85	273.35	272.65	274.85	279.05	286.85
1994	106	279.25	274.15	272.95	271.45	266.15	273.75	279.85	282.95
1995	120	279.15	NA	NA	NA	NA	NA	NA	NA
1996	119	NA	NA	NA	NA	NA	NA	NA	NA
1997	95	NA	NA	NA	NA	NA	NA	NA	NA
1998	107	NA	NA	NA	NA	NA	NA	NA	NA
1999	102	NA	NA	NA	NA	NA	NA	NA	NA
2000	NA	NA	NA	NA	NA	NA	NA	NA	NA
2001	NA	NA	NA	NA	NA	NA	NA	NA	NA
2002	NA	NA	NA	NA	NA	NA	NA	NA	NA
2003	NA	NA	NA	NA	NA	NA	NA	NA	NA
