# Supplementary material for: A decade of cold Eurasian winters reconstructed for the early 19th century
Source: Nat Commun. 2022 Apr 19;13:2116. doi: 10.1038/s41467-022-29677-8 (PMC9019108; doi:10.1038/s41467-022-29677-8)
Supplement: Supplementary file 4 — Supplementary Code 1 [file 41467_2022_29677_MOESM4_ESM.zip › Rinput/Maple_leaf_colouring_fall.txt]

Year	DOY	Toct	Tnov	Tdec	Tjan	Tfeb	Tmar	Tapr	Tmay
1882	1950	1	2	135.8	35	135.73	35.02	NA	NA
1600	-36	NA	NA	NA	NA	NA	NA	NA	NA
1601	NA	NA	NA	NA	NA	NA	NA	NA	NA
1602	-76	NA	NA	NA	NA	NA	NA	NA	NA
1603	-28	NA	NA	NA	NA	NA	NA	NA	NA
1604	-55	NA	NA	NA	NA	NA	NA	NA	NA
1605	-36	NA	NA	NA	NA	NA	NA	NA	NA
1606	-42	NA	NA	NA	NA	NA	NA	NA	NA
1607	-40	NA	NA	NA	NA	NA	NA	NA	NA
1608	NA	NA	NA	NA	NA	NA	NA	NA	NA
1609	-43	NA	NA	NA	NA	NA	NA	NA	NA
1610	NA	NA	NA	NA	NA	NA	NA	NA	NA
1611	NA	NA	NA	NA	NA	NA	NA	NA	NA
1612	NA	NA	NA	NA	NA	NA	NA	NA	NA
1613	NA	NA	NA	NA	NA	NA	NA	NA	NA
1614	NA	NA	NA	NA	NA	NA	NA	NA	NA
1615	-71	NA	NA	NA	NA	NA	NA	NA	NA
1616	NA	NA	NA	NA	NA	NA	NA	NA	NA
1617	NA	NA	NA	NA	NA	NA	NA	NA	NA
1618	-55	NA	NA	NA	NA	NA	NA	NA	NA
1619	NA	NA	NA	NA	NA	NA	NA	NA	NA
1620	NA	NA	NA	NA	NA	NA	NA	NA	NA
1621	NA	NA	NA	NA	NA	NA	NA	NA	NA
1622	-45	NA	NA	NA	NA	NA	NA	NA	NA
1623	NA	NA	NA	NA	NA	NA	NA	NA	NA
1624	NA	NA	NA	NA	NA	NA	NA	NA	NA
1625	-50	NA	NA	NA	NA	NA	NA	NA	NA
1626	NA	NA	NA	NA	NA	NA	NA	NA	NA
1627	NA	NA	NA	NA	NA	NA	NA	NA	NA
1628	NA	NA	NA	NA	NA	NA	NA	NA	NA
1629	-46	NA	NA	NA	NA	NA	NA	NA	NA
1630	-51	NA	NA	NA	NA	NA	NA	NA	NA
1631	-40	NA	NA	NA	NA	NA	NA	NA	NA
1632	NA	NA	NA	NA	NA	NA	NA	NA	NA
1633	NA	NA	NA	NA	NA	NA	NA	NA	NA
1634	-44	NA	NA	NA	NA	NA	NA	NA	NA
1635	NA	NA	NA	NA	NA	NA	NA	NA	NA
1636	NA	NA	NA	NA	NA	NA	NA	NA	NA
1637	-65	NA	NA	NA	NA	NA	NA	NA	NA
1638	-56	NA	NA	NA	NA	NA	NA	NA	NA
1639	NA	NA	NA	NA	NA	NA	NA	NA	NA
1640	NA	NA	NA	NA	NA	NA	NA	NA	NA
1641	-49	NA	NA	NA	NA	NA	NA	NA	NA
1642	-50	NA	NA	NA	NA	NA	NA	NA	NA
1643	-46	NA	NA	NA	NA	NA	NA	NA	NA
1644	NA	NA	NA	NA	NA	NA	NA	NA	NA
1645	-42	NA	NA	NA	NA	NA	NA	NA	NA
1646	-43	NA	NA	NA	NA	NA	NA	NA	NA
1647	-43	NA	NA	NA	NA	NA	NA	NA	NA
1648	NA	NA	NA	NA	NA	NA	NA	NA	NA
1649	NA	NA	NA	NA	NA	NA	NA	NA	NA
1650	NA	NA	NA	NA	NA	NA	NA	NA	NA
1651	NA	NA	NA	NA	NA	NA	NA	NA	NA
1652	-22	NA	NA	NA	NA	NA	NA	NA	NA
1653	NA	NA	NA	NA	NA	NA	NA	NA	NA
1654	NA	NA	NA	NA	NA	NA	NA	NA	NA
1655	NA	NA	NA	NA	NA	NA	NA	NA	NA
1656	NA	NA	NA	NA	NA	NA	NA	NA	NA
1657	NA	NA	NA	NA	NA	NA	NA	NA	NA
1658	NA	NA	NA	NA	NA	NA	NA	NA	NA
1659	NA	NA	NA	NA	NA	NA	NA	NA	NA
1660	-33	NA	NA	NA	NA	NA	NA	NA	NA
1661	NA	NA	NA	NA	NA	NA	NA	NA	NA
1662	NA	NA	NA	NA	NA	NA	NA	NA	NA
1663	NA	NA	NA	NA	NA	NA	NA	NA	NA
1664	NA	NA	NA	NA	NA	NA	NA	NA	NA
1665	-43	NA	NA	NA	NA	NA	NA	NA	NA
1666	-50	NA	NA	NA	NA	NA	NA	NA	NA
1667	-78	NA	NA	NA	NA	NA	NA	NA	NA
1668	NA	NA	NA	NA	NA	NA	NA	NA	NA
1669	NA	NA	NA	NA	NA	NA	NA	NA	NA
1670	NA	NA	NA	NA	NA	NA	NA	NA	NA
1671	NA	NA	NA	NA	NA	NA	NA	NA	NA
1672	-44	NA	NA	NA	NA	NA	NA	NA	NA
1673	NA	NA	NA	NA	NA	NA	NA	NA	NA
1674	NA	NA	NA	NA	NA	NA	NA	NA	NA
1675	-64	NA	NA	NA	NA	NA	NA	NA	NA
1676	NA	NA	NA	NA	NA	NA	NA	NA	NA
1677	-48	NA	NA	NA	NA	NA	NA	NA	NA
1678	-39	NA	NA	NA	NA	NA	NA	NA	NA
1679	-51	NA	NA	NA	NA	NA	NA	NA	NA
1680	-56	NA	NA	NA	NA	NA	NA	NA	NA
1681	-50	NA	NA	NA	NA	NA	NA	NA	NA
1682	-47	NA	NA	NA	NA	NA	NA	NA	NA
1683	-50	NA	NA	NA	NA	NA	NA	NA	NA
1684	-26	NA	NA	NA	NA	NA	NA	NA	NA
1685	-48	NA	NA	NA	NA	NA	NA	NA	NA
1686	-56	NA	NA	NA	NA	NA	NA	NA	NA
1687	-52	NA	NA	NA	NA	NA	NA	NA	NA
1688	-47	NA	NA	NA	NA	NA	NA	NA	NA
1689	-49	NA	NA	NA	NA	NA	NA	NA	NA
1690	-49	NA	NA	NA	NA	NA	NA	NA	NA
1691	-37	NA	NA	NA	NA	NA	NA	NA	NA
1692	-36	NA	NA	NA	NA	NA	NA	NA	NA
1693	-40	NA	NA	NA	NA	NA	NA	NA	NA
1694	-48	NA	NA	NA	NA	NA	NA	NA	NA
1695	-53	NA	NA	NA	NA	NA	NA	NA	NA
1696	-53	NA	NA	NA	NA	NA	NA	NA	NA
1697	-42	NA	NA	NA	NA	NA	NA	NA	NA
1698	-45	NA	NA	NA	NA	NA	NA	NA	NA
1699	-44	NA	NA	NA	NA	NA	NA	NA	NA
1700	-51	NA	NA	NA	NA	NA	NA	NA	NA
1701	-30	NA	NA	NA	NA	NA	NA	NA	NA
1702	-47	NA	NA	NA	NA	NA	NA	NA	NA
1703	-42	NA	NA	NA	NA	NA	NA	NA	NA
1704	-42	NA	NA	NA	NA	NA	NA	NA	NA
1705	-53	NA	NA	NA	NA	NA	NA	NA	NA
1706	-33	NA	NA	NA	NA	NA	NA	NA	NA
1707	NA	NA	NA	NA	NA	NA	NA	NA	NA
1708	-47	NA	NA	NA	NA	NA	NA	NA	NA
1709	-44	NA	NA	NA	NA	NA	NA	NA	NA
1710	-44	NA	NA	NA	NA	NA	NA	NA	NA
1711	-43	NA	NA	NA	NA	NA	NA	NA	NA
1712	-43	NA	NA	NA	NA	NA	NA	NA	NA
1713	-48	NA	NA	NA	NA	NA	NA	NA	NA
1714	-42	NA	NA	NA	NA	NA	NA	NA	NA
1715	-46	NA	NA	NA	NA	NA	NA	NA	NA
1716	-41	NA	NA	NA	NA	NA	NA	NA	NA
1717	-37	NA	NA	NA	NA	NA	NA	NA	NA
1718	-59	NA	NA	NA	NA	NA	NA	NA	NA
1719	-44	NA	NA	NA	NA	NA	NA	NA	NA
1720	-44	NA	NA	NA	NA	NA	NA	NA	NA
1721	-39	NA	NA	NA	NA	NA	NA	NA	NA
1722	-47	NA	NA	NA	NA	NA	NA	NA	NA
1723	-53	NA	NA	NA	NA	NA	NA	NA	NA
1724	NA	NA	NA	NA	NA	NA	NA	NA	NA
1725	-40	NA	NA	NA	NA	NA	NA	NA	NA
1726	-41	NA	NA	NA	NA	NA	NA	NA	NA
1727	-38	NA	NA	NA	NA	NA	NA	NA	NA
1728	-49	NA	NA	NA	NA	NA	NA	NA	NA
1729	-29	NA	NA	NA	NA	NA	NA	NA	NA
1730	-37	NA	NA	NA	NA	NA	NA	NA	NA
1731	-44	NA	NA	NA	NA	NA	NA	NA	NA
1732	-46	NA	NA	NA	NA	NA	NA	NA	NA
1733	-51	NA	NA	NA	NA	NA	NA	NA	NA
1734	-47	NA	NA	NA	NA	NA	NA	NA	NA
1735	-41	NA	NA	NA	NA	NA	NA	NA	NA
1736	-40	NA	NA	NA	NA	NA	NA	NA	NA
1737	-68	NA	NA	NA	NA	NA	NA	NA	NA
1738	-48	NA	NA	NA	NA	NA	NA	NA	NA
1739	NA	NA	NA	NA	NA	NA	NA	NA	NA
1740	-58	NA	NA	NA	NA	NA	NA	NA	NA
1741	-48	NA	NA	NA	NA	NA	NA	NA	NA
1742	-41	NA	NA	NA	NA	NA	NA	NA	NA
1743	NA	NA	NA	NA	NA	NA	NA	NA	NA
1744	NA	NA	NA	NA	NA	NA	NA	NA	NA
1745	-45	NA	NA	NA	NA	NA	NA	NA	NA
1746	NA	NA	NA	NA	NA	NA	NA	NA	NA
1747	-45	NA	NA	NA	NA	NA	NA	NA	NA
1748	-37	NA	NA	NA	NA	NA	NA	NA	NA
1749	-56	NA	NA	NA	NA	NA	NA	NA	NA
1750	-50	NA	NA	NA	NA	NA	NA	NA	NA
1751	-44	NA	NA	NA	NA	NA	NA	NA	NA
1752	-44	NA	NA	NA	NA	NA	NA	NA	NA
1753	-48	NA	NA	NA	NA	NA	NA	NA	NA
1754	-49	NA	NA	NA	NA	NA	NA	NA	NA
1755	-43	NA	NA	NA	NA	NA	NA	NA	NA
1756	-52	NA	NA	NA	NA	NA	NA	NA	NA
1757	-44	NA	NA	NA	NA	NA	NA	NA	NA
1758	-54	NA	NA	NA	NA	NA	NA	NA	NA
1759	-50	NA	NA	NA	NA	NA	NA	NA	NA
1760	-47	NA	NA	NA	NA	NA	NA	NA	NA
1761	-41	NA	NA	NA	NA	NA	NA	NA	NA
1762	NA	NA	NA	NA	NA	NA	NA	NA	NA
1763	-42	NA	NA	NA	NA	NA	NA	NA	NA
1764	-52	NA	NA	NA	NA	NA	NA	NA	NA
1765	-54	NA	NA	NA	NA	NA	NA	NA	NA
1766	-53	NA	NA	NA	NA	NA	NA	NA	NA
1767	NA	NA	NA	NA	NA	NA	NA	NA	NA
1768	-46	NA	NA	NA	NA	NA	NA	NA	NA
1769	-36	NA	NA	NA	NA	NA	NA	NA	NA
1770	-54	NA	NA	NA	NA	NA	NA	NA	NA
1771	-49	NA	NA	NA	NA	NA	NA	NA	NA
1772	-44	NA	NA	NA	NA	NA	NA	NA	NA
1773	-61	NA	NA	NA	NA	NA	NA	NA	NA
1774	-40	NA	NA	NA	NA	NA	NA	NA	NA
1775	-52	NA	NA	NA	NA	NA	NA	NA	NA
1776	-58	NA	NA	NA	NA	NA	NA	NA	NA
1777	-36	NA	NA	NA	NA	NA	NA	NA	NA
1778	-49	NA	NA	NA	NA	NA	NA	NA	NA
1779	NA	NA	NA	NA	NA	NA	NA	NA	NA
1780	-44	NA	NA	NA	NA	NA	NA	NA	NA
1781	-42	NA	NA	NA	NA	NA	NA	NA	NA
1782	NA	NA	NA	NA	NA	NA	NA	NA	NA
1783	-48	NA	NA	NA	NA	NA	NA	NA	NA
1784	-47	NA	NA	NA	NA	NA	NA	NA	NA
1785	-46	NA	NA	NA	NA	NA	NA	NA	NA
1786	-38	NA	NA	NA	NA	NA	NA	NA	NA
1787	-39	NA	NA	NA	NA	NA	NA	NA	NA
1788	-42	NA	NA	NA	NA	NA	NA	NA	NA
1789	-50	NA	NA	NA	NA	NA	NA	NA	NA
1790	-44	NA	NA	NA	NA	NA	NA	NA	NA
1791	NA	NA	NA	NA	NA	NA	NA	NA	NA
1792	-43	NA	NA	NA	NA	NA	NA	NA	NA
1793	-51	NA	NA	NA	NA	NA	NA	NA	NA
1794	-51	NA	NA	NA	NA	NA	NA	NA	NA
1795	NA	NA	NA	NA	NA	NA	NA	NA	NA
1796	-47	NA	NA	NA	NA	NA	NA	NA	NA
1797	NA	NA	NA	NA	NA	NA	NA	NA	NA
1798	-42	NA	NA	NA	NA	NA	NA	NA	NA
1799	-57	NA	NA	NA	NA	NA	NA	NA	NA
1800	-63	NA	NA	NA	NA	NA	NA	NA	NA
1801	-40	NA	NA	NA	NA	NA	NA	NA	NA
1802	-50	NA	NA	NA	NA	NA	NA	NA	NA
1803	-49	NA	NA	NA	NA	NA	NA	NA	NA
1804	-41	NA	NA	NA	NA	NA	NA	NA	NA
1805	-46	NA	NA	NA	NA	NA	NA	NA	NA
1806	-47	NA	NA	NA	NA	NA	NA	NA	NA
1807	-49	NA	NA	NA	NA	NA	NA	NA	NA
1808	NA	NA	NA	NA	NA	NA	NA	NA	NA
1809	-47	NA	NA	NA	NA	NA	NA	NA	NA
1810	-47	NA	NA	NA	NA	NA	NA	NA	NA
1811	NA	NA	NA	NA	NA	NA	NA	NA	NA
1812	NA	NA	NA	NA	NA	NA	NA	NA	NA
1813	-53	NA	NA	NA	NA	NA	NA	NA	NA
1814	-54	NA	NA	NA	NA	NA	NA	NA	NA
1815	-33	NA	NA	NA	NA	NA	NA	NA	NA
1816	-64	NA	NA	NA	NA	NA	NA	NA	NA
1817	-41	NA	NA	NA	NA	NA	NA	NA	NA
1818	-50	NA	NA	NA	NA	NA	NA	NA	NA
1819	-68	NA	NA	NA	NA	NA	NA	NA	NA
1820	-50	NA	NA	NA	NA	NA	NA	NA	NA
1821	-39	NA	NA	NA	NA	NA	NA	NA	NA
1822	-46	NA	NA	NA	NA	NA	NA	NA	NA
1823	-44	NA	NA	NA	NA	NA	NA	NA	NA
1824	-47	NA	NA	NA	NA	NA	NA	NA	NA
1825	-48	NA	NA	NA	NA	NA	NA	NA	NA
1826	-49	NA	NA	NA	NA	NA	NA	NA	NA
1827	-61	NA	NA	NA	NA	NA	NA	NA	NA
1828	-41	NA	NA	NA	NA	NA	NA	NA	NA
1829	-56	NA	NA	NA	NA	NA	NA	NA	NA
1830	-52	NA	NA	NA	NA	NA	NA	NA	NA
1831	-41	NA	NA	NA	NA	NA	NA	NA	NA
1832	-48	NA	NA	NA	NA	NA	NA	NA	NA
1833	-70	NA	NA	NA	NA	NA	NA	NA	NA
1834	-46	NA	NA	NA	NA	NA	NA	NA	NA
1835	-48	NA	NA	NA	NA	NA	NA	NA	NA
1836	-53	NA	NA	NA	NA	NA	NA	NA	NA
1837	NA	NA	NA	NA	NA	NA	NA	NA	NA
1838	-55	NA	NA	NA	NA	NA	NA	NA	NA
1839	-47	NA	NA	NA	NA	NA	NA	NA	NA
1840	-27	NA	NA	NA	NA	NA	NA	NA	NA
1841	-48	NA	NA	NA	NA	NA	NA	NA	NA
1842	NA	NA	NA	NA	NA	NA	NA	NA	NA
1843	-68	NA	NA	NA	NA	NA	NA	NA	NA
1844	-44	NA	NA	NA	NA	NA	NA	NA	NA
1845	-55	NA	NA	NA	NA	NA	NA	NA	NA
1846	NA	NA	NA	NA	NA	NA	NA	NA	NA
1847	-49	NA	NA	NA	NA	NA	NA	NA	NA
1848	NA	NA	NA	NA	NA	NA	NA	NA	NA
1849	-40	NA	NA	NA	NA	NA	NA	NA	NA
1850	-51	NA	NA	NA	NA	NA	NA	NA	NA
1851	-44	NA	NA	NA	NA	NA	NA	NA	NA
1852	-44	NA	NA	NA	NA	NA	NA	NA	NA
1853	-50	NA	NA	NA	NA	NA	NA	NA	NA
1854	-42	NA	NA	NA	NA	NA	NA	NA	NA
1855	-47	NA	NA	NA	NA	NA	NA	NA	NA
1856	-47	NA	NA	NA	NA	NA	NA	NA	NA
1857	-50	NA	NA	NA	NA	NA	NA	NA	NA
1858	-41	NA	NA	NA	NA	NA	NA	NA	NA
1859	NA	NA	NA	NA	NA	NA	NA	NA	NA
1860	-63	NA	NA	NA	NA	NA	NA	NA	NA
1861	-49	NA	NA	NA	NA	NA	NA	NA	NA
1862	-54	NA	NA	NA	NA	NA	NA	NA	NA
1863	NA	NA	NA	NA	NA	NA	NA	NA	NA
1864	NA	NA	NA	NA	NA	NA	NA	NA	NA
1865	NA	NA	NA	NA	NA	NA	NA	NA	NA
1866	NA	NA	NA	NA	NA	NA	NA	NA	NA
1867	-47	NA	NA	NA	NA	NA	NA	NA	NA
1868	NA	NA	NA	NA	NA	NA	NA	NA	NA
1869	NA	NA	NA	NA	NA	NA	NA	NA	NA
1870	-52	NA	NA	NA	NA	NA	NA	NA	NA
1871	-31	NA	NA	NA	NA	NA	NA	NA	NA
1872	-40	NA	NA	NA	NA	NA	NA	NA	NA
1873	NA	NA	NA	NA	NA	NA	NA	NA	NA
1874	-46	NA	NA	NA	NA	NA	NA	NA	NA
1875	-53	NA	NA	NA	NA	NA	NA	NA	NA
1876	-59	NA	NA	NA	NA	NA	NA	NA	NA
1877	-51	NA	NA	NA	NA	NA	NA	NA	NA
1878	NA	NA	NA	NA	NA	NA	NA	NA	NA
1879	-46	NA	NA	NA	NA	NA	NA	NA	NA
1880	-40	NA	NA	NA	NA	NA	NA	NA	NA
1881	-50	NA	NA	NA	273.15	273.15	273.15	273.15	273.15
1882	-48	289.25	284.75	278.15	275.05	276.55	278.55	285.15	290.85
1883	-51	290.45	283.35	277.15	278.45	278.55	279.45	286.65	289.75
1884	-42	291.65	283.25	277.75	276.45	277.15	279.45	285.45	289.95
1885	-49	288.95	281.35	276.85	276.15	275.65	279.55	285.65	290.75
1886	-38	291.05	284.05	279.45	274.95	275.45	277.85	286.45	289.65
1887	-38	291.25	284.45	278.05	275.35	274.95	280.95	286.35	290.85
1888	-50	291.65	284.15	278.75	277.45	277.15	279.25	286.05	289.35
1889	-56	289.15	286.25	279.45	277.15	275.85	281.15	287.15	290.85
1890	-53	289.35	283.65	278.85	276.05	276.55	280.45	286.25	289.35
1891	-45	290.45	284.95	282.85	277.25	280.55	282.45	287.95	291.15
1892	-51	290.05	284.65	279.05	276.05	277.65	281.75	285.95	291.35
1893	-45	290.05	283.65	277.05	277.15	277.55	279.55	286.55	290.95
1894	-45	291.15	283.15	278.15	276.65	275.65	279.75	286.75	290.15
1895	-45	289.85	285.65	279.15	276.95	277.25	282.35	287.85	290.45
1896	-48	290.75	283.85	279.05	276.05	276.95	281.65	286.95	291.65
1897	-46	289.85	284.25	278.75	277.45	277.75	279.15	287.75	290.65
1898	-42	288.55	284.75	277.15	278.15	277.65	280.85	285.25	290.75
1899	-47	290.45	285.75	280.35	277.75	278.35	279.95	284.55	290.75
1900	-56	287.35	281.85	279.35	277.15	278.65	281.85	286.25	292.35
1901	-51	290.25	285.15	278.85	276.05	276.85	279.45	286.25	291.55
1902	-46	291.85	283.75	278.25	278.65	276.45	279.75	287.55	290.35
1903	-43	290.05	285.45	281.15	276.55	277.05	282.35	284.85	290.85
1904	-46	290.05	282.65	277.65	278.45	277.95	282.75	287.85	289.65
1905	-49	290.15	282.25	279.65	275.65	278.25	280.45	287.35	289.95
1906	-49	290.85	284.65	281.15	278.65	276.95	280.85	285.05	290.75
1907	-45	289.85	282.95	278.95	276.35	277.55	280.85	285.65	290.65
1908	-46	290.15	285.25	278.05	278.25	276.05	279.75	286.05	290.25
1909	-47	290.55	282.75	279.05	277.65	276.95	280.55	286.15	290.05
1910	-51	288.45	283.85	277.95	276.85	276.25	279.65	286.35	290.55
1911	-50	290.15	283.95	277.85	278.55	276.55	278.85	285.25	290.85
1912	-49	289.65	285.25	278.75	277.15	278.05	281.85	285.85	290.05
1913	-42	289.75	283.25	278.65	276.95	280.15	281.05	286.45	290.65
1914	-48	290.05	283.45	279.15	276.15	277.65	278.75	287.45	289.65
1915	-40	289.95	285.95	279.65	277.85	278.35	282.75	284.85	291.35
1916	-39	292.45	286.15	279.65	277.45	278.05	279.85	286.15	290.35
1917	-39	290.85	286.45	280.35	279.15	278.65	278.85	286.15	291.25
1918	-45	291.15	281.85	277.25	275.65	277.05	279.95	286.05	289.15
1919	-41	290.45	283.85	278.65	275.55	277.45	280.85	285.75	289.75
1920	-47	290.65	285.45	279.65	276.95	277.65	281.45	286.65	291.05
1921	-40	290.15	285.45	280.05	277.85	277.25	281.45	286.65	290.45
1922	-43	290.15	282.15	279.45	277.75	277.65	279.65	286.85	290.85
1923	-46	290.25	284.85	278.25	275.45	278.15	279.95	286.65	291.45
1924	-40	290.65	284.65	280.15	275.75	277.95	282.25	285.95	291.55
1925	-45	289.85	282.65	278.65	277.15	277.85	278.15	287.55	290.05
1926	-40	290.05	285.25	279.85	276.65	276.35	279.75	284.55	290.45
1927	-48	288.75	283.25	277.85	276.55	278.15	279.65	284.25	290.35
1928	-47	290.15	285.15	280.05	277.15	276.25	280.25	286.35	289.75
1929	-41	290.35	285.15	278.95	277.35	276.95	280.45	286.25	292.15
1930	-46	290.45	284.35	282.35	275.85	276.35	280.05	285.95	290.05
1931	-56	290.25	283.05	279.75	276.85	278.85	282.45	287.55	291.35
1932	-48	289.55	285.45	279.75	277.25	277.25	280.85	285.45	289.95
1933	-52	289.15	284.25	279.85	278.75	277.05	279.75	284.65	291.45
1934	-42	289.95	284.65	279.55	276.85	276.75	279.15	286.35	292.35
1935	-55	289.05	283.25	280.05	275.15	276.55	279.45	285.15	291.65
1936	-53	290.75	284.85	279.25	277.35	278.25	280.75	285.75	291.15
1937	-44	290.15	284.25	281.15	274.85	275.35	278.25	285.45	290.25
1938	-43	290.55	285.35	278.45	278.15	280.05	281.25	286.35	291.15
1939	-45	291.55	283.55	279.35	276.35	276.55	283.05	286.15	292.25
1940	-43	291.35	286.05	278.95	275.95	277.45	280.75	286.65	291.25
1941	-39	291.65	286.45	280.65	276.25	276.35	280.35	286.05	291.55
1942	-47	290.25	286.05	280.55	278.45	277.85	281.75	285.65	291.65
1943	-46	289.45	283.15	278.35	276.95	276.95	283.45	285.95	290.35
1944	-43	290.85	284.15	279.55	275.55	276.75	280.05	284.65	291.35
1945	-48	290.45	284.95	277.85	276.85	276.35	279.75	284.95	292.95
1946	NA	291.15	284.45	278.35	274.95	275.35	280.25	287.05	289.65
1947	-43	291.35	287.25	278.65	277.45	277.35	279.95	287.15	290.75
1948	-54	289.35	282.95	277.75	277.75	275.65	279.45	286.05	290.45
1949	-43	291.45	285.35	282.35	277.55	277.95	280.45	287.65	292.05
1950	-51	289.65	284.25	280.15	278.55	279.65	279.75	284.45	292.15
1951	-46	290.45	285.05	278.95	278.95	278.45	280.95	287.95	293.15
1952	-47	292.35	284.65	281.15	277.35	278.75	281.15	286.35	292.15
1953	-49	290.55	286.55	279.95	277.85	277.15	280.75	287.05	291.55
1954	-44	291.45	284.45	281.15	276.75	277.65	282.45	285.45	291.55
1955	-49	289.75	286.25	280.55	279.05	279.45	281.35	288.55	291.85
1956	-43	291.25	283.85	281.05	276.85	279.65	282.95	288.05	291.95
1957	-44	291.45	284.45	278.25	277.55	277.35	282.25	286.55	291.25
1958	-41	290.75	286.35	280.75	278.15	277.65	279.45	287.95	290.55
1959	-57	290.45	285.05	281.45	277.85	279.25	281.65	287.75	291.75
1960	-40	291.75	286.35	280.95	277.55	281.35	283.05	287.85	292.45
1961	-44	291.25	286.25	280.05	277.95	279.55	282.85	286.25	291.95
1962	-43	293.55	286.35	280.85	276.55	277.35	282.05	288.15	293.15
1963	-52	290.95	284.85	280.75	277.15	278.95	281.35	287.05	291.85
1964	-46	290.25	285.25	280.75	274.95	276.25	281.05	288.05	293.05
1965	-45	290.45	284.25	280.15	279.25	277.05	280.35	290.95	292.85
1966	-60	289.95	285.65	279.65	277.25	277.75	279.35	284.25	291.55
1967	-43	291.05	284.75	278.75	277.15	279.75	282.15	287.35	290.85
1968	-40	290.35	285.65	278.45	277.15	278.05	281.65	287.45	293.75
1969	-52	289.55	285.55	282.65	277.15	276.15	281.75	287.85	291.75
1970	-43	290.25	284.45	279.05	278.55	278.85	280.75	287.55	292.55
1971	-45	290.75	284.65	279.55	276.95	278.75	278.65	286.55	292.55
1972	-46	289.85	285.45	NA	277.85	278.45	280.85	287.05	291.85
1973	-42	NA	NA	NA	NA	NA	NA	NA	NA
1974	-49	290.35	283.65	277.75	NA	NA	NA	NA	NA
1975	-42	290.45	284.05	280.15	277.05	277.85	280.55	287.75	292.55
1976	-42	291.15	285.85	280.15	277.55	277.25	281.15	287.45	292.05
1977	-50	290.45	283.65	279.45	277.25	280.15	281.25	287.05	291.65
1978	-40	292.35	286.95	281.45	276.25	276.55	282.25	288.05	292.15
1979	-49	290.95	285.45	281.05	278.45	277.05	281.15	286.85	292.75
1980	-38	292.15	286.05	281.25	279.55	281.05	281.55	286.65	291.35
1981	-46	290.95	285.85	278.75	277.65	277.15	280.75	286.05	292.05
1982	-48	289.65	283.15	279.55	275.85	277.25	281.75	286.75	291.25
1983	-43	290.85	286.65	280.55	277.45	277.95	282.15	286.95	293.65
1984	-48	290.15	284.45	278.95	278.35	278.05	281.45	289.55	292.95
1985	-44	290.35	285.95	280.25	275.75	275.95	278.65	286.65	291.75
1986	-39	291.35	284.95	279.05	276.65	279.05	282.05	288.15	293.25
1987	-44	289.45	284.65	281.15	276.45	276.15	281.15	287.45	291.55
1988	-40	292.35	285.75	280.85	278.45	279.15	281.55	287.45	292.15
1989	-42	290.15	283.35	279.55	279.45	277.65	280.85	287.05	291.65
1990	-36	290.45	286.25	280.65	280.05	280.05	281.85	288.15	291.55
1991	-39	291.55	287.35	281.45	277.85	281.35	282.85	287.25	292.05
1992	-40	NA	NA	NA	NA	NA	NA	NA	NA
1993	-41	NA	NA	NA	NA	NA	NA	NA	NA
1994	-42	NA	NA	NA	NA	NA	NA	NA	NA
1995	-43	NA	NA	NA	NA	NA	NA	NA	NA
1996	-45	NA	NA	NA	NA	NA	NA	NA	NA
1997	-40	NA	NA	NA	NA	NA	NA	NA	NA
1998	-44	NA	NA	NA	NA	NA	NA	NA	NA
1999	-34	NA	NA	NA	NA	NA	NA	NA	NA
2000	-40	NA	NA	NA	NA	NA	NA	NA	NA
2001	-33	NA	NA	NA	NA	NA	NA	NA	NA
2002	-38	NA	NA	NA	NA	NA	NA	NA	NA
2003	-46	NA	NA	NA	NA	NA	NA	NA	NA
