# Supplementary material for: A decade of cold Eurasian winters reconstructed for the early 19th century
Source: Nat Commun. 2022 Apr 19;13:2116. doi: 10.1038/s41467-022-29677-8 (PMC9019108; doi:10.1038/s41467-022-29677-8)
Supplement: Supplementary file 4 — Supplementary Code 1 [file 41467_2022_29677_MOESM4_ESM.zip › Rinput/Marsham_oak_spring.txt]

year	DOY	Toct	Tnov	Tdec	Tjan	Tfeb	Tmar	Tapr	Tmay
1872	1947	4	7	1.2	52.7	0.1	52.2	NA	NA
1600	NA	NA	NA	NA	NA	NA	NA	NA	NA
1601	NA	NA	NA	NA	NA	NA	NA	NA	NA
1602	NA	NA	NA	NA	NA	NA	NA	NA	NA
1603	NA	NA	NA	NA	NA	NA	NA	NA	NA
1604	NA	NA	NA	NA	NA	NA	NA	NA	NA
1605	NA	NA	NA	NA	NA	NA	NA	NA	NA
1606	NA	NA	NA	NA	NA	NA	NA	NA	NA
1607	NA	NA	NA	NA	NA	NA	NA	NA	NA
1608	NA	NA	NA	NA	NA	NA	NA	NA	NA
1609	NA	NA	NA	NA	NA	NA	NA	NA	NA
1610	NA	NA	NA	NA	NA	NA	NA	NA	NA
1611	NA	NA	NA	NA	NA	NA	NA	NA	NA
1612	NA	NA	NA	NA	NA	NA	NA	NA	NA
1613	NA	NA	NA	NA	NA	NA	NA	NA	NA
1614	NA	NA	NA	NA	NA	NA	NA	NA	NA
1615	NA	NA	NA	NA	NA	NA	NA	NA	NA
1616	NA	NA	NA	NA	NA	NA	NA	NA	NA
1617	NA	NA	NA	NA	NA	NA	NA	NA	NA
1618	NA	NA	NA	NA	NA	NA	NA	NA	NA
1619	NA	NA	NA	NA	NA	NA	NA	NA	NA
1620	NA	NA	NA	NA	NA	NA	NA	NA	NA
1621	NA	NA	NA	NA	NA	NA	NA	NA	NA
1622	NA	NA	NA	NA	NA	NA	NA	NA	NA
1623	NA	NA	NA	NA	NA	NA	NA	NA	NA
1624	NA	NA	NA	NA	NA	NA	NA	NA	NA
1625	NA	NA	NA	NA	NA	NA	NA	NA	NA
1626	NA	NA	NA	NA	NA	NA	NA	NA	NA
1627	NA	NA	NA	NA	NA	NA	NA	NA	NA
1628	NA	NA	NA	NA	NA	NA	NA	NA	NA
1629	NA	NA	NA	NA	NA	NA	NA	NA	NA
1630	NA	NA	NA	NA	NA	NA	NA	NA	NA
1631	NA	NA	NA	NA	NA	NA	NA	NA	NA
1632	NA	NA	NA	NA	NA	NA	NA	NA	NA
1633	NA	NA	NA	NA	NA	NA	NA	NA	NA
1634	NA	NA	NA	NA	NA	NA	NA	NA	NA
1635	NA	NA	NA	NA	NA	NA	NA	NA	NA
1636	NA	NA	NA	NA	NA	NA	NA	NA	NA
1637	NA	NA	NA	NA	NA	NA	NA	NA	NA
1638	NA	NA	NA	NA	NA	NA	NA	NA	NA
1639	NA	NA	NA	NA	NA	NA	NA	NA	NA
1640	NA	NA	NA	NA	NA	NA	NA	NA	NA
1641	NA	NA	NA	NA	NA	NA	NA	NA	NA
1642	NA	NA	NA	NA	NA	NA	NA	NA	NA
1643	NA	NA	NA	NA	NA	NA	NA	NA	NA
1644	NA	NA	NA	NA	NA	NA	NA	NA	NA
1645	NA	NA	NA	NA	NA	NA	NA	NA	NA
1646	NA	NA	NA	NA	NA	NA	NA	NA	NA
1647	NA	NA	NA	NA	NA	NA	NA	NA	NA
1648	NA	NA	NA	NA	NA	NA	NA	NA	NA
1649	NA	NA	NA	NA	NA	NA	NA	NA	NA
1650	NA	NA	NA	NA	NA	NA	NA	NA	NA
1651	NA	NA	NA	NA	NA	NA	NA	NA	NA
1652	NA	NA	NA	NA	NA	NA	NA	NA	NA
1653	NA	NA	NA	NA	NA	NA	NA	NA	NA
1654	NA	NA	NA	NA	NA	NA	NA	NA	NA
1655	NA	NA	NA	NA	NA	NA	NA	NA	NA
1656	NA	NA	NA	NA	NA	NA	NA	NA	NA
1657	NA	NA	NA	NA	NA	NA	NA	NA	NA
1658	NA	NA	NA	NA	NA	NA	NA	NA	NA
1659	NA	NA	NA	NA	NA	NA	NA	NA	NA
1660	NA	NA	NA	NA	NA	NA	NA	NA	NA
1661	NA	NA	NA	NA	NA	NA	NA	NA	NA
1662	NA	NA	NA	NA	NA	NA	NA	NA	NA
1663	NA	NA	NA	NA	NA	NA	NA	NA	NA
1664	NA	NA	NA	NA	NA	NA	NA	NA	NA
1665	NA	NA	NA	NA	NA	NA	NA	NA	NA
1666	NA	NA	NA	NA	NA	NA	NA	NA	NA
1667	NA	NA	NA	NA	NA	NA	NA	NA	NA
1668	NA	NA	NA	NA	NA	NA	NA	NA	NA
1669	NA	NA	NA	NA	NA	NA	NA	NA	NA
1670	NA	NA	NA	NA	NA	NA	NA	NA	NA
1671	NA	NA	NA	NA	NA	NA	NA	NA	NA
1672	NA	NA	NA	NA	NA	NA	NA	NA	NA
1673	NA	NA	NA	NA	NA	NA	NA	NA	NA
1674	NA	NA	NA	NA	NA	NA	NA	NA	NA
1675	NA	NA	NA	NA	NA	NA	NA	NA	NA
1676	NA	NA	NA	NA	NA	NA	NA	NA	NA
1677	NA	NA	NA	NA	NA	NA	NA	NA	NA
1678	NA	NA	NA	NA	NA	NA	NA	NA	NA
1679	NA	NA	NA	NA	NA	NA	NA	NA	NA
1680	NA	NA	NA	NA	NA	NA	NA	NA	NA
1681	NA	NA	NA	NA	NA	NA	NA	NA	NA
1682	NA	NA	NA	NA	NA	NA	NA	NA	NA
1683	NA	NA	NA	NA	NA	NA	NA	NA	NA
1684	NA	NA	NA	NA	NA	NA	NA	NA	NA
1685	NA	NA	NA	NA	NA	NA	NA	NA	NA
1686	NA	NA	NA	NA	NA	NA	NA	NA	NA
1687	NA	NA	NA	NA	NA	NA	NA	NA	NA
1688	NA	NA	NA	NA	NA	NA	NA	NA	NA
1689	NA	NA	NA	NA	NA	NA	NA	NA	NA
1690	NA	NA	NA	NA	NA	NA	NA	NA	NA
1691	NA	NA	NA	NA	NA	NA	NA	NA	NA
1692	NA	NA	NA	NA	NA	NA	NA	NA	NA
1693	NA	NA	NA	NA	NA	NA	NA	NA	NA
1694	NA	NA	NA	NA	NA	NA	NA	NA	NA
1695	NA	NA	NA	NA	NA	NA	NA	NA	NA
1696	NA	NA	NA	NA	NA	NA	NA	NA	NA
1697	NA	NA	NA	NA	NA	NA	NA	NA	NA
1698	NA	NA	NA	NA	NA	NA	NA	NA	NA
1699	NA	NA	NA	NA	NA	NA	NA	NA	NA
1700	NA	NA	NA	NA	NA	NA	NA	NA	NA
1701	NA	NA	NA	NA	NA	NA	NA	NA	NA
1702	NA	NA	NA	NA	NA	NA	NA	NA	NA
1703	NA	NA	NA	NA	NA	NA	NA	NA	NA
1704	NA	NA	NA	NA	NA	NA	NA	NA	NA
1705	NA	NA	NA	NA	NA	NA	NA	NA	NA
1706	NA	NA	NA	NA	NA	NA	NA	NA	NA
1707	NA	NA	NA	NA	NA	NA	NA	NA	NA
1708	NA	NA	NA	NA	NA	NA	NA	NA	NA
1709	NA	NA	NA	NA	NA	NA	NA	NA	NA
1710	NA	NA	NA	NA	NA	NA	NA	NA	NA
1711	NA	NA	NA	NA	NA	NA	NA	NA	NA
1712	NA	NA	NA	NA	NA	NA	NA	NA	NA
1713	NA	NA	NA	NA	NA	NA	NA	NA	NA
1714	NA	NA	NA	NA	NA	NA	NA	NA	NA
1715	NA	NA	NA	NA	NA	NA	NA	NA	NA
1716	NA	NA	NA	NA	NA	NA	NA	NA	NA
1717	NA	NA	NA	NA	NA	NA	NA	NA	NA
1718	NA	NA	NA	NA	NA	NA	NA	NA	NA
1719	NA	NA	NA	NA	NA	NA	NA	NA	NA
1720	NA	NA	NA	NA	NA	NA	NA	NA	NA
1721	NA	NA	NA	NA	NA	NA	NA	NA	NA
1722	NA	NA	NA	NA	NA	NA	NA	NA	NA
1723	NA	NA	NA	NA	NA	NA	NA	NA	NA
1724	NA	NA	NA	NA	NA	NA	NA	NA	NA
1725	NA	NA	NA	NA	NA	NA	NA	NA	NA
1726	NA	NA	NA	NA	NA	NA	NA	NA	NA
1727	NA	NA	NA	NA	NA	NA	NA	NA	NA
1728	NA	NA	NA	NA	NA	NA	NA	NA	NA
1729	NA	NA	NA	NA	NA	NA	NA	NA	NA
1730	NA	NA	NA	NA	NA	NA	NA	NA	NA
1731	NA	NA	NA	NA	NA	NA	NA	NA	NA
1732	NA	NA	NA	NA	NA	NA	NA	NA	NA
1733	NA	NA	NA	NA	NA	NA	NA	NA	NA
1734	NA	NA	NA	NA	NA	NA	NA	NA	NA
1735	NA	NA	NA	NA	NA	NA	NA	NA	NA
1736	NA	NA	NA	NA	NA	NA	NA	NA	NA
1737	NA	NA	NA	NA	NA	NA	NA	NA	NA
1738	NA	NA	NA	NA	NA	NA	NA	NA	NA
1739	NA	NA	NA	NA	NA	NA	NA	NA	NA
1740	NA	NA	NA	NA	NA	NA	NA	NA	NA
1741	NA	NA	NA	NA	NA	NA	NA	NA	NA
1742	NA	NA	NA	NA	NA	NA	NA	NA	NA
1743	NA	NA	NA	NA	NA	NA	NA	NA	NA
1744	NA	NA	NA	NA	NA	NA	NA	NA	NA
1745	NA	NA	NA	NA	NA	NA	NA	NA	NA
1746	132	NA	NA	NA	NA	NA	NA	NA	NA
1747	124	NA	NA	NA	NA	NA	NA	NA	NA
1748	NA	NA	NA	NA	NA	NA	NA	NA	NA
1749	123	NA	NA	NA	NA	NA	NA	NA	NA
1750	101	NA	NA	NA	NA	NA	NA	NA	NA
1751	126	NA	NA	NA	NA	NA	NA	NA	NA
1752	122	NA	NA	NA	NA	NA	NA	NA	NA
1753	114	NA	NA	NA	NA	NA	NA	NA	NA
1754	131	NA	NA	NA	NA	NA	NA	NA	NA
1755	108	NA	NA	NA	NA	NA	NA	NA	NA
1756	128	NA	NA	NA	NA	NA	NA	NA	NA
1757	116	NA	NA	NA	NA	NA	NA	NA	NA
1758	119	NA	NA	NA	NA	NA	NA	NA	NA
1759	105	NA	NA	NA	NA	NA	NA	NA	NA
1760	110	NA	NA	NA	NA	NA	NA	NA	NA
1761	104	NA	NA	NA	NA	NA	NA	NA	NA
1762	112	NA	NA	NA	NA	NA	NA	NA	NA
1763	114	NA	NA	NA	NA	NA	NA	NA	NA
1764	115	NA	NA	NA	NA	NA	NA	NA	NA
1765	121	NA	NA	NA	NA	NA	NA	NA	NA
1766	122	NA	NA	NA	NA	NA	NA	NA	NA
1767	123	NA	NA	NA	NA	NA	NA	NA	NA
1768	115	NA	NA	NA	NA	NA	NA	NA	NA
1769	115	NA	NA	NA	NA	NA	NA	NA	NA
1770	131	NA	NA	NA	NA	NA	NA	NA	NA
1771	135	NA	NA	NA	NA	NA	NA	NA	NA
1772	134	NA	NA	NA	NA	NA	NA	NA	NA
1773	113	NA	NA	NA	NA	NA	NA	NA	NA
1774	115	NA	NA	NA	NA	NA	NA	NA	NA
1775	111	NA	NA	NA	NA	NA	NA	NA	NA
1776	106	NA	NA	NA	NA	NA	NA	NA	NA
1777	112	NA	NA	NA	NA	NA	NA	NA	NA
1778	120	NA	NA	NA	NA	NA	NA	NA	NA
1779	90	NA	NA	NA	NA	NA	NA	NA	NA
1780	117	NA	NA	NA	NA	NA	NA	NA	NA
1781	109	NA	NA	NA	NA	NA	NA	NA	NA
1782	134	NA	NA	NA	NA	NA	NA	NA	NA
1783	114	NA	NA	NA	NA	NA	NA	NA	NA
1784	130	NA	NA	NA	NA	NA	NA	NA	NA
1785	125	NA	NA	NA	NA	NA	NA	NA	NA
1786	126	NA	NA	NA	NA	NA	NA	NA	NA
1787	116	NA	NA	NA	NA	NA	NA	NA	NA
1788	115	NA	NA	NA	NA	NA	NA	NA	NA
1789	127	NA	NA	NA	NA	NA	NA	NA	NA
1790	122	NA	NA	NA	NA	NA	NA	NA	NA
1791	105	NA	NA	NA	NA	NA	NA	NA	NA
1792	104	NA	NA	NA	NA	NA	NA	NA	NA
1793	125	NA	NA	NA	NA	NA	NA	NA	NA
1794	99	NA	NA	NA	NA	NA	NA	NA	NA
1795	119	NA	NA	NA	NA	NA	NA	NA	NA
1796	110	NA	NA	NA	NA	NA	NA	NA	NA
1797	117	NA	NA	NA	NA	NA	NA	NA	NA
1798	107	NA	NA	NA	NA	NA	NA	NA	NA
1799	140	NA	NA	NA	NA	NA	NA	NA	NA
1800	112	NA	NA	NA	NA	NA	NA	NA	NA
1801	115	NA	NA	NA	NA	NA	NA	NA	NA
1802	112	NA	NA	NA	NA	NA	NA	NA	NA
1803	108	NA	NA	NA	NA	NA	NA	NA	NA
1804	123	NA	NA	NA	NA	NA	NA	NA	NA
1805	122	NA	NA	NA	NA	NA	NA	NA	NA
1806	127	NA	NA	NA	NA	NA	NA	NA	NA
1807	122	NA	NA	NA	NA	NA	NA	NA	NA
1808	127	NA	NA	NA	NA	NA	NA	NA	NA
1809	129	NA	NA	NA	NA	NA	NA	NA	NA
1810	119	NA	NA	NA	NA	NA	NA	NA	NA
1811	NA	NA	NA	NA	NA	NA	NA	NA	NA
1812	NA	NA	NA	NA	NA	NA	NA	NA	NA
1813	NA	NA	NA	NA	NA	NA	NA	NA	NA
1814	NA	NA	NA	NA	NA	NA	NA	NA	NA
1815	NA	NA	NA	NA	NA	NA	NA	NA	NA
1816	NA	NA	NA	NA	NA	NA	NA	NA	NA
1817	NA	NA	NA	NA	NA	NA	NA	NA	NA
1818	NA	NA	NA	NA	NA	NA	NA	NA	NA
1819	NA	NA	NA	NA	NA	NA	NA	NA	NA
1820	NA	NA	NA	NA	NA	NA	NA	NA	NA
1821	NA	NA	NA	NA	NA	NA	NA	NA	NA
1822	NA	NA	NA	NA	NA	NA	NA	NA	NA
1823	NA	NA	NA	NA	NA	NA	NA	NA	NA
1824	NA	NA	NA	NA	NA	NA	NA	NA	NA
1825	NA	NA	NA	NA	NA	NA	NA	NA	NA
1826	NA	NA	NA	NA	NA	NA	NA	NA	NA
1827	NA	NA	NA	NA	NA	NA	NA	NA	NA
1828	NA	NA	NA	NA	NA	NA	NA	NA	NA
1829	NA	NA	NA	NA	NA	NA	NA	NA	NA
1830	NA	NA	NA	NA	NA	NA	NA	NA	NA
1831	NA	NA	NA	NA	NA	NA	NA	NA	NA
1832	NA	NA	NA	NA	NA	NA	NA	NA	NA
1833	NA	NA	NA	NA	NA	NA	NA	NA	NA
1834	NA	NA	NA	NA	NA	NA	NA	NA	NA
1835	NA	NA	NA	NA	NA	NA	NA	NA	NA
1836	115	NA	NA	NA	NA	NA	NA	NA	NA
1837	NA	NA	NA	NA	NA	NA	NA	NA	NA
1838	NA	NA	NA	NA	NA	NA	NA	NA	NA
1839	123	NA	NA	NA	NA	NA	NA	NA	NA
1840	114	NA	NA	NA	NA	NA	NA	NA	NA
1841	NA	NA	NA	NA	NA	NA	NA	NA	NA
1842	NA	NA	NA	NA	NA	NA	NA	NA	NA
1843	NA	NA	NA	NA	NA	NA	NA	NA	NA
1844	NA	NA	NA	NA	NA	NA	NA	NA	NA
1845	NA	NA	NA	NA	NA	NA	NA	NA	NA
1846	96	NA	NA	NA	NA	NA	NA	NA	NA
1847	129	NA	NA	NA	NA	NA	NA	NA	NA
1848	94	NA	NA	NA	NA	NA	NA	NA	NA
1849	122	NA	NA	NA	NA	NA	NA	NA	NA
1850	115	NA	NA	NA	NA	NA	NA	NA	NA
1851	114	NA	NA	NA	NA	NA	NA	NA	NA
1852	117	NA	NA	NA	NA	NA	NA	NA	NA
1853	132	NA	NA	NA	NA	NA	NA	NA	NA
1854	106	NA	NA	NA	NA	NA	NA	NA	NA
1855	136	NA	NA	NA	NA	NA	NA	NA	NA
1856	133	NA	NA	NA	NA	NA	NA	NA	NA
1857	123	NA	NA	NA	NA	NA	NA	NA	NA
1858	115	NA	NA	NA	NA	NA	NA	NA	NA
1859	94	NA	NA	NA	NA	NA	NA	NA	NA
1860	125	NA	NA	NA	NA	NA	NA	NA	NA
1861	116	NA	NA	NA	NA	NA	NA	NA	NA
1862	112	NA	NA	NA	NA	NA	NA	NA	NA
1863	100	NA	NA	NA	NA	NA	NA	NA	NA
1864	110	NA	NA	NA	NA	NA	NA	NA	NA
1865	114	NA	NA	NA	NA	NA	NA	NA	NA
1866	113	NA	NA	NA	NA	NA	NA	NA	NA
1867	NA	NA	NA	NA	NA	NA	NA	NA	NA
1868	NA	NA	NA	NA	NA	NA	NA	NA	NA
1869	106	NA	NA	NA	NA	NA	NA	NA	NA
1870	116	NA	NA	NA	NA	NA	NA	NA	NA
1871	108	NA	NA	NA	NA	NA	NA	NA	NA
1872	107	NA	NA	275.85	277.15	279.05	279.55	281.65	283.55
1873	109	281.55	279.55	277.75	277.85	274.35	278.05	280.55	283.05
1874	98	281.25	278.85	276.95	277.45	275.85	279.15	282.85	282.75
1875	117	283.45	277.55	272.45	278.15	274.05	277.35	280.95	285.35
1876	109	282.45	278.25	276.05	274.85	277.95	277.95	281.55	282.85
1877	121	284.25	279.05	278.85	278.35	278.95	277.45	280.35	282.25
1878	111	282.05	279.65	277.15	277.25	278.05	278.45	281.95	285.45
1879	135	283.35	276.55	272.75	272.25	276.05	278.05	279.25	281.95
1880	110	282.05	276.45	271.95	273.75	278.35	279.25	281.35	283.55
1881	116	280.35	278.05	277.95	271.35	275.55	278.35	280.15	284.65
1882	89	279.95	281.45	276.15	277.35	277.55	280.35	281.55	284.45
1883	115	282.55	278.15	276.15	277.05	278.45	274.75	281.15	284.25
1884	100	283.05	278.65	276.95	278.85	278.05	279.35	279.65	284.65
1885	110	281.85	277.65	276.85	274.85	278.55	277.35	280.85	282.15
1886	113	280.15	278.05	275.75	274.35	273.15	277.25	280.95	284.05
1887	121	284.45	278.85	274.45	274.05	276.45	276.25	279.55	282.65
1888	128	280.05	277.15	275.15	275.45	274.25	276.25	279.35	284.05
1889	117	280.45	280.65	277.15	274.35	275.05	277.55	280.15	286.15
1890	109	281.85	279.25	275.15	278.25	275.65	278.65	280.35	285.15
1891	121	282.85	278.35	270.55	273.05	277.05	277.65	279.25	282.85
1892	115	283.05	278.15	276.65	274.15	275.95	275.45	280.65	285.05
1893	94	280.05	279.05	274.25	273.95	277.45	280.85	283.85	286.45
1894	100	283.45	277.65	276.65	275.35	277.45	279.75	283.35	282.65
1895	113	282.25	280.15	277.35	272.85	270.95	278.65	281.85	285.65
1896	109	280.35	280.25	276.25	277.05	276.75	279.95	281.55	284.45
1897	102	280.35	276.65	276.25	273.95	278.15	279.85	280.25	283.35
1898	106	282.55	279.35	277.05	278.55	277.15	277.05	281.35	283.55
1899	112	284.65	280.25	279.55	277.75	278.25	277.45	281.35	284.15
1900	114	281.95	280.95	274.85	276.85	275.85	276.65	281.55	283.75
1901	115	283.15	280.15	279.65	276.15	274.55	276.65	282.05	284.65
1902	117	282.85	277.75	276.25	277.65	274.45	279.85	281.15	281.85
1903	95	282.55	279.35	277.15	276.95	279.85	280.45	279.65	284.55
1904	111	283.85	279.35	275.95	276.45	276.85	277.55	282.35	284.75
1905	118	282.85	278.25	276.45	276.25	278.25	280.35	280.75	284.15
1906	112	280.05	278.25	277.45	278.35	276.45	278.35	280.45	284.45
1907	114	285.15	280.85	275.35	276.25	275.85	279.45	281.25	284.35
1908	127	283.25	279.95	277.75	275.45	278.35	277.55	279.35	286.45
1909	116	285.35	280.45	276.55	276.05	275.85	277.15	282.25	283.95
1910	109	284.25	278.25	277.25	276.75	278.35	278.95	280.95	284.95
1911	113	284.45	276.55	279.55	276.55	277.95	278.45	281.25	286.35
1912	98	282.95	279.45	279.05	276.95	279.25	280.85	282.15	285.95
1913	101	281.55	279.25	280.05	277.65	277.95	279.95	281.05	285.65
1914	94	284.65	281.55	277.85	276.45	280.05	279.45	282.55	284.15
1915	118	283.75	279.95	278.05	277.25	277.55	278.35	280.95	284.55
1916	117	282.45	276.95	278.95	280.05	276.95	277.25	281.85	285.45
1917	128	284.35	279.85	275.35	274.85	274.05	276.35	278.45	287.25
1918	116	281.25	280.85	274.55	276.55	279.35	279.15	279.85	286.25
1919	121	282.55	278.75	280.05	275.75	274.45	277.05	279.85	286.05
1920	95	280.45	275.65	278.15	278.35	278.85	280.75	282.35	285.85
1921	93	283.75	278.95	276.95	280.35	277.95	280.75	281.75	285.55
1922	123	286.35	277.35	279.35	277.05	278.05	278.25	278.95	286.55
1923	94	281.95	278.35	278.75	277.85	278.95	279.55	281.05	283.35
1924	123	283.05	276.45	275.85	277.55	275.85	277.55	280.65	285.75
1925	110	283.85	280.15	279.25	278.05	278.45	277.95	280.95	285.65
1926	94	284.05	277.45	275.95	276.85	280.45	279.85	283.15	283.85
1927	103	281.55	280.05	277.05	277.55	277.25	280.65	281.65	284.85
1928	104	283.55	279.55	274.95	277.95	279.25	279.85	281.65	283.95
1929	109	283.55	280.95	276.25	274.55	272.75	278.95	279.95	284.45
1930	113	282.75	279.85	279.25	279.25	276.75	278.95	281.65	284.55
1931	119	283.85	279.45	277.25	276.55	276.95	277.45	281.55	285.05
1932	120	282.05	280.75	278.05	279.25	276.25	277.85	280.55	284.35
1933	98	282.85	280.05	278.65	275.35	277.75	280.65	282.65	285.45
1934	114	283.65	279.35	274.25	276.95	276.35	278.45	281.95	284.95
1935	106	283.95	279.45	281.05	277.45	279.25	279.75	281.25	283.55
1936	115	282.85	280.25	275.85	276.95	275.55	280.75	279.75	284.95
1937	114	282.35	278.65	277.95	278.15	278.75	276.95	282.15	285.55
1938	84	284.05	278.55	275.85	278.75	278.25	282.35	279.95	283.85
1939	104	283.05	281.95	276.85	277.85	278.55	279.05	282.05	284.55
1940	115	281.65	281.75	275.85	271.65	275.25	279.45	282.05	285.95
1941	131	282.85	279.95	276.75	273.75	276.45	278.05	280.05	282.45
1942	120	283.45	279.35	277.95	273.55	273.45	278.15	282.45	284.65
1943	104	284.05	278.45	279.35	277.85	278.35	279.45	284.25	285.95
1944	114	284.25	278.85	276.35	279.25	276.55	277.85	283.35	284.75
1945	100	282.55	279.05	275.85	273.55	280.25	281.25	283.45	286.05
1946	104	284.75	280.75	277.85	276.45	279.35	278.05	283.25	284.15
1947	116	283.45	280.95	275.65	274.75	271.25	277.55	282.05	287.45
1948	NA	NA	NA	NA	NA	NA	NA	NA	NA
1949	NA	NA	NA	NA	NA	NA	NA	NA	NA
1950	NA	NA	NA	NA	NA	NA	NA	NA	NA
1951	NA	NA	NA	NA	NA	NA	NA	NA	NA
1952	NA	NA	NA	NA	NA	NA	NA	NA	NA
1953	NA	NA	NA	NA	NA	NA	NA	NA	NA
1954	NA	NA	NA	NA	NA	NA	NA	NA	NA
1955	NA	NA	NA	NA	NA	NA	NA	NA	NA
1956	NA	NA	NA	NA	NA	NA	NA	NA	NA
1957	NA	NA	NA	NA	NA	NA	NA	NA	NA
1958	NA	NA	NA	NA	NA	NA	NA	NA	NA
1959	NA	NA	NA	NA	NA	NA	NA	NA	NA
1960	NA	NA	NA	NA	NA	NA	NA	NA	NA
1961	NA	NA	NA	NA	NA	NA	NA	NA	NA
1962	NA	NA	NA	NA	NA	NA	NA	NA	NA
1963	NA	NA	NA	NA	NA	NA	NA	NA	NA
1964	NA	NA	NA	NA	NA	NA	NA	NA	NA
1965	NA	NA	NA	NA	NA	NA	NA	NA	NA
1966	NA	NA	NA	NA	NA	NA	NA	NA	NA
1967	NA	NA	NA	NA	NA	NA	NA	NA	NA
1968	NA	NA	NA	NA	NA	NA	NA	NA	NA
1969	NA	NA	NA	NA	NA	NA	NA	NA	NA
1970	NA	NA	NA	NA	NA	NA	NA	NA	NA
1971	NA	NA	NA	NA	NA	NA	NA	NA	NA
1972	NA	NA	NA	NA	NA	NA	NA	NA	NA
1973	NA	NA	NA	NA	NA	NA	NA	NA	NA
1974	NA	NA	NA	NA	NA	NA	NA	NA	NA
1975	NA	NA	NA	NA	NA	NA	NA	NA	NA
1976	NA	NA	NA	NA	NA	NA	NA	NA	NA
1977	NA	NA	NA	NA	NA	NA	NA	NA	NA
1978	NA	NA	NA	NA	NA	NA	NA	NA	NA
1979	NA	NA	NA	NA	NA	NA	NA	NA	NA
1980	NA	NA	NA	NA	NA	NA	NA	NA	NA
1981	NA	NA	NA	NA	NA	NA	NA	NA	NA
1982	NA	NA	NA	NA	NA	NA	NA	NA	NA
1983	NA	NA	NA	NA	NA	NA	NA	NA	NA
1984	NA	NA	NA	NA	NA	NA	NA	NA	NA
1985	NA	NA	NA	NA	NA	NA	NA	NA	NA
1986	NA	NA	NA	NA	NA	NA	NA	NA	NA
1987	NA	NA	NA	NA	NA	NA	NA	NA	NA
1988	NA	NA	NA	NA	NA	NA	NA	NA	NA
1989	NA	NA	NA	NA	NA	NA	NA	NA	NA
1990	NA	NA	NA	NA	NA	NA	NA	NA	NA
1991	NA	NA	NA	NA	NA	NA	NA	NA	NA
1992	NA	NA	NA	NA	NA	NA	NA	NA	NA
1993	NA	NA	NA	NA	NA	NA	NA	NA	NA
1994	NA	NA	NA	NA	NA	NA	NA	NA	NA
1995	NA	NA	NA	NA	NA	NA	NA	NA	NA
1996	NA	NA	NA	NA	NA	NA	NA	NA	NA
1997	NA	NA	NA	NA	NA	NA	NA	NA	NA
1998	NA	NA	NA	NA	NA	NA	NA	NA	NA
1999	NA	NA	NA	NA	NA	NA	NA	NA	NA
2000	NA	NA	NA	NA	NA	NA	NA	NA	NA
2001	NA	NA	NA	NA	NA	NA	NA	NA	NA
2002	NA	NA	NA	NA	NA	NA	NA	NA	NA
2003	NA	NA	NA	NA	NA	NA	NA	NA	NA
