# Supplementary material for: A decade of cold Eurasian winters reconstructed for the early 19th century
Source: Nat Commun. 2022 Apr 19;13:2116. doi: 10.1038/s41467-022-29677-8 (PMC9019108; doi:10.1038/s41467-022-29677-8)
Supplement: Supplementary file 4 — Supplementary Code 1 [file 41467_2022_29677_MOESM4_ESM.zip › Rinput/Miramichi_River_spring.txt]

Year	DOY	Toct	Tnov	Tdec	Tjan	Tfeb	Tmar	Tapr	Tmay
1901	1950	6	7	294.55	47.02	295.32	46.12	NA	NA
1600	NA	NA	NA	NA	NA	NA	NA	NA	NA
1601	NA	NA	NA	NA	NA	NA	NA	NA	NA
1602	NA	NA	NA	NA	NA	NA	NA	NA	NA
1603	NA	NA	NA	NA	NA	NA	NA	NA	NA
1604	NA	NA	NA	NA	NA	NA	NA	NA	NA
1605	NA	NA	NA	NA	NA	NA	NA	NA	NA
1606	NA	NA	NA	NA	NA	NA	NA	NA	NA
1607	NA	NA	NA	NA	NA	NA	NA	NA	NA
1608	NA	NA	NA	NA	NA	NA	NA	NA	NA
1609	NA	NA	NA	NA	NA	NA	NA	NA	NA
1610	NA	NA	NA	NA	NA	NA	NA	NA	NA
1611	NA	NA	NA	NA	NA	NA	NA	NA	NA
1612	NA	NA	NA	NA	NA	NA	NA	NA	NA
1613	NA	NA	NA	NA	NA	NA	NA	NA	NA
1614	NA	NA	NA	NA	NA	NA	NA	NA	NA
1615	NA	NA	NA	NA	NA	NA	NA	NA	NA
1616	NA	NA	NA	NA	NA	NA	NA	NA	NA
1617	NA	NA	NA	NA	NA	NA	NA	NA	NA
1618	NA	NA	NA	NA	NA	NA	NA	NA	NA
1619	NA	NA	NA	NA	NA	NA	NA	NA	NA
1620	NA	NA	NA	NA	NA	NA	NA	NA	NA
1621	NA	NA	NA	NA	NA	NA	NA	NA	NA
1622	NA	NA	NA	NA	NA	NA	NA	NA	NA
1623	NA	NA	NA	NA	NA	NA	NA	NA	NA
1624	NA	NA	NA	NA	NA	NA	NA	NA	NA
1625	NA	NA	NA	NA	NA	NA	NA	NA	NA
1626	NA	NA	NA	NA	NA	NA	NA	NA	NA
1627	NA	NA	NA	NA	NA	NA	NA	NA	NA
1628	NA	NA	NA	NA	NA	NA	NA	NA	NA
1629	NA	NA	NA	NA	NA	NA	NA	NA	NA
1630	NA	NA	NA	NA	NA	NA	NA	NA	NA
1631	NA	NA	NA	NA	NA	NA	NA	NA	NA
1632	NA	NA	NA	NA	NA	NA	NA	NA	NA
1633	NA	NA	NA	NA	NA	NA	NA	NA	NA
1634	NA	NA	NA	NA	NA	NA	NA	NA	NA
1635	NA	NA	NA	NA	NA	NA	NA	NA	NA
1636	NA	NA	NA	NA	NA	NA	NA	NA	NA
1637	NA	NA	NA	NA	NA	NA	NA	NA	NA
1638	NA	NA	NA	NA	NA	NA	NA	NA	NA
1639	NA	NA	NA	NA	NA	NA	NA	NA	NA
1640	NA	NA	NA	NA	NA	NA	NA	NA	NA
1641	NA	NA	NA	NA	NA	NA	NA	NA	NA
1642	NA	NA	NA	NA	NA	NA	NA	NA	NA
1643	NA	NA	NA	NA	NA	NA	NA	NA	NA
1644	NA	NA	NA	NA	NA	NA	NA	NA	NA
1645	NA	NA	NA	NA	NA	NA	NA	NA	NA
1646	NA	NA	NA	NA	NA	NA	NA	NA	NA
1647	NA	NA	NA	NA	NA	NA	NA	NA	NA
1648	NA	NA	NA	NA	NA	NA	NA	NA	NA
1649	NA	NA	NA	NA	NA	NA	NA	NA	NA
1650	NA	NA	NA	NA	NA	NA	NA	NA	NA
1651	NA	NA	NA	NA	NA	NA	NA	NA	NA
1652	NA	NA	NA	NA	NA	NA	NA	NA	NA
1653	NA	NA	NA	NA	NA	NA	NA	NA	NA
1654	NA	NA	NA	NA	NA	NA	NA	NA	NA
1655	NA	NA	NA	NA	NA	NA	NA	NA	NA
1656	NA	NA	NA	NA	NA	NA	NA	NA	NA
1657	NA	NA	NA	NA	NA	NA	NA	NA	NA
1658	NA	NA	NA	NA	NA	NA	NA	NA	NA
1659	NA	NA	NA	NA	NA	NA	NA	NA	NA
1660	NA	NA	NA	NA	NA	NA	NA	NA	NA
1661	NA	NA	NA	NA	NA	NA	NA	NA	NA
1662	NA	NA	NA	NA	NA	NA	NA	NA	NA
1663	NA	NA	NA	NA	NA	NA	NA	NA	NA
1664	NA	NA	NA	NA	NA	NA	NA	NA	NA
1665	NA	NA	NA	NA	NA	NA	NA	NA	NA
1666	NA	NA	NA	NA	NA	NA	NA	NA	NA
1667	NA	NA	NA	NA	NA	NA	NA	NA	NA
1668	NA	NA	NA	NA	NA	NA	NA	NA	NA
1669	NA	NA	NA	NA	NA	NA	NA	NA	NA
1670	NA	NA	NA	NA	NA	NA	NA	NA	NA
1671	NA	NA	NA	NA	NA	NA	NA	NA	NA
1672	NA	NA	NA	NA	NA	NA	NA	NA	NA
1673	NA	NA	NA	NA	NA	NA	NA	NA	NA
1674	NA	NA	NA	NA	NA	NA	NA	NA	NA
1675	NA	NA	NA	NA	NA	NA	NA	NA	NA
1676	NA	NA	NA	NA	NA	NA	NA	NA	NA
1677	NA	NA	NA	NA	NA	NA	NA	NA	NA
1678	NA	NA	NA	NA	NA	NA	NA	NA	NA
1679	NA	NA	NA	NA	NA	NA	NA	NA	NA
1680	NA	NA	NA	NA	NA	NA	NA	NA	NA
1681	NA	NA	NA	NA	NA	NA	NA	NA	NA
1682	NA	NA	NA	NA	NA	NA	NA	NA	NA
1683	NA	NA	NA	NA	NA	NA	NA	NA	NA
1684	NA	NA	NA	NA	NA	NA	NA	NA	NA
1685	NA	NA	NA	NA	NA	NA	NA	NA	NA
1686	NA	NA	NA	NA	NA	NA	NA	NA	NA
1687	NA	NA	NA	NA	NA	NA	NA	NA	NA
1688	NA	NA	NA	NA	NA	NA	NA	NA	NA
1689	NA	NA	NA	NA	NA	NA	NA	NA	NA
1690	NA	NA	NA	NA	NA	NA	NA	NA	NA
1691	NA	NA	NA	NA	NA	NA	NA	NA	NA
1692	NA	NA	NA	NA	NA	NA	NA	NA	NA
1693	NA	NA	NA	NA	NA	NA	NA	NA	NA
1694	NA	NA	NA	NA	NA	NA	NA	NA	NA
1695	NA	NA	NA	NA	NA	NA	NA	NA	NA
1696	NA	NA	NA	NA	NA	NA	NA	NA	NA
1697	NA	NA	NA	NA	NA	NA	NA	NA	NA
1698	NA	NA	NA	NA	NA	NA	NA	NA	NA
1699	NA	NA	NA	NA	NA	NA	NA	NA	NA
1700	NA	NA	NA	NA	NA	NA	NA	NA	NA
1701	NA	NA	NA	NA	NA	NA	NA	NA	NA
1702	NA	NA	NA	NA	NA	NA	NA	NA	NA
1703	NA	NA	NA	NA	NA	NA	NA	NA	NA
1704	NA	NA	NA	NA	NA	NA	NA	NA	NA
1705	NA	NA	NA	NA	NA	NA	NA	NA	NA
1706	NA	NA	NA	NA	NA	NA	NA	NA	NA
1707	NA	NA	NA	NA	NA	NA	NA	NA	NA
1708	NA	NA	NA	NA	NA	NA	NA	NA	NA
1709	NA	NA	NA	NA	NA	NA	NA	NA	NA
1710	NA	NA	NA	NA	NA	NA	NA	NA	NA
1711	NA	NA	NA	NA	NA	NA	NA	NA	NA
1712	NA	NA	NA	NA	NA	NA	NA	NA	NA
1713	NA	NA	NA	NA	NA	NA	NA	NA	NA
1714	NA	NA	NA	NA	NA	NA	NA	NA	NA
1715	NA	NA	NA	NA	NA	NA	NA	NA	NA
1716	NA	NA	NA	NA	NA	NA	NA	NA	NA
1717	NA	NA	NA	NA	NA	NA	NA	NA	NA
1718	NA	NA	NA	NA	NA	NA	NA	NA	NA
1719	NA	NA	NA	NA	NA	NA	NA	NA	NA
1720	NA	NA	NA	NA	NA	NA	NA	NA	NA
1721	NA	NA	NA	NA	NA	NA	NA	NA	NA
1722	NA	NA	NA	NA	NA	NA	NA	NA	NA
1723	NA	NA	NA	NA	NA	NA	NA	NA	NA
1724	NA	NA	NA	NA	NA	NA	NA	NA	NA
1725	NA	NA	NA	NA	NA	NA	NA	NA	NA
1726	NA	NA	NA	NA	NA	NA	NA	NA	NA
1727	NA	NA	NA	NA	NA	NA	NA	NA	NA
1728	NA	NA	NA	NA	NA	NA	NA	NA	NA
1729	NA	NA	NA	NA	NA	NA	NA	NA	NA
1730	NA	NA	NA	NA	NA	NA	NA	NA	NA
1731	NA	NA	NA	NA	NA	NA	NA	NA	NA
1732	NA	NA	NA	NA	NA	NA	NA	NA	NA
1733	NA	NA	NA	NA	NA	NA	NA	NA	NA
1734	NA	NA	NA	NA	NA	NA	NA	NA	NA
1735	NA	NA	NA	NA	NA	NA	NA	NA	NA
1736	NA	NA	NA	NA	NA	NA	NA	NA	NA
1737	NA	NA	NA	NA	NA	NA	NA	NA	NA
1738	NA	NA	NA	NA	NA	NA	NA	NA	NA
1739	NA	NA	NA	NA	NA	NA	NA	NA	NA
1740	NA	NA	NA	NA	NA	NA	NA	NA	NA
1741	NA	NA	NA	NA	NA	NA	NA	NA	NA
1742	NA	NA	NA	NA	NA	NA	NA	NA	NA
1743	NA	NA	NA	NA	NA	NA	NA	NA	NA
1744	NA	NA	NA	NA	NA	NA	NA	NA	NA
1745	NA	NA	NA	NA	NA	NA	NA	NA	NA
1746	NA	NA	NA	NA	NA	NA	NA	NA	NA
1747	NA	NA	NA	NA	NA	NA	NA	NA	NA
1748	NA	NA	NA	NA	NA	NA	NA	NA	NA
1749	NA	NA	NA	NA	NA	NA	NA	NA	NA
1750	NA	NA	NA	NA	NA	NA	NA	NA	NA
1751	NA	NA	NA	NA	NA	NA	NA	NA	NA
1752	NA	NA	NA	NA	NA	NA	NA	NA	NA
1753	NA	NA	NA	NA	NA	NA	NA	NA	NA
1754	NA	NA	NA	NA	NA	NA	NA	NA	NA
1755	NA	NA	NA	NA	NA	NA	NA	NA	NA
1756	NA	NA	NA	NA	NA	NA	NA	NA	NA
1757	NA	NA	NA	NA	NA	NA	NA	NA	NA
1758	NA	NA	NA	NA	NA	NA	NA	NA	NA
1759	NA	NA	NA	NA	NA	NA	NA	NA	NA
1760	NA	NA	NA	NA	NA	NA	NA	NA	NA
1761	NA	NA	NA	NA	NA	NA	NA	NA	NA
1762	NA	NA	NA	NA	NA	NA	NA	NA	NA
1763	NA	NA	NA	NA	NA	NA	NA	NA	NA
1764	NA	NA	NA	NA	NA	NA	NA	NA	NA
1765	NA	NA	NA	NA	NA	NA	NA	NA	NA
1766	NA	NA	NA	NA	NA	NA	NA	NA	NA
1767	NA	NA	NA	NA	NA	NA	NA	NA	NA
1768	NA	NA	NA	NA	NA	NA	NA	NA	NA
1769	NA	NA	NA	NA	NA	NA	NA	NA	NA
1770	NA	NA	NA	NA	NA	NA	NA	NA	NA
1771	NA	NA	NA	NA	NA	NA	NA	NA	NA
1772	NA	NA	NA	NA	NA	NA	NA	NA	NA
1773	NA	NA	NA	NA	NA	NA	NA	NA	NA
1774	NA	NA	NA	NA	NA	NA	NA	NA	NA
1775	NA	NA	NA	NA	NA	NA	NA	NA	NA
1776	NA	NA	NA	NA	NA	NA	NA	NA	NA
1777	NA	NA	NA	NA	NA	NA	NA	NA	NA
1778	NA	NA	NA	NA	NA	NA	NA	NA	NA
1779	NA	NA	NA	NA	NA	NA	NA	NA	NA
1780	NA	NA	NA	NA	NA	NA	NA	NA	NA
1781	NA	NA	NA	NA	NA	NA	NA	NA	NA
1782	NA	NA	NA	NA	NA	NA	NA	NA	NA
1783	NA	NA	NA	NA	NA	NA	NA	NA	NA
1784	NA	NA	NA	NA	NA	NA	NA	NA	NA
1785	NA	NA	NA	NA	NA	NA	NA	NA	NA
1786	NA	NA	NA	NA	NA	NA	NA	NA	NA
1787	NA	NA	NA	NA	NA	NA	NA	NA	NA
1788	NA	NA	NA	NA	NA	NA	NA	NA	NA
1789	NA	NA	NA	NA	NA	NA	NA	NA	NA
1790	NA	NA	NA	NA	NA	NA	NA	NA	NA
1791	NA	NA	NA	NA	NA	NA	NA	NA	NA
1792	NA	NA	NA	NA	NA	NA	NA	NA	NA
1793	NA	NA	NA	NA	NA	NA	NA	NA	NA
1794	NA	NA	NA	NA	NA	NA	NA	NA	NA
1795	NA	NA	NA	NA	NA	NA	NA	NA	NA
1796	NA	NA	NA	NA	NA	NA	NA	NA	NA
1797	NA	NA	NA	NA	NA	NA	NA	NA	NA
1798	NA	NA	NA	NA	NA	NA	NA	NA	NA
1799	NA	NA	NA	NA	NA	NA	NA	NA	NA
1800	NA	NA	NA	NA	NA	NA	NA	NA	NA
1801	NA	NA	NA	NA	NA	NA	NA	NA	NA
1802	NA	NA	NA	NA	NA	NA	NA	NA	NA
1803	NA	NA	NA	NA	NA	NA	NA	NA	NA
1804	NA	NA	NA	NA	NA	NA	NA	NA	NA
1805	NA	NA	NA	NA	NA	NA	NA	NA	NA
1806	NA	NA	NA	NA	NA	NA	NA	NA	NA
1807	NA	NA	NA	NA	NA	NA	NA	NA	NA
1808	NA	NA	NA	NA	NA	NA	NA	NA	NA
1809	NA	NA	NA	NA	NA	NA	NA	NA	NA
1810	NA	NA	NA	NA	NA	NA	NA	NA	NA
1811	NA	NA	NA	NA	NA	NA	NA	NA	NA
1812	NA	NA	NA	NA	NA	NA	NA	NA	NA
1813	NA	NA	NA	NA	NA	NA	NA	NA	NA
1814	NA	NA	NA	NA	NA	NA	NA	NA	NA
1815	NA	NA	NA	NA	NA	NA	NA	NA	NA
1816	NA	NA	NA	NA	NA	NA	NA	NA	NA
1817	NA	NA	NA	NA	NA	NA	NA	NA	NA
1818	NA	NA	NA	NA	NA	NA	NA	NA	NA
1819	NA	NA	NA	NA	NA	NA	NA	NA	NA
1820	NA	NA	NA	NA	NA	NA	NA	NA	NA
1821	NA	NA	NA	NA	NA	NA	NA	NA	NA
1822	NA	NA	NA	NA	NA	NA	NA	NA	NA
1823	NA	NA	NA	NA	NA	NA	NA	NA	NA
1824	NA	NA	NA	NA	NA	NA	NA	NA	NA
1825	NA	NA	NA	NA	NA	NA	NA	NA	NA
1826	NA	NA	NA	NA	NA	NA	NA	NA	NA
1827	NA	NA	NA	NA	NA	NA	NA	NA	NA
1828	NA	NA	NA	NA	NA	NA	NA	NA	NA
1829	NA	NA	NA	NA	NA	NA	NA	NA	NA
1830	107	NA	NA	NA	NA	NA	NA	NA	NA
1831	106	NA	NA	NA	NA	NA	NA	NA	NA
1832	124	NA	NA	NA	NA	NA	NA	NA	NA
1833	104	NA	NA	NA	NA	NA	NA	NA	NA
1834	102	NA	NA	NA	NA	NA	NA	NA	NA
1835	125	NA	NA	NA	NA	NA	NA	NA	NA
1836	117	NA	NA	NA	NA	NA	NA	NA	NA
1837	106	NA	NA	NA	NA	NA	NA	NA	NA
1838	119	NA	NA	NA	NA	NA	NA	NA	NA
1839	119	NA	NA	NA	NA	NA	NA	NA	NA
1840	109	NA	NA	NA	NA	NA	NA	NA	NA
1841	122	NA	NA	NA	NA	NA	NA	NA	NA
1842	115	NA	NA	NA	NA	NA	NA	NA	NA
1843	116	NA	NA	NA	NA	NA	NA	NA	NA
1844	109	NA	NA	NA	NA	NA	NA	NA	NA
1845	120	NA	NA	NA	NA	NA	NA	NA	NA
1846	91	NA	NA	NA	NA	NA	NA	NA	NA
1847	126	NA	NA	NA	NA	NA	NA	NA	NA
1848	114	NA	NA	NA	NA	NA	NA	NA	NA
1849	101	NA	NA	NA	NA	NA	NA	NA	NA
1850	109	NA	NA	NA	NA	NA	NA	NA	NA
1851	113	NA	NA	NA	NA	NA	NA	NA	NA
1852	122	NA	NA	NA	NA	NA	NA	NA	NA
1853	119	NA	NA	NA	NA	NA	NA	NA	NA
1854	122	NA	NA	NA	NA	NA	NA	NA	NA
1855	121	NA	NA	NA	NA	NA	NA	NA	NA
1856	114	NA	NA	NA	NA	NA	NA	NA	NA
1857	106	NA	NA	NA	NA	NA	NA	NA	NA
1858	107	NA	NA	NA	NA	NA	NA	NA	NA
1859	106	NA	NA	NA	NA	NA	NA	NA	NA
1860	112	NA	NA	NA	NA	NA	NA	NA	NA
1861	106	NA	NA	NA	NA	NA	NA	NA	NA
1862	112	NA	NA	NA	NA	NA	NA	NA	NA
1863	115	NA	NA	NA	NA	NA	NA	NA	NA
1864	117	NA	NA	NA	NA	NA	NA	NA	NA
1865	98	NA	NA	NA	NA	NA	NA	NA	NA
1866	110	NA	NA	NA	NA	NA	NA	NA	NA
1867	118	NA	NA	NA	NA	NA	NA	NA	NA
1868	119	NA	NA	NA	NA	NA	NA	NA	NA
1869	113	NA	NA	NA	NA	NA	NA	NA	NA
1870	103	NA	NA	NA	NA	NA	NA	NA	NA
1871	108	NA	NA	NA	NA	NA	NA	NA	NA
1872	116	NA	NA	NA	NA	NA	NA	NA	NA
1873	119	NA	NA	NA	NA	NA	NA	NA	NA
1874	110	NA	NA	NA	NA	NA	NA	NA	NA
1875	124	NA	NA	NA	NA	NA	NA	NA	NA
1876	115	NA	NA	NA	NA	NA	NA	NA	NA
1877	106	NA	NA	NA	NA	NA	NA	NA	NA
1878	116	NA	NA	NA	NA	NA	NA	NA	NA
1879	117	NA	NA	NA	NA	NA	NA	NA	NA
1880	116	NA	NA	NA	NA	NA	NA	NA	NA
1881	114	NA	NA	NA	NA	NA	NA	NA	NA
1882	125	NA	NA	NA	NA	NA	NA	NA	NA
1883	111	NA	NA	NA	NA	NA	NA	NA	NA
1884	109	NA	NA	NA	NA	NA	NA	NA	NA
1885	115	NA	NA	NA	NA	NA	NA	NA	NA
1886	113	NA	NA	NA	NA	NA	NA	NA	NA
1887	124	NA	NA	NA	NA	NA	NA	NA	NA
1888	119	NA	NA	NA	NA	NA	NA	NA	NA
1889	106	NA	NA	NA	NA	NA	NA	NA	NA
1890	114	NA	NA	NA	NA	NA	NA	NA	NA
1891	106	NA	NA	NA	NA	NA	NA	NA	NA
1892	110	NA	NA	NA	NA	NA	NA	NA	NA
1893	112	NA	NA	NA	NA	NA	NA	NA	NA
1894	109	NA	NA	NA	NA	NA	NA	NA	NA
1895	113	NA	NA	NA	NA	NA	NA	NA	NA
1896	109	NA	NA	NA	NA	NA	NA	NA	NA
1897	114	NA	NA	NA	NA	NA	NA	NA	NA
1898	102	NA	NA	NA	NA	NA	NA	NA	NA
1899	114	NA	NA	NA	NA	NA	NA	NA	NA
1900	107	NA	NA	NA	NA	NA	NA	NA	NA
1901	104	282.25	274.85	264.95	263.55	265.55	270.05	277.75	283.75
1902	86	280.35	273.35	268.85	264.55	266.85	273.95	278.35	282.05
1903	101	279.75	275.55	265.85	263.65	265.35	273.05	275.95	282.55
1904	117	279.35	272.85	264.25	260.05	259.25	268.05	276.15	285.05
1905	110	278.55	271.65	261.65	260.45	261.55	268.25	277.25	281.95
1906	117	278.65	272.95	266.25	267.55	265.85	267.85	275.75	281.95
1907	119	280.65	273.95	265.25	262.25	260.65	267.35	275.45	280.65
1908	116	278.25	274.05	269.35	265.05	264.05	268.95	274.45	283.35
1909	114	281.25	273.95	265.05	262.85	264.45	270.45	275.25	281.85
1910	96	280.95	275.85	267.45	267.35	265.35	272.05	279.85	282.85
1911	114	279.55	274.85	266.55	263.65	261.05	268.75	275.75	285.65
1912	116	278.65	272.25	269.45	260.85	264.35	270.15	275.75	283.65
1913	106	279.75	273.85	267.95	267.65	262.05	272.45	277.95	280.65
1914	124	284.25	275.15	268.05	262.35	258.65	271.15	273.55	283.95
1915	105	280.25	272.85	264.65	266.15	267.35	269.75	276.25	280.65
1916	104	280.55	275.55	269.85	265.05	262.95	266.35	276.25	282.75
1917	111	280.45	271.65	268.15	262.65	261.85	269.55	275.85	277.95
1918	112	280.25	271.45	262.25	261.45	261.35	266.35	276.15	284.45
1919	101	279.95	272.85	266.95	265.05	267.05	271.15	276.25	282.05
1920	110	277.95	274.45	262.05	258.05	264.95	270.45	275.45	282.25
1921	94	282.95	271.65	267.55	264.15	262.25	273.45	277.55	283.45
1922	98	279.95	271.15	265.95	262.35	262.35	271.35	276.45	283.05
1923	119	280.25	271.95	264.35	260.75	258.85	264.55	274.75	281.55
1924	118	281.95	276.05	270.75	263.25	262.25	271.15	274.75	283.25
1925	110	280.05	274.75	264.15	259.15	268.35	272.95	275.85	281.65
1926	121	NA	NA	NA	NA	NA	NA	NA	NA
1927	111	280.25	273.85	263.75	266.35	261.05	269.75	275.95	281.65
1928	110	282.05	276.75	268.75	263.15	263.85	269.05	276.95	283.75
1929	113	280.25	272.05	269.45	264.65	262.95	269.95	275.55	282.95
1930	102	280.25	273.15	264.15	263.35	264.05	270.55	275.65	281.85
1931	101	280.85	274.45	265.95	262.65	266.25	272.15	277.65	284.45
1932	105	281.25	276.75	267.55	268.35	262.75	268.95	276.25	282.85
1933	116	281.45	273.85	268.95	267.65	267.75	267.95	276.05	282.65
1934	108	280.85	269.25	261.75	260.95	258.05	267.85	277.75	284.15
1935	115	279.45	274.95	263.55	261.85	260.75	267.65	275.55	282.15
1936	84	280.05	276.25	265.85	264.15	263.45	274.65	276.75	282.25
1937	107	279.85	272.55	268.35	267.15	266.75	268.75	276.45	284.45
1938	107	280.65	274.65	266.65	263.75	263.05	267.15	276.85	281.95
1939	119	281.55	275.15	269.05	264.05	263.25	267.15	275.25	281.15
1940	117	279.85	272.95	268.05	261.05	264.25	268.85	275.25	282.95
1941	109	277.65	274.55	265.75	262.25	266.05	268.25	276.55	281.95
1942	111	279.75	274.15	267.95	263.15	264.95	272.75	277.95	285.25
1943	117	281.35	273.55	264.15	261.55	267.35	269.45	275.25	282.75
1944	114	281.55	274.25	263.15	265.35	263.55	268.45	275.75	285.05
1945	97	280.25	276.45	266.25	264.55	264.55	272.45	279.25	281.45
1946	109	279.15	274.65	267.05	264.05	263.65	273.95	274.65	283.45
1947	114	281.35	274.05	266.35	264.55	267.85	271.05	274.95	283.15
1948	113	281.95	274.85	265.65	263.15	261.05	267.05	275.85	283.05
1949	96	280.25	277.15	269.45	266.85	265.55	271.25	278.35	283.55
1950	109	281.85	273.75	270.35	266.85	261.95	268.75	276.95	283.65
1951	96	280.05	278.75	271.25	267.85	268.55	272.45	279.55	284.05
1952	106	280.75	275.05	266.65	265.25	267.45	270.55	277.85	281.65
1953	102	279.85	274.75	269.75	267.65	268.45	271.85	278.45	282.65
1954	102	281.05	277.65	271.55	263.55	269.45	271.15	276.45	282.25
1955	105	281.75	276.15	270.75	266.85	267.35	270.15	276.75	282.65
1956	113	280.35	274.45	264.45	270.05	265.45	267.05	275.95	280.25
1957	NA	280.65	275.25	267.45	259.45	266.55	270.75	276.95	283.05
1958	NA	281.15	276.45	272.65	269.65	266.05	272.65	278.35	283.15
1959	NA	279.65	274.35	262.15	265.25	262.15	269.65	277.65	284.35
1960	NA	280.55	276.65	269.35	265.85	270.35	269.35	277.15	285.45
1961	NA	279.75	276.25	267.75	260.65	262.55	267.85	275.15	283.55
1962	NA	282.95	277.35	270.15	264.65	261.15	272.05	277.15	281.95
1963	NA	281.05	275.65	267.55	267.25	262.45	267.85	274.85	283.55
1964	NA	282.45	277.55	262.95	265.55	265.95	270.05	276.05	283.45
1965	NA	280.75	273.65	268.05	263.15	264.75	270.35	275.45	282.35
1966	NA	279.75	272.35	267.05	267.75	265.75	273.25	276.05	282.85
1967	NA	281.85	277.55	270.45	266.65	262.25	266.25	273.75	279.75
1968	NA	281.75	275.45	268.15	262.25	263.25	271.75	278.95	282.15
1969	NA	283.25	273.55	269.35	267.45	268.45	270.45	276.15	282.35
1970	NA	279.65	277.15	271.25	261.75	266.35	271.25	276.35	284.15
1971	NA	282.05	275.45	263.65	262.05	265.65	271.95	277.15	284.65
1972	NA	282.75	274.45	266.25	265.65	264.05	267.65	274.05	283.75
1973	NA	279.35	272.85	265.15	265.55	265.05	272.75	277.55	282.55
1974	NA	280.85	274.55	273.25	264.55	265.35	270.95	276.95	280.65
1975	NA	278.55	275.15	270.25	265.25	263.75	270.15	275.35	283.55
1976	NA	280.75	277.45	266.85	263.65	267.95	271.75	277.95	284.35
1977	NA	NA	NA	NA	NA	NA	NA	NA	NA
1978	NA	NA	NA	NA	NA	NA	NA	275.55	284.25
1979	NA	279.65	272.75	267.35	267.15	263.95	273.75	277.55	285.35
1980	NA	281.25	277.55	268.75	265.75	264.85	269.35	278.25	282.35
1981	NA	280.05	274.15	264.75	261.55	271.25	272.45	277.95	284.05
1982	NA	280.55	275.55	271.35	261.65	264.85	270.65	276.95	282.65
1983	NA	280.55	276.95	270.55	266.95	266.55	272.65	278.85	283.85
1984	NA	281.85	276.75	268.75	264.35	270.15	269.05	275.75	284.15
1985	NA	280.95	276.15	269.65	261.65	266.75	270.25	276.15	283.15
1986	NA	281.25	273.95	264.55	266.75	265.15	269.75	277.85	283.65
1987	NA	280.25	273.15	268.15	263.85	264.55	269.85	278.55	284.15
1988	NA	281.85	273.85	267.75	264.85	265.35	272.05	276.25	284.95
1989	NA	279.95	276.85	266.95	266.45	264.25	268.75	277.25	287.45
1990	NA	281.15	273.95	260.85	268.65	264.55	271.15	277.85	281.95
1991	NA	NA	NA	NA	NA	NA	NA	NA	NA
1992	NA	NA	NA	NA	NA	NA	NA	NA	NA
1993	NA	NA	NA	NA	NA	NA	NA	NA	NA
1994	NA	NA	NA	NA	NA	NA	NA	NA	NA
1995	NA	NA	NA	NA	NA	NA	NA	NA	NA
1996	NA	NA	NA	NA	NA	NA	NA	NA	NA
1997	NA	NA	NA	NA	NA	NA	NA	NA	NA
1998	NA	NA	NA	NA	NA	NA	NA	NA	NA
1999	NA	NA	NA	NA	NA	NA	NA	NA	NA
2000	NA	NA	NA	NA	NA	NA	NA	NA	NA
2001	NA	NA	NA	NA	NA	NA	NA	NA	NA
2002	NA	NA	NA	NA	NA	NA	NA	NA	NA
2003	NA	NA	NA	NA	NA	NA	NA	NA	NA
