# Supplementary material for: A decade of cold Eurasian winters reconstructed for the early 19th century
Source: Nat Commun. 2022 Apr 19;13:2116. doi: 10.1038/s41467-022-29677-8 (PMC9019108; doi:10.1038/s41467-022-29677-8)
Supplement: Supplementary file 4 — Supplementary Code 1 [file 41467_2022_29677_MOESM4_ESM.zip › Rinput/MooseBay_Spring.txt]

YEAR	DOY_break	Toct	Tnov	Tdec	Tjan	Tfeb	Tmar	Tapr	Tmay
1820	1871	7	7	279.4000024	51.25749897	279.4000024	51.25749897	NA	NA
1600	NA	NA	NA	NA	NA	NA	NA	NA	NA
1601	NA	NA	NA	NA	NA	NA	NA	NA	NA
1602	NA	NA	NA	NA	NA	NA	NA	NA	NA
1603	NA	NA	NA	NA	NA	NA	NA	NA	NA
1604	NA	NA	NA	NA	NA	NA	NA	NA	NA
1605	NA	NA	NA	NA	NA	NA	NA	NA	NA
1606	NA	NA	NA	NA	NA	NA	NA	NA	NA
1607	NA	NA	NA	NA	NA	NA	NA	NA	NA
1608	NA	NA	NA	NA	NA	NA	NA	NA	NA
1609	NA	NA	NA	NA	NA	NA	NA	NA	NA
1610	NA	NA	NA	NA	NA	NA	NA	NA	NA
1611	NA	NA	NA	NA	NA	NA	NA	NA	NA
1612	NA	NA	NA	NA	NA	NA	NA	NA	NA
1613	NA	NA	NA	NA	NA	NA	NA	NA	NA
1614	NA	NA	NA	NA	NA	NA	NA	NA	NA
1615	NA	NA	NA	NA	NA	NA	NA	NA	NA
1616	NA	NA	NA	NA	NA	NA	NA	NA	NA
1617	NA	NA	NA	NA	NA	NA	NA	NA	NA
1618	NA	NA	NA	NA	NA	NA	NA	NA	NA
1619	NA	NA	NA	NA	NA	NA	NA	NA	NA
1620	NA	NA	NA	NA	NA	NA	NA	NA	NA
1621	NA	NA	NA	NA	NA	NA	NA	NA	NA
1622	NA	NA	NA	NA	NA	NA	NA	NA	NA
1623	NA	NA	NA	NA	NA	NA	NA	NA	NA
1624	NA	NA	NA	NA	NA	NA	NA	NA	NA
1625	NA	NA	NA	NA	NA	NA	NA	NA	NA
1626	NA	NA	NA	NA	NA	NA	NA	NA	NA
1627	NA	NA	NA	NA	NA	NA	NA	NA	NA
1628	NA	NA	NA	NA	NA	NA	NA	NA	NA
1629	NA	NA	NA	NA	NA	NA	NA	NA	NA
1630	NA	NA	NA	NA	NA	NA	NA	NA	NA
1631	NA	NA	NA	NA	NA	NA	NA	NA	NA
1632	NA	NA	NA	NA	NA	NA	NA	NA	NA
1633	NA	NA	NA	NA	NA	NA	NA	NA	NA
1634	NA	NA	NA	NA	NA	NA	NA	NA	NA
1635	NA	NA	NA	NA	NA	NA	NA	NA	NA
1636	NA	NA	NA	NA	NA	NA	NA	NA	NA
1637	NA	NA	NA	NA	NA	NA	NA	NA	NA
1638	NA	NA	NA	NA	NA	NA	NA	NA	NA
1639	NA	NA	NA	NA	NA	NA	NA	NA	NA
1640	NA	NA	NA	NA	NA	NA	NA	NA	NA
1641	NA	NA	NA	NA	NA	NA	NA	NA	NA
1642	NA	NA	NA	NA	NA	NA	NA	NA	NA
1643	NA	NA	NA	NA	NA	NA	NA	NA	NA
1644	NA	NA	NA	NA	NA	NA	NA	NA	NA
1645	NA	NA	NA	NA	NA	NA	NA	NA	NA
1646	NA	NA	NA	NA	NA	NA	NA	NA	NA
1647	NA	NA	NA	NA	NA	NA	NA	NA	NA
1648	NA	NA	NA	NA	NA	NA	NA	NA	NA
1649	NA	NA	NA	NA	NA	NA	NA	NA	NA
1650	NA	NA	NA	NA	NA	NA	NA	NA	NA
1651	NA	NA	NA	NA	NA	NA	NA	NA	NA
1652	NA	NA	NA	NA	NA	NA	NA	NA	NA
1653	NA	NA	NA	NA	NA	NA	NA	NA	NA
1654	NA	NA	NA	NA	NA	NA	NA	NA	NA
1655	NA	NA	NA	NA	NA	NA	NA	NA	NA
1656	NA	NA	NA	NA	NA	NA	NA	NA	NA
1657	NA	NA	NA	NA	NA	NA	NA	NA	NA
1658	NA	NA	NA	NA	NA	NA	NA	NA	NA
1659	NA	NA	NA	NA	NA	NA	NA	NA	NA
1660	NA	NA	NA	NA	NA	NA	NA	NA	NA
1661	NA	NA	NA	NA	NA	NA	NA	NA	NA
1662	NA	NA	NA	NA	NA	NA	NA	NA	NA
1663	NA	NA	NA	NA	NA	NA	NA	NA	NA
1664	NA	NA	NA	NA	NA	NA	NA	NA	NA
1665	NA	NA	NA	NA	NA	NA	NA	NA	NA
1666	NA	NA	NA	NA	NA	NA	NA	NA	NA
1667	NA	NA	NA	NA	NA	NA	NA	NA	NA
1668	NA	NA	NA	NA	NA	NA	NA	NA	NA
1669	NA	NA	NA	NA	NA	NA	NA	NA	NA
1670	NA	NA	NA	NA	NA	NA	NA	NA	NA
1671	NA	NA	NA	NA	NA	NA	NA	NA	NA
1672	NA	NA	NA	NA	NA	NA	NA	NA	NA
1673	NA	NA	NA	NA	NA	NA	NA	NA	NA
1674	NA	NA	NA	NA	NA	NA	NA	NA	NA
1675	NA	NA	NA	NA	NA	NA	NA	NA	NA
1676	NA	NA	NA	NA	NA	NA	NA	NA	NA
1677	NA	NA	NA	NA	NA	NA	NA	NA	NA
1678	NA	NA	NA	NA	NA	NA	NA	NA	NA
1679	NA	NA	NA	NA	NA	NA	NA	NA	NA
1680	NA	NA	NA	NA	NA	NA	NA	NA	NA
1681	NA	NA	NA	NA	NA	NA	NA	NA	NA
1682	NA	NA	NA	NA	NA	NA	NA	NA	NA
1683	NA	NA	NA	NA	NA	NA	NA	NA	NA
1684	NA	NA	NA	NA	NA	NA	NA	NA	NA
1685	NA	NA	NA	NA	NA	NA	NA	NA	NA
1686	NA	NA	NA	NA	NA	NA	NA	NA	NA
1687	NA	NA	NA	NA	NA	NA	NA	NA	NA
1688	NA	NA	NA	NA	NA	NA	NA	NA	NA
1689	NA	NA	NA	NA	NA	NA	NA	NA	NA
1690	NA	NA	NA	NA	NA	NA	NA	NA	NA
1691	NA	NA	NA	NA	NA	NA	NA	NA	NA
1692	NA	NA	NA	NA	NA	NA	NA	NA	NA
1693	NA	NA	NA	NA	NA	NA	NA	NA	NA
1694	NA	NA	NA	NA	NA	NA	NA	NA	NA
1695	NA	NA	NA	NA	NA	NA	NA	NA	NA
1696	NA	NA	NA	NA	NA	NA	NA	NA	NA
1697	NA	NA	NA	NA	NA	NA	NA	NA	NA
1698	NA	NA	NA	NA	NA	NA	NA	NA	NA
1699	NA	NA	NA	NA	NA	NA	NA	NA	NA
1700	NA	NA	NA	NA	NA	NA	NA	NA	NA
1701	NA	NA	NA	NA	NA	NA	NA	NA	NA
1702	NA	NA	NA	NA	NA	NA	NA	NA	NA
1703	NA	NA	NA	NA	NA	NA	NA	NA	NA
1704	NA	NA	NA	NA	NA	NA	NA	NA	NA
1705	NA	NA	NA	NA	NA	NA	NA	NA	NA
1706	NA	NA	NA	NA	NA	NA	NA	NA	NA
1707	NA	NA	NA	NA	NA	NA	NA	NA	NA
1708	NA	NA	NA	NA	NA	NA	NA	NA	NA
1709	NA	NA	NA	NA	NA	NA	NA	NA	NA
1710	NA	NA	NA	NA	NA	NA	NA	NA	NA
1711	NA	NA	NA	NA	NA	NA	NA	NA	NA
1712	NA	NA	NA	NA	NA	NA	NA	NA	NA
1713	NA	NA	NA	NA	NA	NA	NA	NA	NA
1714	NA	NA	NA	NA	NA	NA	NA	NA	NA
1715	NA	NA	NA	NA	NA	NA	NA	NA	NA
1716	NA	NA	NA	NA	NA	NA	NA	NA	NA
1717	NA	NA	NA	NA	NA	NA	NA	NA	NA
1718	NA	NA	NA	NA	NA	NA	NA	NA	NA
1719	NA	NA	NA	NA	NA	NA	NA	NA	NA
1720	NA	NA	NA	NA	NA	NA	NA	NA	NA
1721	NA	NA	NA	NA	NA	NA	NA	NA	NA
1722	NA	NA	NA	NA	NA	NA	NA	NA	NA
1723	NA	NA	NA	NA	NA	NA	NA	NA	NA
1724	NA	NA	NA	NA	NA	NA	NA	NA	NA
1725	NA	NA	NA	NA	NA	NA	NA	NA	NA
1726	NA	NA	NA	NA	NA	NA	NA	NA	NA
1727	NA	NA	NA	NA	NA	NA	NA	NA	NA
1728	NA	NA	NA	NA	NA	NA	NA	NA	NA
1729	NA	NA	NA	NA	NA	NA	NA	NA	NA
1730	NA	NA	NA	NA	NA	NA	NA	NA	NA
1731	NA	NA	NA	NA	NA	NA	NA	NA	NA
1732	NA	NA	NA	NA	NA	NA	NA	NA	NA
1733	NA	NA	NA	NA	NA	NA	NA	NA	NA
1734	NA	NA	NA	NA	NA	NA	NA	NA	NA
1735	NA	NA	NA	NA	NA	NA	NA	NA	NA
1736	145.1469911	NA	NA	NA	NA	NA	NA	NA	NA
1737	125.2221658	NA	NA	NA	NA	NA	NA	NA	NA
1738	NA	NA	NA	NA	NA	NA	NA	NA	NA
1739	NA	NA	NA	NA	NA	NA	NA	NA	NA
1740	139.6139046	NA	NA	NA	NA	NA	NA	NA	NA
1741	133.8773569	NA	NA	NA	NA	NA	NA	NA	NA
1742	130.4555199	NA	NA	NA	NA	NA	NA	NA	NA
1743	127.5733344	NA	NA	NA	NA	NA	NA	NA	NA
1744	119.8881764	NA	NA	NA	NA	NA	NA	NA	NA
1745	133.1086047	NA	NA	NA	NA	NA	NA	NA	NA
1746	130.1922422	NA	NA	NA	NA	NA	NA	NA	NA
1747	125.6247241	NA	NA	NA	NA	NA	NA	NA	NA
1748	NA	NA	NA	NA	NA	NA	NA	NA	NA
1749	127.4718416	NA	NA	NA	NA	NA	NA	NA	NA
1750	131.4048538	NA	NA	NA	NA	NA	NA	NA	NA
1751	135.3548608	-2.80659318	-5.055418491	-1.666569233	-1.663553715	-2.516266346	0.031497985	-2.306137323	NA
1752	128.3972509	NA	-3.54142499	NA	-4.412976742	NA	0.018976962	-2.770674706	NA
1753	125.2440038	-2.384216547	-1.099691391	-0.891868889	-0.843836427	-1.361345768	0.832934678	-2.064537764	-0.506865859
1754	128.1230542	-1.541241646	-2.811360598	-2.909347534	-0.255978644	-2.548998356	-1.019845366	NA	NA
1755	127.6432125	-0.680712759	NA	0.060771175	-0.743207157	-1.998817444	-2.085429668	-1.313233376	-0.259157181
1756	130.350795	NA	-2.782142401	-1.659594297	0.302174628	1.453968763	NA	NA	NA
1757	128.3972509	-2.111692667	-3.498629093	-2.393084288	-2.56987381	-0.125010818	-1.040103436	-1.721331835	-0.172869638
1758	130.487895	-3.689036846	-3.412779808	-1.563858986	-3.710928202	-3.454880238	-1.817149282	-2.537264109	-2.68276
1759	133.9838839	NA	-2.607693195	-1.756014109	-0.068369895	0.435707033	-0.910862505	-2.852592945	-1.937965751
1760	131.5161268	-2.207390785	-3.269367218	-4.287154198	-3.611948252	-0.743284583	-2.720667601	-2.344988823	-1.872765064
1761	122.2621308	-3.284776211	-2.747708797	-2.251338243	-3.7598207	-1.928157091	0.231775895	-1.971535206	1.458408952
1762	129.836679	NA	-2.222037077	-5.229433537	NA	-0.850712299	-2.230344534	-1.151584029	-0.978626549
1763	127.3690191	-3.520439148	-1.73082304	-0.835597157	-3.873512983	-3.511702776	-3.504724741	-2.431147814	-1.989836812
1764	106.3931762	NA	-3.400278091	-0.697084665	-2.692860365	1.291997075	-1.075504065	NA	NA
1765	116.4693772	0.500625193	-1.258815885	2.487387419	-0.388815075	-0.446226418	0.59385097	-0.56990546	-1.211424708
1766	131.1048334	-2.015600204	-1.405465722	-0.14450188	-2.97147131	0.59512496	-0.371711165	-1.856196642	-0.851616561
1767	132.1330652	-1.802492619	-0.212523296	-0.701571763	-2.730389833	-1.376738906	-0.077308469	-2.859456301	-2.36148262
1768	135.8004283	-1.334919691	0.020432584	-1.914941311	-3.724185467	-1.672428727	-3.246035814	-3.260891199	-2.97701931
1769	124.3528686	-2.105620384	-2.839544535	-1.108491659	-1.861810327	-2.368266821	-2.031274319	-0.372526467	0.352517337
1770	125.2440038	-4.360337734	-4.415315151	-3.074244022	-1.73740387	-0.973396897	-3.898825407	-0.663650155	-1.966547847
1771	133.2641196	-2.048600912	-1.507753968	0.651044905	2.073604107	-4.689343929	-2.473185301	-2.956649303	-1.207486749
1772	133.8810614	0.235135451	-1.659632802	-1.34770298	-1.481633902	-2.284139395	-3.821816921	-1.368173122	-2.532234907
1773	112.4940189	-0.638004124	0.2828978	3.125841379	-2.37631464	-3.580960035	-1.245345592	-0.477608919	0.841212153
1774	117.2923425	-0.653738916	-2.991578341	2.703389168	-4.192564011	-0.715665698	-0.708982229	1.132273316	NA
1775	126.9748142	-0.685168445	-2.161689043	-3.163542509	1.806843996	1.938212991	1.25549531	-2.70273447	-0.828478158
1776	136.657286	-0.718508422	1.919213891	-1.905283689	-3.505203485	-1.351831079	-3.251480103	-3.044839621	-3.593553305
1777	127.8145833	-2.437290668	-1.024597287	1.199461818	3.991381407	0.873028278	-1.307715535	-4.358125687	-2.200600863
1778	123.3246368	-3.927434444	-3.295482159	-1.377069354	-1.739036322	0.77243489	-3.477682829	-0.224943206	-1.761061192
1779	NA	-2.33139205	-3.069295168	-2.599088669	-2.825852633	-0.7313748	-0.730589628	-0.765042305	1.281208754
1780	128.0887801	-1.019355059	-1.776156425	-2.472159863	0.314173847	0.805748582	-1.714564919	4.702989578	3.961848974
1781	127.1633707	NA	NA	NA	0.579182327	-0.735427797	-0.521230578	-2.335323811	-0.647683144
1782	118.4233968	-0.970169842	-0.969314814	1.589698434	-3.415754318	-1.644396305	-3.617907763	0.372237086	0.096613459
1783	117.2580683	-2.16333437	-2.557807922	-0.790276051	-3.092755556	0.660114825	-1.208845735	-1.31845355	0.060931243
1784	129.665402	-2.647984982	-4.833942413	-0.623408735	-1.806443214	-3.709470749	-1.566149592	-2.194859743	-1.936714172
1785	120.3084896	-2.455687284	-1.673068523	-0.360659331	-1.260528088	-2.178836584	-4.019862652	-2.472774267	-2.034920692
1786	116.0584623	-1.994314313	-1.492530942	-1.127635479	-2.580495358	-1.655693173	0.657254457	-1.254001975	-0.665682912
1787	130.6592658	-1.129080296	-4.008107185	-3.000985861	0.14338769	-1.259624243	-0.135958537	-1.603381395	-0.766103983
1788	123.1189918	-2.76296258	-1.731356502	-0.402034163	-2.478283644	-1.295073628	-0.812530041	-0.859328449	-0.900519252
1789	133.675413	0.29197371	-0.10005255	-2.398106813	0.08621522	-2.486677408	-0.835375369	-1.871150732	-1.041849375
1790	124.8226053	-2.506330013	-0.845183194	1.249819636	0.837508202	-0.493889749	-0.715540111	-2.638465643	-0.990550578
1791	120.171393	-1.27115643	-2.052402973	-0.955977976	0.349960178	-1.832569122	0.894122422	-0.277624637	-0.171248853
1792	119.2459836	-2.312098742	-1.116065025	0.484264255	-3.233695269	-0.57823956	0.338813961	-0.87841332	0.455706447
1793	118.3205743	-1.310410023	-1.582851291	-0.373640418	-0.332019478	0.682606101	0.705578387	0.11141447	0.139946058
1794	107.6956014	-1.334959984	-1.575355768	-0.524568319	0.752022266	-1.011255741	1.338310122	-0.017682362	1.119587183
1795	126.6149806	-1.292082071	-1.199127913	2.117032051	0.396655411	0.493240595	0.969376206	0.112268656	0.690827668
1796	113.1452348	-1.275385261	-1.774675488	1.633163929	0.783364952	-0.598499954	-1.901418567	-1.242979884	-0.859479129
1797	141.1129617	-1.272558928	-1.412497282	-3.825928211	1.984570146	1.267174482	-1.75447762	-3.371620893	-2.462376595
1798	123.8387527	-1.968038082	-3.176815748	-0.888075948	0.298638493	-1.233726263	0.718296468	-1.144002914	0.011299013
1799	137.5826953	-1.141965389	-2.3244133	-1.808586955	-0.349248439	-2.524031401	-2.582393885	-1.157053709	-0.854202688
1800	119.1774353	-1.291607022	-0.790062249	-1.156371593	-0.566386759	-1.411768675	-1.140078545	0.170604095	-1.231910825
1801	116.4697557	-0.969314396	-2.160615206	1.036083341	0.40519473	-0.137952507	1.465319514	-1.831032038	0.68832171
1802	124.9012587	-0.074371681	-1.79606998	1.408855438	2.629791021	0.069761008	0.979844093	-0.635034502	-1.792901874
1803	116.332659	-0.146524891	-1.752655864	0.093276665	-0.856101811	-0.421397686	-0.154271424	-0.312940896	-1.07036376
1804	116.1270106	-0.256338567	-2.159418344	0.997009814	-1.257957816	-1.488609433	-1.3285532	-0.733848929	0.407407343
1805	114.4475662	-1.416124821	-0.463113517	-0.771496654	-0.796644032	-0.613149345	1.174000859	-0.475723028	-0.284685344
1806	128.2601509	-2.648885012	-2.809087038	2.557078362	-0.136941612	-0.045888331	-1.638078928	-2.038329124	0.039276648
1807	130.7963625	-1.682700753	-2.08635354	0.490330011	-2.193339109	-1.236709476	-1.419811487	-2.301282167	-2.239476681
1808	122.1593083	-1.004946947	-1.774875879	2.295155287	-1.986978173	-0.679197848	-0.238917157	-1.317849278	-2.259467602
1809	128.9799152	-1.942226291	-2.261842966	-0.19290027	-2.180880308	-2.870512247	-1.593744278	-1.082433462	-1.552918673
1810	113.4878827	NA	-4.0321908	0.40711686	-1.732395053	-0.523177445	-0.491730869	-1.522954226	-1.378901601
1811	126.2550516	-2.323346138	-2.831626415	-0.539399505	-1.554495573	-3.296343803	-0.429012001	-2.471633196	-1.545325279
1812	139.0222205	-2.757239342	-3.367481232	0.759283721	-3.611228704	-4.744801998	-4.00658226	-3.792228937	-2.384130239
1813	121.782289	-2.567260742	-3.644216299	0.013621684	-2.280451298	-1.506246686	-4.232505798	-0.269042134	0.390034854
1814	137.5141469	-1.791745901	-1.103270411	-0.797419727	-1.226096153	-1.168123722	-2.526507616	-1.619336605	-0.770934284
1815	142.6895836	-1.342050195	1.651593089	3.627246618	-1.25979507	-0.394972533	-1.925113916	-2.74270916	-2.332328796
1816	133.7439613	-3.759557247	-5.576898575	-1.35365808	-0.519886553	-4.045249939	-3.88465929	-1.196448803	-0.035598453
1817	142.9980545	-5.617443085	-4.462728977	-0.458289921	-3.191692829	-1.587142348	-0.465224653	-0.725415707	-1.974991798
1818	123.8044785	-4.274968624	-0.980709374	-1.726297975	-2.242124319	-4.148416519	0.548143804	0.779246628	-0.182909384
1819	126.9577257	-3.288387537	0.944031715	-1.602409363	-0.495892972	0.733318031	-6.106285095	-2.387685299	-1.283494949
1820	116.332659	-2.219903708	-1.425520658	-0.49279356	-3.714419127	0.765175819	-1.710609794	0.505566776	-0.539319038
1821	129.1855602	-2.186043501	-3.070936203	-3.121239185	-2.149999857	0.817938387	-0.815536916	-3.464706182	-1.349841833
1822	NA	-1.846768022	-0.536793232	-1.957615137	-1.799027324	0.068364784	2.067545652	-2.619634628	-0.324118823
1823	130.2822466	-3.77441144	-3.241274834	-4.504015923	0.79457593	-3.875359774	-2.003846884	-1.834305286	-2.425555468
1824	135.2177607	-3.322802067	-3.869993448	-1.373008609	1.485828996	-3.219722986	-1.786281466	-0.557281554	-1.564305782
1825	125.0726329	-3.824381113	-3.755458355	1.45868504	-0.232618034	1.161811233	2.23334074	1.66671598	0.179367587
1826	128.1916026	-2.76123786	-3.005629301	-0.397744268	-0.112131558	-2.030016422	-0.596365631	-2.250680685	1.560845971
1827	127.4375675	-2.186470985	-0.407912672	1.876502633	2.250754595	0.491514206	-0.748032331	1.171780348	0.98623693
1828	122.5363275	-0.402419716	-3.057857752	-0.730776489	-0.235566542	1.029614449	1.605335116	-0.410184264	0.346953064
1829	128.2258767	-1.37389636	-1.023437262	0.258074522	-0.807000399	-2.933326721	-0.620463848	-0.692505777	2.263023853
1830	105.5363152	-0.920423985	-4.05405426	2.109353304	-2.279489756	1.07363379	0.091157146	3.071603775	-1.880104661
1831	116.332659	0.260228008	3.682206392	3.256516218	1.248953342	0.942141533	2.56972146	-0.315732896	-0.048598558
1832	131.1048334	-1.157021523	-0.070194289	-4.741790771	1.812678576	-5.290799618	0.95589757	-1.536227465	-1.23284471
1833	NA	-0.284891039	-2.447412491	-0.384526402	0.769368291	-2.301507473	-0.527300417	0.549533188	0.037278574
1834	NA	-2.80347085	-0.899180472	2.743098974	-1.372768521	2.580028534	0.667918205	0.481738031	-0.731139421
1835	124.0444011	-2.881848812	-0.815065026	-1.971377015	2.025662661	-2.994980574	-0.473441184	-2.190464258	-0.778126895
1836	135.0463899	-1.302347183	-3.372789621	-1.984740019	0.194031104	-2.712730885	-3.632318735	-3.598082781	-1.264932752
1837	125.4839263	-4.369710922	-2.166718721	-0.79399699	-0.487105191	-1.204618454	-2.628798723	-3.801745176	-3.176156282
1838	139.1935947	-3.979385138	-2.234000206	-1.28895402	-0.091383956	-3.226593733	1.946596503	-4.908278465	-2.8065207
1839	117.18952	-2.364326477	-5.033267498	-3.079421282	0.616744876	3.652189016	-1.510100484	3.129693985	-1.792629004
1840	133.0927487	-0.897664964	-1.686098814	2.552872896	0.341163516	0.35682258	0.383145511	-1.134504914	1.400758266
1841	139.0907688	-2.993952036	-1.589861989	-0.69324863	0.155166537	0.000960361	-1.626322865	-5.113871574	-0.831454098
1842	128.4315251	-2.542416096	-0.508221745	1.542436719	0.684854627	-0.727410316	1.833762527	1.483180761	-2.188051701
1843	NA	-1.249982119	-2.609016895	0.423468918	4.114005566	-4.236195087	-4.121212482	-1.195587397	-2.737689257
1844	106.0847053	-4.195149899	-2.991155148	2.355632782	-3.867551804	1.767483234	-1.74030292	1.190218806	-2.11005187
1845	114.0362728	-2.775380135	-3.883970976	0.097065918	1.771344662	1.365901589	-0.065510646	-0.590767443	-2.704244852
1846	115.3729755	-3.12670064	-1.496156573	-2.280112028	4.570521355	-1.651333928	2.341975212	-1.505753756	-0.081248373
1847	133.0927487	-2.400815964	0.454039365	0.773665607	-0.392508119	0.576063991	-2.76061964	-3.358922005	-1.104860902
1848	125.6895713	-1.868071675	-1.29615593	0.130549878	0.510586977	1.996730924	-1.701978207	-0.262432307	-0.725906849
1849	136.1088959	-1.400717974	-2.114737034	-1.480027556	-1.649187326	-3.843851328	0.009804924	-5.044903278	-2.27361846
1850	132.8871037	-0.872242928	2.909558535	-2.85674715	1.243535638	2.266472101	-0.322678119	-3.304733992	-3.132251501
1851	129.1683779	-1.311437488	0.332643002	-1.947844267	0.330771446	0.307681948	1.363854527	-1.107130885	-2.52145195
1852	125.4496521	-0.154658735	-2.253001928	-1.338686228	-0.585841656	0.599134505	-2.946341276	-1.105795145	-0.839399815
1853	133.9838839	-0.44908151	-2.393475533	1.5705688	0.92534101	-0.181204721	-0.08155521	-1.220260024	-1.629552603
1854	122.5020533	-1.599206924	-2.457504272	0.248892978	-2.589025021	-2.761433363	-1.409849763	-2.350387812	-1.16503489
1855	126.9919999	0.457591772	-0.762701094	-0.664604545	0.858527005	-2.95520854	-1.230951428	-1.618788719	-0.20567435
1856	126.1694131	-2.504965544	-1.808865428	-0.89867723	-1.211241841	-2.371695042	-3.919290066	-0.792861104	-0.967593074
1857	141.18151	-1.578944325	-0.938351631	-1.707384706	-3.801036596	0.392516345	-2.084725142	-3.635203838	-2.5306952
1858	127.3347416	-1.801879168	-2.301735163	2.373632669	1.577575445	-3.517585039	0.70977366	-1.416644931	-1.897539735
1859	127.3347416	-0.743035078	-2.033885717	-0.193834245	-0.145431101	-0.189534709	2.02467823	-2.762790918	0.617412806
1860	127.3347416	-2.905914783	-1.352216601	-2.772269726	0.807013988	-0.646909475	2.3160851	-2.278552532	1.131727576
1861	130.1794241	-1.13209188	-0.193366066	-0.349380732	-1.251882672	0.055209253	-3.488322496	-1.841816783	-2.711304188
1862	121.1310764	-1.084181666	-1.524915576	1.356024742	-2.90119338	-3.621078014	-1.144259572	-3.334353685	-0.684737921
1863	116.4697557	-1.918200254	-2.336033583	0.021990083	1.987263203	-0.918308616	-3.267076492	-1.195612192	0.773700178
1864	122.1935824	-2.458302736	-0.835594952	-0.474689573	0.111389235	1.275233269	-0.394669473	-1.821374655	0.120053582
1865	NA	-1.846616983	-1.446568131	-1.154520273	-0.339851975	0.727106571	0.030333383	-1.247915626	-0.793628156
1866	NA	-2.23197937	0.162623405	-0.746961951	-1.897432446	-2.010915995	-3.063481331	-1.010127187	-2.705138206
1867	NA	-0.571445405	-0.54540062	-0.199526727	-1.096493721	-0.135234326	-2.477422953	-2.548710823	-4.318315506
1868	NA	-0.629839957	-1.305288553	-3.614444971	-1.704619765	-4.546023369	0.36457324	-3.585218191	-0.790812135
1869	NA	-4.040443897	-2.270247459	-2.017514944	2.105781317	-0.222283617	-3.635647535	-2.605258942	-1.276935697
1870	112.4254705	-2.80761981	-3.238481998	0.794001579	-0.179225177	-1.611964345	-1.881071091	0.586201489	1.004693985
1871	124.3871428	-0.278178573	0.589282572	1.666090608	-2.866533041	-1.003759265	0.64246732	-0.704775214	0.21576117
1872	NA	-0.414370477	-4.451026917	-4.105260849	0.642882347	-0.039442491	-4.693994045	-1.583568931	-1.078116059
1873	NA	-0.510351181	-2.171032906	-4.547170162	-2.621421099	-1.452140331	-1.394747138	-1.99770236	-0.927038848
1874	NA	-1.850991011	-5.776838303	1.352744579	-0.068293899	-1.125655413	-2.067100763	-5.554650784	-0.557049096
1875	NA	-0.020235442	-2.71497798	-1.487226009	-4.855614662	-7.442371368	-4.03107357	-3.408922911	-1.283587933
1876	NA	-3.378272772	-5.432500362	-0.773730934	1.425042748	-1.761287928	-2.550241947	-1.743101001	-1.431189537
1877	NA	-2.853348017	-1.411589861	-3.562193632	-1.822233558	6.256403446	-3.204790831	-0.10433612	0.903674006
1878	NA	-0.659112453	0.287727714	6.273097515	2.196685314	5.760721684	4.543086052	2.798732042	-0.107275307
1879	NA	0.095922403	0.575829744	1.171238542	-0.270655602	-3.720086098	-1.184008718	-1.84517777	-0.909525871
1880	NA	2.783400774	-2.224602222	-5.715778828	3.215172768	-1.220388651	-4.332218647	-3.132349491	-0.383991927
1881	NA	-1.242167473	-3.924302101	-1.822301149	-3.361089706	0.903231382	2.187916517	-2.660591602	1.829630375
1882	NA	-2.783613682	-4.482471943	2.19733119	-0.933026135	0.875737906	-0.935291409	-3.145938873	-2.492184162
1883	NA	1.161666274	-0.907322824	0.25920102	-3.699289083	-3.101314783	-6.102487087	-3.637010574	-2.861480951
1884	NA	-2.179362297	-2.288801432	-3.797511339	-4.880741596	-3.964000702	-3.077403545	-1.07345438	-0.684681594
1885	NA	-1.556176424	-3.516352177	-2.699980021	-4.293204308	-4.478433609	-7.938131332	-2.481298447	-1.267291427
1886	NA	-1.915244937	-0.20502758	-0.115762733	-2.307404041	-3.015078545	-1.865588069	0.614496648	-0.392857701
1887	NA	0.03023872	-1.92889452	-4.753418446	-5.785808086	-3.413701773	-4.068316936	-2.954483509	2.261534929
1888	NA	-3.592918873	-3.493413687	-0.511915267	-4.635881901	-3.454366922	-3.397127151	-3.972199678	-2.772568464
1889	NA	-2.730013609	-1.642234564	2.132767677	3.331798553	-3.903678179	3.152744293	0.405287147	-0.027556295
1890	NA	-3.858355761	-0.802766979	0.589669824	-2.221693993	-1.426223278	-2.277119637	-2.455085993	-4.820013523
1891	NA	0.575712264	-1.761886835	-2.163510084	0.948430657	-3.618058443	-1.143854856	-0.414276153	-2.308264017
1892	NA	-1.628454447	-2.316888809	5.76680851	-1.64663887	0.663452208	0.074241064	-1.568573952	-1.58795023
1893	NA	-0.450975209	-2.143659353	-0.020475144	-4.234064102	-3.568927288	-1.47978425	-4.656037331	-1.049561501
1894	NA	0.786985636	-1.146852016	-3.87250948	-1.010306716	-2.477497578	0.939943671	-0.110859387	-0.736903787
1895	NA	1.145218372	-3.717289925	2.076540232	-0.26335606	-1.109700561	-3.270104885	2.148269415	0.800390363
1896	NA	-3.451969147	-2.854724169	2.017805338	0.664434969	0.573410749	-4.480189323	0.231679708	2.451685905
1897	NA	-2.189021826	-4.199094296	-1.011812568	1.193205953	-1.106617093	-1.055679679	-1.438453674	-1.643495202
1898	NA	0.30889219	-4.320217609	-0.936877251	-0.221013948	-0.207359448	2.621718645	0.969243646	1.679765463
1899	NA	-1.147370815	-0.710014045	0.087037571	-1.670930147	-2.958316088	-4.870790958	1.125278592	-0.012600339
1900	NA	0.481213301	2.071278572	1.305112839	0.759670377	-0.732806087	-3.777281284	1.837587833	0.929876328
1901	NA	NA	NA	NA	NA	NA	NA	NA	NA
1902	NA	NA	NA	NA	NA	NA	NA	NA	NA
1903	NA	NA	NA	NA	NA	NA	NA	NA	NA
1904	NA	NA	NA	NA	NA	NA	NA	NA	NA
1905	NA	NA	NA	NA	NA	NA	NA	NA	NA
1906	NA	NA	NA	NA	NA	NA	NA	NA	NA
1907	NA	NA	NA	NA	NA	NA	NA	NA	NA
1908	NA	NA	NA	NA	NA	NA	NA	NA	NA
1909	NA	NA	NA	NA	NA	NA	NA	NA	NA
1910	NA	NA	NA	NA	NA	NA	NA	NA	NA
1911	NA	NA	NA	NA	NA	NA	NA	NA	NA
1912	NA	NA	NA	NA	NA	NA	NA	NA	NA
1913	NA	NA	NA	NA	NA	NA	NA	NA	NA
1914	NA	NA	NA	NA	NA	NA	NA	NA	NA
1915	NA	NA	NA	NA	NA	NA	NA	NA	NA
1916	NA	NA	NA	NA	NA	NA	NA	NA	NA
1917	NA	NA	NA	NA	NA	NA	NA	NA	NA
1918	NA	NA	NA	NA	NA	NA	NA	NA	NA
1919	NA	NA	NA	NA	NA	NA	NA	NA	NA
1920	NA	NA	NA	NA	NA	NA	NA	NA	NA
1921	NA	NA	NA	NA	NA	NA	NA	NA	NA
1922	NA	NA	NA	NA	NA	NA	NA	NA	NA
1923	NA	NA	NA	NA	NA	NA	NA	NA	NA
1924	NA	NA	NA	NA	NA	NA	NA	NA	NA
1925	NA	NA	NA	NA	NA	NA	NA	NA	NA
1926	NA	NA	NA	NA	NA	NA	NA	NA	NA
1927	NA	NA	NA	NA	NA	NA	NA	NA	NA
1928	NA	NA	NA	NA	NA	NA	NA	NA	NA
1929	NA	NA	NA	NA	NA	NA	NA	NA	NA
1930	NA	NA	NA	NA	NA	NA	NA	NA	NA
1931	NA	NA	NA	NA	NA	NA	NA	NA	NA
1932	NA	NA	NA	NA	NA	NA	NA	NA	NA
1933	NA	NA	NA	NA	NA	NA	NA	NA	NA
1934	NA	NA	NA	NA	NA	NA	NA	NA	NA
1935	NA	NA	NA	NA	NA	NA	NA	NA	NA
1936	NA	NA	NA	NA	NA	NA	NA	NA	NA
1937	NA	NA	NA	NA	NA	NA	NA	NA	NA
1938	NA	NA	NA	NA	NA	NA	NA	NA	NA
1939	NA	NA	NA	NA	NA	NA	NA	NA	NA
1940	NA	NA	NA	NA	NA	NA	NA	NA	NA
1941	NA	NA	NA	NA	NA	NA	NA	NA	NA
1942	NA	NA	NA	NA	NA	NA	NA	NA	NA
1943	NA	NA	NA	NA	NA	NA	NA	NA	NA
1944	NA	NA	NA	NA	NA	NA	NA	NA	NA
1945	NA	NA	NA	NA	NA	NA	NA	NA	NA
1946	NA	NA	NA	NA	NA	NA	NA	NA	NA
1947	NA	NA	NA	NA	NA	NA	NA	NA	NA
1948	NA	NA	NA	NA	NA	NA	NA	NA	NA
1949	NA	NA	NA	NA	NA	NA	NA	NA	NA
1950	NA	NA	NA	NA	NA	NA	NA	NA	NA
1951	NA	NA	NA	NA	NA	NA	NA	NA	NA
1952	NA	NA	NA	NA	NA	NA	NA	NA	NA
1953	NA	NA	NA	NA	NA	NA	NA	NA	NA
1954	NA	NA	NA	NA	NA	NA	NA	NA	NA
1955	NA	NA	NA	NA	NA	NA	NA	NA	NA
1956	NA	NA	NA	NA	NA	NA	NA	NA	NA
1957	NA	NA	NA	NA	NA	NA	NA	NA	NA
1958	NA	NA	NA	NA	NA	NA	NA	NA	NA
1959	NA	NA	NA	NA	NA	NA	NA	NA	NA
1960	NA	NA	NA	NA	NA	NA	NA	NA	NA
1961	NA	NA	NA	NA	NA	NA	NA	NA	NA
1962	NA	NA	NA	NA	NA	NA	NA	NA	NA
1963	NA	NA	NA	NA	NA	NA	NA	NA	NA
1964	NA	NA	NA	NA	NA	NA	NA	NA	NA
1965	NA	NA	NA	NA	NA	NA	NA	NA	NA
1966	NA	NA	NA	NA	NA	NA	NA	NA	NA
1967	NA	NA	NA	NA	NA	NA	NA	NA	NA
1968	NA	NA	NA	NA	NA	NA	NA	NA	NA
1969	NA	NA	NA	NA	NA	NA	NA	NA	NA
1970	NA	NA	NA	NA	NA	NA	NA	NA	NA
1971	NA	NA	NA	NA	NA	NA	NA	NA	NA
1972	NA	NA	NA	NA	NA	NA	NA	NA	NA
1973	NA	NA	NA	NA	NA	NA	NA	NA	NA
1974	NA	NA	NA	NA	NA	NA	NA	NA	NA
1975	NA	NA	NA	NA	NA	NA	NA	NA	NA
1976	NA	NA	NA	NA	NA	NA	NA	NA	NA
1977	NA	NA	NA	NA	NA	NA	NA	NA	NA
1978	NA	NA	NA	NA	NA	NA	NA	NA	NA
1979	NA	NA	NA	NA	NA	NA	NA	NA	NA
1980	NA	NA	NA	NA	NA	NA	NA	NA	NA
1981	NA	NA	NA	NA	NA	NA	NA	NA	NA
1982	NA	NA	NA	NA	NA	NA	NA	NA	NA
1983	NA	NA	NA	NA	NA	NA	NA	NA	NA
1984	NA	NA	NA	NA	NA	NA	NA	NA	NA
1985	NA	NA	NA	NA	NA	NA	NA	NA	NA
1986	NA	NA	NA	NA	NA	NA	NA	NA	NA
1987	NA	NA	NA	NA	NA	NA	NA	NA	NA
1988	NA	NA	NA	NA	NA	NA	NA	NA	NA
1989	NA	NA	NA	NA	NA	NA	NA	NA	NA
1990	NA	NA	NA	NA	NA	NA	NA	NA	NA
1991	NA	NA	NA	NA	NA	NA	NA	NA	NA
1992	NA	NA	NA	NA	NA	NA	NA	NA	NA
1993	NA	NA	NA	NA	NA	NA	NA	NA	NA
1994	NA	NA	NA	NA	NA	NA	NA	NA	NA
1995	NA	NA	NA	NA	NA	NA	NA	NA	NA
1996	NA	NA	NA	NA	NA	NA	NA	NA	NA
1997	NA	NA	NA	NA	NA	NA	NA	NA	NA
1998	NA	NA	NA	NA	NA	NA	NA	NA	NA
1999	NA	NA	NA	NA	NA	NA	NA	NA	NA
2000	NA	NA	NA	NA	NA	NA	NA	NA	NA
2001	NA	NA	NA	NA	NA	NA	NA	NA	NA
2002	NA	NA	NA	NA	NA	NA	NA	NA	NA
2003	NA	NA	NA	NA	NA	NA	NA	NA	NA
