# Supplementary material for: A decade of cold Eurasian winters reconstructed for the early 19th century
Source: Nat Commun. 2022 Apr 19;13:2116. doi: 10.1038/s41467-022-29677-8 (PMC9019108; doi:10.1038/s41467-022-29677-8)
Supplement: Supplementary file 4 — Supplementary Code 1 [file 41467_2022_29677_MOESM4_ESM.zip › Rinput/Newa_spring.txt]

Year	DOY	Toct	Tnov	Tdec	Tjan	Tfeb	Tmar	Tapr	Tmay
1751	1850	6	7	30.5	59.93	30.3	59.97	NA	NA
1600	NA	NA	NA	NA	NA	NA	NA	NA	NA
1601	NA	NA	NA	NA	NA	NA	NA	NA	NA
1602	NA	NA	NA	NA	NA	NA	NA	NA	NA
1603	NA	NA	NA	NA	NA	NA	NA	NA	NA
1604	NA	NA	NA	NA	NA	NA	NA	NA	NA
1605	NA	NA	NA	NA	NA	NA	NA	NA	NA
1606	NA	NA	NA	NA	NA	NA	NA	NA	NA
1607	NA	NA	NA	NA	NA	NA	NA	NA	NA
1608	NA	NA	NA	NA	NA	NA	NA	NA	NA
1609	NA	NA	NA	NA	NA	NA	NA	NA	NA
1610	NA	NA	NA	NA	NA	NA	NA	NA	NA
1611	NA	NA	NA	NA	NA	NA	NA	NA	NA
1612	NA	NA	NA	NA	NA	NA	NA	NA	NA
1613	NA	NA	NA	NA	NA	NA	NA	NA	NA
1614	NA	NA	NA	NA	NA	NA	NA	NA	NA
1615	NA	NA	NA	NA	NA	NA	NA	NA	NA
1616	NA	NA	NA	NA	NA	NA	NA	NA	NA
1617	NA	NA	NA	NA	NA	NA	NA	NA	NA
1618	NA	NA	NA	NA	NA	NA	NA	NA	NA
1619	NA	NA	NA	NA	NA	NA	NA	NA	NA
1620	NA	NA	NA	NA	NA	NA	NA	NA	NA
1621	NA	NA	NA	NA	NA	NA	NA	NA	NA
1622	NA	NA	NA	NA	NA	NA	NA	NA	NA
1623	NA	NA	NA	NA	NA	NA	NA	NA	NA
1624	NA	NA	NA	NA	NA	NA	NA	NA	NA
1625	NA	NA	NA	NA	NA	NA	NA	NA	NA
1626	NA	NA	NA	NA	NA	NA	NA	NA	NA
1627	NA	NA	NA	NA	NA	NA	NA	NA	NA
1628	NA	NA	NA	NA	NA	NA	NA	NA	NA
1629	NA	NA	NA	NA	NA	NA	NA	NA	NA
1630	NA	NA	NA	NA	NA	NA	NA	NA	NA
1631	NA	NA	NA	NA	NA	NA	NA	NA	NA
1632	NA	NA	NA	NA	NA	NA	NA	NA	NA
1633	NA	NA	NA	NA	NA	NA	NA	NA	NA
1634	NA	NA	NA	NA	NA	NA	NA	NA	NA
1635	NA	NA	NA	NA	NA	NA	NA	NA	NA
1636	NA	NA	NA	NA	NA	NA	NA	NA	NA
1637	NA	NA	NA	NA	NA	NA	NA	NA	NA
1638	NA	NA	NA	NA	NA	NA	NA	NA	NA
1639	NA	NA	NA	NA	NA	NA	NA	NA	NA
1640	NA	NA	NA	NA	NA	NA	NA	NA	NA
1641	NA	NA	NA	NA	NA	NA	NA	NA	NA
1642	NA	NA	NA	NA	NA	NA	NA	NA	NA
1643	NA	NA	NA	NA	NA	NA	NA	NA	NA
1644	NA	NA	NA	NA	NA	NA	NA	NA	NA
1645	NA	NA	NA	NA	NA	NA	NA	NA	NA
1646	NA	NA	NA	NA	NA	NA	NA	NA	NA
1647	NA	NA	NA	NA	NA	NA	NA	NA	NA
1648	NA	NA	NA	NA	NA	NA	NA	NA	NA
1649	NA	NA	NA	NA	NA	NA	NA	NA	NA
1650	NA	NA	NA	NA	NA	NA	NA	NA	NA
1651	NA	NA	NA	NA	NA	NA	NA	NA	NA
1652	NA	NA	NA	NA	NA	NA	NA	NA	NA
1653	NA	NA	NA	NA	NA	NA	NA	NA	NA
1654	NA	NA	NA	NA	NA	NA	NA	NA	NA
1655	NA	NA	NA	NA	NA	NA	NA	NA	NA
1656	NA	NA	NA	NA	NA	NA	NA	NA	NA
1657	NA	NA	NA	NA	NA	NA	NA	NA	NA
1658	NA	NA	NA	NA	NA	NA	NA	NA	NA
1659	NA	NA	NA	NA	NA	NA	NA	NA	NA
1660	NA	NA	NA	NA	NA	NA	NA	NA	NA
1661	NA	NA	NA	NA	NA	NA	NA	NA	NA
1662	NA	NA	NA	NA	NA	NA	NA	NA	NA
1663	NA	NA	NA	NA	NA	NA	NA	NA	NA
1664	NA	NA	NA	NA	NA	NA	NA	NA	NA
1665	NA	NA	NA	NA	NA	NA	NA	NA	NA
1666	NA	NA	NA	NA	NA	NA	NA	NA	NA
1667	NA	NA	NA	NA	NA	NA	NA	NA	NA
1668	NA	NA	NA	NA	NA	NA	NA	NA	NA
1669	NA	NA	NA	NA	NA	NA	NA	NA	NA
1670	NA	NA	NA	NA	NA	NA	NA	NA	NA
1671	NA	NA	NA	NA	NA	NA	NA	NA	NA
1672	NA	NA	NA	NA	NA	NA	NA	NA	NA
1673	NA	NA	NA	NA	NA	NA	NA	NA	NA
1674	NA	NA	NA	NA	NA	NA	NA	NA	NA
1675	NA	NA	NA	NA	NA	NA	NA	NA	NA
1676	NA	NA	NA	NA	NA	NA	NA	NA	NA
1677	NA	NA	NA	NA	NA	NA	NA	NA	NA
1678	NA	NA	NA	NA	NA	NA	NA	NA	NA
1679	NA	NA	NA	NA	NA	NA	NA	NA	NA
1680	NA	NA	NA	NA	NA	NA	NA	NA	NA
1681	NA	NA	NA	NA	NA	NA	NA	NA	NA
1682	NA	NA	NA	NA	NA	NA	NA	NA	NA
1683	NA	NA	NA	NA	NA	NA	NA	NA	NA
1684	NA	NA	NA	NA	NA	NA	NA	NA	NA
1685	NA	NA	NA	NA	NA	NA	NA	NA	NA
1686	NA	NA	NA	NA	NA	NA	NA	NA	NA
1687	NA	NA	NA	NA	NA	NA	NA	NA	NA
1688	NA	NA	NA	NA	NA	NA	NA	NA	NA
1689	NA	NA	NA	NA	NA	NA	NA	NA	NA
1690	NA	NA	NA	NA	NA	NA	NA	NA	NA
1691	NA	NA	NA	NA	NA	NA	NA	NA	NA
1692	NA	NA	NA	NA	NA	NA	NA	NA	NA
1693	NA	NA	NA	NA	NA	NA	NA	NA	NA
1694	NA	NA	NA	NA	NA	NA	NA	NA	NA
1695	NA	NA	NA	NA	NA	NA	NA	NA	NA
1696	NA	NA	NA	NA	NA	NA	NA	NA	NA
1697	NA	NA	NA	NA	NA	NA	NA	NA	NA
1698	NA	NA	NA	NA	NA	NA	NA	NA	NA
1699	NA	NA	NA	NA	NA	NA	NA	NA	NA
1700	NA	NA	NA	NA	NA	NA	NA	NA	NA
1701	NA	NA	NA	NA	NA	NA	NA	NA	NA
1702	NA	NA	NA	NA	NA	NA	NA	NA	NA
1703	NA	NA	NA	NA	NA	NA	NA	NA	NA
1704	NA	NA	NA	NA	NA	NA	NA	NA	NA
1705	NA	NA	NA	NA	NA	NA	NA	NA	NA
1706	105	NA	NA	NA	NA	NA	NA	NA	NA
1707	102	NA	NA	NA	NA	NA	NA	NA	NA
1708	115	NA	NA	NA	NA	NA	NA	NA	NA
1709	115	NA	NA	NA	NA	NA	NA	NA	NA
1710	114	NA	NA	NA	NA	NA	NA	NA	NA
1711	109	NA	NA	NA	NA	NA	NA	NA	NA
1712	110	NA	NA	NA	NA	NA	NA	NA	NA
1713	105	NA	NA	NA	NA	NA	NA	NA	NA
1714	121	NA	NA	NA	NA	NA	NA	NA	NA
1715	103	NA	NA	NA	NA	NA	NA	NA	NA
1716	120	NA	NA	NA	NA	NA	NA	NA	NA
1717	111	NA	NA	NA	NA	NA	NA	NA	NA
1718	NA	NA	NA	NA	NA	NA	NA	NA	NA
1719	120	NA	NA	NA	NA	NA	NA	NA	NA
1720	NA	NA	NA	NA	NA	NA	NA	NA	NA
1721	111	NA	NA	NA	NA	NA	NA	NA	NA
1722	117	NA	NA	NA	NA	NA	NA	NA	NA
1723	92	NA	NA	NA	NA	NA	NA	NA	NA
1724	107	NA	NA	NA	NA	NA	NA	NA	NA
1725	113	NA	NA	NA	NA	NA	NA	NA	NA
1726	107	NA	NA	NA	NA	NA	NA	NA	NA
1727	115	NA	NA	NA	NA	NA	NA	NA	NA
1728	98	NA	NA	NA	NA	NA	NA	NA	NA
1729	107	NA	NA	NA	NA	NA	NA	NA	NA
1730	113	NA	NA	NA	NA	NA	NA	NA	NA
1731	125	NA	NA	NA	NA	NA	NA	NA	NA
1732	106	NA	NA	NA	NA	NA	NA	NA	NA
1733	NA	NA	NA	NA	NA	NA	NA	NA	NA
1734	116	NA	NA	NA	NA	NA	NA	NA	NA
1735	96	NA	NA	NA	NA	NA	NA	NA	NA
1736	114	NA	NA	NA	NA	NA	NA	NA	NA
1737	NA	NA	NA	NA	NA	NA	NA	NA	NA
1738	112	NA	NA	NA	NA	NA	NA	NA	NA
1739	127	NA	NA	NA	NA	NA	NA	NA	NA
1740	126	NA	NA	NA	NA	NA	NA	NA	NA
1741	120	NA	NA	NA	NA	NA	NA	NA	NA
1742	127	NA	NA	NA	NA	NA	NA	NA	NA
1743	100	NA	NA	NA	NA	NA	NA	275.95	NA
1744	107	274.05	272.15	267.25	264.35	264.35	268.55	278.75	281.05
1745	111	275.75	273.65	267.85	263.05	264.15	267.05	274.85	NA
1746	115	NA	NA	NA	NA	NA	NA	NA	NA
1747	126	NA	NA	NA	NA	NA	NA	NA	NA
1748	116	NA	NA	NA	NA	NA	NA	NA	NA
1749	125	NA	NA	NA	NA	NA	NA	NA	NA
1750	95	NA	NA	NA	NA	NA	NA	NA	NA
1751	97	NA	NA	NA	NA	NA	NA	NA	NA
1752	108	NA	NA	NA	262.05	267.05	271.85	276.95	283.45
1753	107	278.15	274.15	269.15	264.15	263.55	272.05	276.45	283.45
1754	108	279.85	273.25	260.45	263.55	261.65	269.45	279.75	283.65
1755	104	278.85	271.85	268.65	263.55	261.55	268.45	275.75	284.65
1756	104	280.35	274.45	264.95	267.35	270.55	269.35	277.05	281.65
1757	98	278.25	271.05	263.35	261.35	268.15	270.15	279.25	283.65
1758	110	273.45	273.25	262.65	257.45	263.15	268.35	274.55	281.15
1759	111	NA	271.45	265.15	267.75	267.05	269.75	274.35	279.85
1760	123	276.05	269.75	258.85	255.55	265.85	265.45	272.15	281.85
1761	105	274.95	272.45	264.75	263.35	264.95	271.95	275.35	283.15
1762	103	275.15	271.95	260.35	269.05	269.85	269.15	276.95	281.15
1763	124	273.35	274.15	265.45	263.05	262.25	264.25	274.65	282.65
1764	103	275.25	NA	NA	NA	NA	NA	275.75	281.45
1765	99	278.85	271.95	268.15	266.15	264.35	271.95	277.45	281.75
1766	109	277.75	273.25	267.15	260.65	265.25	271.15	277.55	283.25
1767	101	278.65	274.55	266.15	259.05	265.15	272.05	272.85	282.05
1768	117	278.95	277.25	266.75	258.95	260.35	264.15	275.35	280.05
1769	107	276.55	273.65	272.45	268.95	265.95	271.05	275.75	284.35
1770	107	274.45	269.15	263.25	265.15	265.35	262.75	279.75	282.65
1771	120	281.25	273.35	272.25	265.05	259.15	262.95	272.55	280.05
1772	109	279.25	271.15	268.85	260.65	257.45	265.25	275.85	280.25
1773	106	281.15	277.35	270.95	259.35	264.95	269.95	279.75	285.85
1774	111	280.15	271.75	269.85	259.85	267.55	269.85	276.95	288.25
1775	112	277.25	263.15	265.75	264.25	266.75	272.05	275.75	282.55
1776	116	282.45	270.65	267.95	256.55	270.35	270.25	274.75	284.35
1777	120	278.15	270.55	270.45	265.45	263.65	267.65	273.25	285.25
1778	109	277.55	273.95	270.85	263.95	267.95	269.75	278.65	283.35
1779	101	275.25	269.25	267.85	263.35	268.45	272.55	277.25	285.25
1780	112	279.45	272.25	265.15	260.65	263.25	270.55	274.15	282.55
1781	115	278.15	271.05	265.35	262.75	263.45	267.95	274.75	279.55
1782	109	277.85	274.95	262.55	265.55	257.85	266.05	273.25	280.85
1783	115	277.65	269.65	258.65	254.35	265.65	267.05	275.65	283.65
1784	116	278.35	267.15	265.05	264.35	262.55	263.75	276.75	278.45
1785	123	276.65	272.85	266.35	264.75	262.35	262.65	272.55	279.05
1786	112	275.65	272.35	263.35	263.15	262.75	265.65	276.35	280.95
1787	114	275.55	263.55	263.95	263.95	264.05	270.15	274.55	285.75
1788	111	279.65	270.85	263.15	262.55	264.05	266.65	277.05	280.55
1789	120	275.35	270.55	254.75	260.95	262.75	263.05	275.05	283.05
1790	122	275.35	273.45	270.55	264.65	264.85	269.45	269.45	281.55
1791	111	276.55	270.75	270.55	270.45	268.95	269.75	276.35	279.35
1792	102	276.15	271.25	268.85	257.85	261.55	266.85	274.85	281.55
1793	110	275.75	270.65	269.65	261.65	272.05	270.15	276.55	282.15
1794	101	278.35	274.05	263.25	270.05	268.75	271.65	276.85	284.65
1795	110	279.75	273.05	265.95	262.25	264.15	267.05	277.15	281.05
1796	113	276.45	272.95	265.25	268.15	265.75	266.55	274.75	282.15
1797	105	277.75	270.85	262.75	265.45	271.45	269.35	273.05	280.65
1798	110	279.15	270.95	270.15	265.35	265.25	269.25	274.55	284.75
1799	109	277.45	271.45	262.75	263.55	253.65	265.65	275.95	280.45
1800	114	278.15	274.85	263.25	261.85	259.85	263.15	275.45	281.05
1801	107	278.55	273.05	270.45	NA	NA	NA	NA	NA
1802	95	NA	NA	NA	NA	NA	NA	NA	NA
1803	100	NA	NA	NA	NA	NA	NA	NA	NA
1804	117	NA	NA	NA	NA	NA	NA	NA	NA
1805	111	NA	NA	NA	264.15	261.35	270.35	275.65	282.25
1806	116	273.85	268.25	268.95	266.55	262.45	267.45	274.85	283.25
1807	130	276.85	270.85	270.75	262.55	270.25	269.15	272.95	279.25
1808	116	276.55	273.45	269.75	268.45	263.55	263.95	271.85	280.25
1809	118	278.75	271.25	260.95	254.55	259.25	262.35	271.65	280.55
1810	132	276.75	266.35	268.95	264.85	262.45	263.55	270.55	277.35
1811	114	276.25	267.95	268.25	264.55	262.25	271.55	272.85	281.35
1812	119	272.95	272.85	269.45	263.75	265.15	267.65	274.55	280.05
1813	102	277.85	267.95	259.15	257.25	265.45	270.55	277.55	281.35
1814	108	275.35	274.55	265.25	NA	261.75	268.35	274.85	279.15
1815	112	275.35	273.95	268.55	262.85	264.05	269.15	275.65	281.35
1816	114	277.85	273.25	266.75	266.85	258.95	267.95	276.85	280.65
1817	113	276.15	270.75	267.95	269.95	269.05	269.55	275.15	284.75
1818	119	274.45	269.75	255.75	267.35	268.05	270.45	272.85	280.35
1819	111	278.35	271.35	270.45	269.45	265.95	268.45	273.55	281.05
1820	108	279.45	268.45	256.45	255.95	262.15	271.05	277.05	283.25
1821	116	278.95	272.15	262.55	265.85	264.75	267.15	275.85	283.25
1822	77	280.15	273.85	271.35	266.95	271.45	274.55	279.15	282.25
1823	98	278.75	273.45	271.05	260.35	262.85	272.95	274.05	281.05
1824	106	280.05	269.85	270.55	266.95	266.75	270.75	276.25	281.05
1825	108	277.25	272.95	270.05	268.15	266.95	269.55	274.65	279.55
1826	94	278.75	275.05	267.55	261.85	266.55	272.05	277.05	286.15
1827	103	280.55	275.15	272.85	266.55	263.95	271.15	280.65	284.65
1828	114	277.05	270.35	269.15	261.05	260.75	266.85	275.25	283.65
1829	123	278.15	270.95	263.05	260.85	259.75	264.25	272.65	281.95
1830	111	276.35	269.85	264.75	262.25	263.65	269.25	275.55	279.45
1831	106	278.35	273.35	267.85	260.55	267.95	265.45	276.05	281.25
1832	107	277.55	272.45	266.35	265.55	269.45	269.55	274.65	280.95
1833	115	278.25	268.85	265.75	264.65	267.25	266.45	275.15	281.25
1834	102	278.75	274.85	265.95	258.95	265.15	269.55	274.75	281.75
1835	118	277.75	271.25	267.45	267.15	269.45	271.45	274.55	280.75
1836	94	277.95	268.05	260.55	263.35	267.15	274.35	278.75	279.85
1837	115	280.25	271.35	267.75	263.65	268.85	267.55	274.85	282.45
1838	118	275.85	274.35	265.55	257.35	258.35	265.45	274.85	280.85
1839	122	276.45	271.35	269.55	265.55	263.75	263.15	270.85	286.55
1840	114	277.55	269.85	258.95	265.35	263.45	266.25	273.75	280.25
1841	107	276.05	268.95	260.35	263.25	262.85	269.75	277.35	284.15
1842	117	279.05	272.35	272.25	262.65	270.35	269.75	272.65	283.85
1843	116	276.15	271.05	271.55	271.25	270.75	268.95	272.85	278.55
1844	116	277.85	271.05	270.45	264.35	258.55	267.55	274.85	284.45
1845	125	277.75	268.05	264.85	269.85	259.55	262.85	271.45	278.95
1846	101	276.55	274.35	269.05	263.15	260.45	272.95	275.65	279.95
1847	125	280.65	272.15	264.75	266.95	261.55	267.55	271.55	280.15
1848	93	277.65	275.25	269.55	260.05	269.55	273.35	278.95	282.35
1849	119	277.25	272.65	266.85	260.25	266.05	267.85	273.75	281.15
1850	115	277.25	273.85	265.25	258.05	265.85	265.95	275.25	284.05
1851	108	276.75	271.55	271.15	266.55	262.35	266.45	NA	281.45
1852	131	279.15	275.85	270.95	265.05	263.45	269.75	270.75	281.25
1853	118	274.75	267.15	269.35	268.65	267.55	265.35	273.55	281.85
1854	110	279.25	273.05	268.15	261.25	264.55	267.95	274.45	284.85
1855	109	280.35	271.75	270.65	264.65	258.55	267.05	275.75	283.55
1856	121	279.45	270.45	263.75	266.65	261.35	262.55	273.95	282.15
1857	104	276.95	266.95	267.45	264.05	268.85	272.65	274.55	280.15
1858	121	279.35	272.65	271.55	267.45	266.55	269.15	274.65	284.25
1859	109	279.75	268.75	269.15	269.85	269.65	269.35	276.55	283.85
1860	108	276.85	273.35	268.85	266.85	263.15	267.85	277.05	281.45
1861	116	277.75	271.05	261.95	255.65	267.65	273.05	272.75	280.75
1862	118	278.55	270.25	268.45	255.85	258.85	266.55	275.15	281.05
1863	106	277.75	268.95	264.75	271.05	269.35	271.35	276.85	282.45
1864	118	279.75	275.15	269.55	266.75	267.35	270.45	275.95	278.15
1865	109	275.05	267.05	267.15	267.55	262.15	267.55	274.45	281.25
1866	107	276.75	273.65	270.25	271.55	262.35	268.05	275.85	280.75
1867	125	277.15	271.05	266.75	260.35	266.55	264.05	272.45	275.25
1868	111	279.25	277.25	261.85	261.05	262.85	271.55	274.75	282.05
1869	109	279.85	268.55	268.35	262.75	269.45	271.85	276.25	282.75
1870	111	278.15	272.75	270.45	267.75	260.35	268.75	275.95	280.55
1871	102	276.85	273.35	259.55	262.65	253.65	272.75	273.65	278.65
1872	105	276.35	270.45	268.05	268.45	263.05	269.05	277.05	284.65
1873	121	279.65	274.15	268.35	267.45	263.35	268.85	272.25	280.35
1874	108	279.55	270.65	268.45	270.65	266.95	269.05	274.55	279.15
1875	123	281.05	272.35	266.45	258.45	264.85	265.75	271.95	281.35
1876	109	274.75	268.55	260.15	263.25	264.05	272.15	275.75	277.35
1877	117	276.75	269.15	257.45	262.85	263.65	265.15	273.55	279.35
1878	101	277.85	277.25	268.65	263.95	267.15	269.65	276.35	280.95
1879	109	281.75	275.05	270.55	262.95	267.55	268.25	274.85	283.65
1880	108	278.55	269.45	266.35	264.75	267.75	267.85	274.95	281.65
1881	122	272.65	271.35	266.35	261.45	263.75	266.75	272.15	279.85
1882	89	276.05	273.15	268.35	271.75	269.35	273.05	276.85	283.65
1883	NA	NA	NA	NA	NA	NA	NA	NA	NA
1884	NA	NA	NA	NA	NA	NA	NA	NA	NA
1885	NA	NA	NA	NA	NA	NA	NA	NA	NA
1886	NA	NA	NA	NA	NA	NA	NA	NA	NA
1887	NA	NA	NA	NA	NA	NA	NA	NA	NA
1888	NA	NA	NA	NA	NA	NA	NA	NA	NA
1889	NA	NA	NA	NA	NA	NA	NA	NA	NA
1890	NA	NA	NA	NA	NA	NA	NA	NA	NA
1891	NA	NA	NA	NA	NA	NA	NA	NA	NA
1892	NA	NA	NA	NA	NA	NA	NA	NA	NA
1893	NA	NA	NA	NA	NA	NA	NA	NA	NA
1894	NA	NA	NA	NA	NA	NA	NA	NA	NA
1895	NA	NA	NA	NA	NA	NA	NA	NA	NA
1896	NA	NA	NA	NA	NA	NA	NA	NA	NA
1897	NA	NA	NA	NA	NA	NA	NA	NA	NA
1898	NA	NA	NA	NA	NA	NA	NA	NA	NA
1899	NA	NA	NA	NA	NA	NA	NA	NA	NA
1900	NA	NA	NA	NA	NA	NA	NA	NA	NA
1901	NA	NA	NA	NA	NA	NA	NA	NA	NA
1902	NA	NA	NA	NA	NA	NA	NA	NA	NA
1903	NA	NA	NA	NA	NA	NA	NA	NA	NA
1904	NA	NA	NA	NA	NA	NA	NA	NA	NA
1905	NA	NA	NA	NA	NA	NA	NA	NA	NA
1906	NA	NA	NA	NA	NA	NA	NA	NA	NA
1907	NA	NA	NA	NA	NA	NA	NA	NA	NA
1908	NA	NA	NA	NA	NA	NA	NA	NA	NA
1909	NA	NA	NA	NA	NA	NA	NA	NA	NA
1910	NA	NA	NA	NA	NA	NA	NA	NA	NA
1911	NA	NA	NA	NA	NA	NA	NA	NA	NA
1912	NA	NA	NA	NA	NA	NA	NA	NA	NA
1913	NA	NA	NA	NA	NA	NA	NA	NA	NA
1914	NA	NA	NA	NA	NA	NA	NA	NA	NA
1915	NA	NA	NA	NA	NA	NA	NA	NA	NA
1916	NA	NA	NA	NA	NA	NA	NA	NA	NA
1917	NA	NA	NA	NA	NA	NA	NA	NA	NA
1918	NA	NA	NA	NA	NA	NA	NA	NA	NA
1919	NA	NA	NA	NA	NA	NA	NA	NA	NA
1920	NA	NA	NA	NA	NA	NA	NA	NA	NA
1921	NA	NA	NA	NA	NA	NA	NA	NA	NA
1922	NA	NA	NA	NA	NA	NA	NA	NA	NA
1923	NA	NA	NA	NA	NA	NA	NA	NA	NA
1924	NA	NA	NA	NA	NA	NA	NA	NA	NA
1925	NA	NA	NA	NA	NA	NA	NA	NA	NA
1926	NA	NA	NA	NA	NA	NA	NA	NA	NA
1927	NA	NA	NA	NA	NA	NA	NA	NA	NA
1928	NA	NA	NA	NA	NA	NA	NA	NA	NA
1929	NA	NA	NA	NA	NA	NA	NA	NA	NA
1930	NA	NA	NA	NA	NA	NA	NA	NA	NA
1931	NA	NA	NA	NA	NA	NA	NA	NA	NA
1932	NA	NA	NA	NA	NA	NA	NA	NA	NA
1933	NA	NA	NA	NA	NA	NA	NA	NA	NA
1934	NA	NA	NA	NA	NA	NA	NA	NA	NA
1935	NA	NA	NA	NA	NA	NA	NA	NA	NA
1936	NA	NA	NA	NA	NA	NA	NA	NA	NA
1937	NA	NA	NA	NA	NA	NA	NA	NA	NA
1938	NA	NA	NA	NA	NA	NA	NA	NA	NA
1939	NA	NA	NA	NA	NA	NA	NA	NA	NA
1940	NA	NA	NA	NA	NA	NA	NA	NA	NA
1941	NA	NA	NA	NA	NA	NA	NA	NA	NA
1942	NA	NA	NA	NA	NA	NA	NA	NA	NA
1943	NA	NA	NA	NA	NA	NA	NA	NA	NA
1944	NA	NA	NA	NA	NA	NA	NA	NA	NA
1945	NA	NA	NA	NA	NA	NA	NA	NA	NA
1946	NA	NA	NA	NA	NA	NA	NA	NA	NA
1947	NA	NA	NA	NA	NA	NA	NA	NA	NA
1948	NA	NA	NA	NA	NA	NA	NA	NA	NA
1949	NA	NA	NA	NA	NA	NA	NA	NA	NA
1950	NA	NA	NA	NA	NA	NA	NA	NA	NA
1951	NA	NA	NA	NA	NA	NA	NA	NA	NA
1952	NA	NA	NA	NA	NA	NA	NA	NA	NA
1953	NA	NA	NA	NA	NA	NA	NA	NA	NA
1954	NA	NA	NA	NA	NA	NA	NA	NA	NA
1955	NA	NA	NA	NA	NA	NA	NA	NA	NA
1956	NA	NA	NA	NA	NA	NA	NA	NA	NA
1957	NA	NA	NA	NA	NA	NA	NA	NA	NA
1958	NA	NA	NA	NA	NA	NA	NA	NA	NA
1959	NA	NA	NA	NA	NA	NA	NA	NA	NA
1960	NA	NA	NA	NA	NA	NA	NA	NA	NA
1961	NA	NA	NA	NA	NA	NA	NA	NA	NA
1962	NA	NA	NA	NA	NA	NA	NA	NA	NA
1963	NA	NA	NA	NA	NA	NA	NA	NA	NA
1964	NA	NA	NA	NA	NA	NA	NA	NA	NA
1965	NA	NA	NA	NA	NA	NA	NA	NA	NA
1966	NA	NA	NA	NA	NA	NA	NA	NA	NA
1967	NA	NA	NA	NA	NA	NA	NA	NA	NA
1968	NA	NA	NA	NA	NA	NA	NA	NA	NA
1969	NA	NA	NA	NA	NA	NA	NA	NA	NA
1970	NA	NA	NA	NA	NA	NA	NA	NA	NA
1971	NA	NA	NA	NA	NA	NA	NA	NA	NA
1972	NA	NA	NA	NA	NA	NA	NA	NA	NA
1973	NA	NA	NA	NA	NA	NA	NA	NA	NA
1974	NA	NA	NA	NA	NA	NA	NA	NA	NA
1975	NA	NA	NA	NA	NA	NA	NA	NA	NA
1976	NA	NA	NA	NA	NA	NA	NA	NA	NA
1977	NA	NA	NA	NA	NA	NA	NA	NA	NA
1978	NA	NA	NA	NA	NA	NA	NA	NA	NA
1979	NA	NA	NA	NA	NA	NA	NA	NA	NA
1980	NA	NA	NA	NA	NA	NA	NA	NA	NA
1981	NA	NA	NA	NA	NA	NA	NA	NA	NA
1982	NA	NA	NA	NA	NA	NA	NA	NA	NA
1983	NA	NA	NA	NA	NA	NA	NA	NA	NA
1984	NA	NA	NA	NA	NA	NA	NA	NA	NA
1985	NA	NA	NA	NA	NA	NA	NA	NA	NA
1986	NA	NA	NA	NA	NA	NA	NA	NA	NA
1987	NA	NA	NA	NA	NA	NA	NA	NA	NA
1988	NA	NA	NA	NA	NA	NA	NA	NA	NA
1989	NA	NA	NA	NA	NA	NA	NA	NA	NA
1990	NA	NA	NA	NA	NA	NA	NA	NA	NA
1991	NA	NA	NA	NA	NA	NA	NA	NA	NA
1992	NA	NA	NA	NA	NA	NA	NA	NA	NA
1993	NA	NA	NA	NA	NA	NA	NA	NA	NA
1994	NA	NA	NA	NA	NA	NA	NA	NA	NA
1995	NA	NA	NA	NA	NA	NA	NA	NA	NA
1996	NA	NA	NA	NA	NA	NA	NA	NA	NA
1997	NA	NA	NA	NA	NA	NA	NA	NA	NA
1998	NA	NA	NA	NA	NA	NA	NA	NA	NA
1999	NA	NA	NA	NA	NA	NA	NA	NA	NA
2000	NA	NA	NA	NA	NA	NA	NA	NA	NA
2001	NA	NA	NA	NA	NA	NA	NA	NA	NA
2002	NA	NA	NA	NA	NA	NA	NA	NA	NA
2003	NA	NA	NA	NA	NA	NA	NA	NA	NA
