# Supplementary material for: A decade of cold Eurasian winters reconstructed for the early 19th century
Source: Nat Commun. 2022 Apr 19;13:2116. doi: 10.1038/s41467-022-29677-8 (PMC9019108; doi:10.1038/s41467-022-29677-8)
Supplement: Supplementary file 4 — Supplementary Code 1 [file 41467_2022_29677_MOESM4_ESM.zip › Rinput/Newfoundland.txt]

YEAR	Winter_Ave	Toct	Tnov	Tdec	Tjan	Tfeb	Tmar	Tapr	Tmay
1851	1950	5	6	307.27	47.62	307.27	47.62	NA	NA
1600	NA	NA	NA	NA	NA	NA	NA	NA	NA
1601	NA	NA	NA	NA	NA	NA	NA	NA	NA
1602	NA	NA	NA	NA	NA	NA	NA	NA	NA
1603	NA	NA	NA	NA	NA	NA	NA	NA	NA
1604	NA	NA	NA	NA	NA	NA	NA	NA	NA
1605	NA	NA	NA	NA	NA	NA	NA	NA	NA
1606	NA	NA	NA	NA	NA	NA	NA	NA	NA
1607	NA	NA	NA	NA	NA	NA	NA	NA	NA
1608	NA	NA	NA	NA	NA	NA	NA	NA	NA
1609	NA	NA	NA	NA	NA	NA	NA	NA	NA
1610	NA	NA	NA	NA	NA	NA	NA	NA	NA
1611	NA	NA	NA	NA	NA	NA	NA	NA	NA
1612	NA	NA	NA	NA	NA	NA	NA	NA	NA
1613	NA	NA	NA	NA	NA	NA	NA	NA	NA
1614	NA	NA	NA	NA	NA	NA	NA	NA	NA
1615	NA	NA	NA	NA	NA	NA	NA	NA	NA
1616	NA	NA	NA	NA	NA	NA	NA	NA	NA
1617	NA	NA	NA	NA	NA	NA	NA	NA	NA
1618	NA	NA	NA	NA	NA	NA	NA	NA	NA
1619	NA	NA	NA	NA	NA	NA	NA	NA	NA
1620	NA	NA	NA	NA	NA	NA	NA	NA	NA
1621	NA	NA	NA	NA	NA	NA	NA	NA	NA
1622	NA	NA	NA	NA	NA	NA	NA	NA	NA
1623	NA	NA	NA	NA	NA	NA	NA	NA	NA
1624	NA	NA	NA	NA	NA	NA	NA	NA	NA
1625	NA	NA	NA	NA	NA	NA	NA	NA	NA
1626	NA	NA	NA	NA	NA	NA	NA	NA	NA
1627	NA	NA	NA	NA	NA	NA	NA	NA	NA
1628	NA	NA	NA	NA	NA	NA	NA	NA	NA
1629	NA	NA	NA	NA	NA	NA	NA	NA	NA
1630	NA	NA	NA	NA	NA	NA	NA	NA	NA
1631	NA	NA	NA	NA	NA	NA	NA	NA	NA
1632	NA	NA	NA	NA	NA	NA	NA	NA	NA
1633	NA	NA	NA	NA	NA	NA	NA	NA	NA
1634	NA	NA	NA	NA	NA	NA	NA	NA	NA
1635	NA	NA	NA	NA	NA	NA	NA	NA	NA
1636	NA	NA	NA	NA	NA	NA	NA	NA	NA
1637	NA	NA	NA	NA	NA	NA	NA	NA	NA
1638	NA	NA	NA	NA	NA	NA	NA	NA	NA
1639	NA	NA	NA	NA	NA	NA	NA	NA	NA
1640	NA	NA	NA	NA	NA	NA	NA	NA	NA
1641	NA	NA	NA	NA	NA	NA	NA	NA	NA
1642	NA	NA	NA	NA	NA	NA	NA	NA	NA
1643	NA	NA	NA	NA	NA	NA	NA	NA	NA
1644	NA	NA	NA	NA	NA	NA	NA	NA	NA
1645	NA	NA	NA	NA	NA	NA	NA	NA	NA
1646	NA	NA	NA	NA	NA	NA	NA	NA	NA
1647	NA	NA	NA	NA	NA	NA	NA	NA	NA
1648	NA	NA	NA	NA	NA	NA	NA	NA	NA
1649	NA	NA	NA	NA	NA	NA	NA	NA	NA
1650	NA	NA	NA	NA	NA	NA	NA	NA	NA
1651	NA	NA	NA	NA	NA	NA	NA	NA	NA
1652	NA	NA	NA	NA	NA	NA	NA	NA	NA
1653	NA	NA	NA	NA	NA	NA	NA	NA	NA
1654	NA	NA	NA	NA	NA	NA	NA	NA	NA
1655	NA	NA	NA	NA	NA	NA	NA	NA	NA
1656	NA	NA	NA	NA	NA	NA	NA	NA	NA
1657	NA	NA	NA	NA	NA	NA	NA	NA	NA
1658	NA	NA	NA	NA	NA	NA	NA	NA	NA
1659	NA	NA	NA	NA	NA	NA	NA	NA	NA
1660	NA	NA	NA	NA	NA	NA	NA	NA	NA
1661	NA	NA	NA	NA	NA	NA	NA	NA	NA
1662	NA	NA	NA	NA	NA	NA	NA	NA	NA
1663	NA	NA	NA	NA	NA	NA	NA	NA	NA
1664	NA	NA	NA	NA	NA	NA	NA	NA	NA
1665	NA	NA	NA	NA	NA	NA	NA	NA	NA
1666	NA	NA	NA	NA	NA	NA	NA	NA	NA
1667	NA	NA	NA	NA	NA	NA	NA	NA	NA
1668	NA	NA	NA	NA	NA	NA	NA	NA	NA
1669	NA	NA	NA	NA	NA	NA	NA	NA	NA
1670	NA	NA	NA	NA	NA	NA	NA	NA	NA
1671	NA	NA	NA	NA	NA	NA	NA	NA	NA
1672	NA	NA	NA	NA	NA	NA	NA	NA	NA
1673	NA	NA	NA	NA	NA	NA	NA	NA	NA
1674	NA	NA	NA	NA	NA	NA	NA	NA	NA
1675	NA	NA	NA	NA	NA	NA	NA	NA	NA
1676	NA	NA	NA	NA	NA	NA	NA	NA	NA
1677	NA	NA	NA	NA	NA	NA	NA	NA	NA
1678	NA	NA	NA	NA	NA	NA	NA	NA	NA
1679	NA	NA	NA	NA	NA	NA	NA	NA	NA
1680	NA	NA	NA	NA	NA	NA	NA	NA	NA
1681	NA	NA	NA	NA	NA	NA	NA	NA	NA
1682	NA	NA	NA	NA	NA	NA	NA	NA	NA
1683	NA	NA	NA	NA	NA	NA	NA	NA	NA
1684	NA	NA	NA	NA	NA	NA	NA	NA	NA
1685	NA	NA	NA	NA	NA	NA	NA	NA	NA
1686	NA	NA	NA	NA	NA	NA	NA	NA	NA
1687	NA	NA	NA	NA	NA	NA	NA	NA	NA
1688	NA	NA	NA	NA	NA	NA	NA	NA	NA
1689	NA	NA	NA	NA	NA	NA	NA	NA	NA
1690	NA	NA	NA	NA	NA	NA	NA	NA	NA
1691	NA	NA	NA	NA	NA	NA	NA	NA	NA
1692	NA	NA	NA	NA	NA	NA	NA	NA	NA
1693	NA	NA	NA	NA	NA	NA	NA	NA	NA
1694	NA	NA	NA	NA	NA	NA	NA	NA	NA
1695	NA	NA	NA	NA	NA	NA	NA	NA	NA
1696	NA	NA	NA	NA	NA	NA	NA	NA	NA
1697	NA	NA	NA	NA	NA	NA	NA	NA	NA
1698	NA	NA	NA	NA	NA	NA	NA	NA	NA
1699	NA	NA	NA	NA	NA	NA	NA	NA	NA
1700	NA	NA	NA	NA	NA	NA	NA	NA	NA
1701	NA	NA	NA	NA	NA	NA	NA	NA	NA
1702	NA	NA	NA	NA	NA	NA	NA	NA	NA
1703	NA	NA	NA	NA	NA	NA	NA	NA	NA
1704	NA	NA	NA	NA	NA	NA	NA	NA	NA
1705	NA	NA	NA	NA	NA	NA	NA	NA	NA
1706	NA	NA	NA	NA	NA	NA	NA	NA	NA
1707	NA	NA	NA	NA	NA	NA	NA	NA	NA
1708	NA	NA	NA	NA	NA	NA	NA	NA	NA
1709	NA	NA	NA	NA	NA	NA	NA	NA	NA
1710	NA	NA	NA	NA	NA	NA	NA	NA	NA
1711	NA	NA	NA	NA	NA	NA	NA	NA	NA
1712	NA	NA	NA	NA	NA	NA	NA	NA	NA
1713	NA	NA	NA	NA	NA	NA	NA	NA	NA
1714	NA	NA	NA	NA	NA	NA	NA	NA	NA
1715	NA	NA	NA	NA	NA	NA	NA	NA	NA
1716	NA	NA	NA	NA	NA	NA	NA	NA	NA
1717	NA	NA	NA	NA	NA	NA	NA	NA	NA
1718	NA	NA	NA	NA	NA	NA	NA	NA	NA
1719	NA	NA	NA	NA	NA	NA	NA	NA	NA
1720	NA	NA	NA	NA	NA	NA	NA	NA	NA
1721	NA	NA	NA	NA	NA	NA	NA	NA	NA
1722	NA	NA	NA	NA	NA	NA	NA	NA	NA
1723	NA	NA	NA	NA	NA	NA	NA	NA	NA
1724	NA	NA	NA	NA	NA	NA	NA	NA	NA
1725	NA	NA	NA	NA	NA	NA	NA	NA	NA
1726	NA	NA	NA	NA	NA	NA	NA	NA	NA
1727	NA	NA	NA	NA	NA	NA	NA	NA	NA
1728	NA	NA	NA	NA	NA	NA	NA	NA	NA
1729	NA	NA	NA	NA	NA	NA	NA	NA	NA
1730	NA	NA	NA	NA	NA	NA	NA	NA	NA
1731	NA	NA	NA	NA	NA	NA	NA	NA	NA
1732	NA	NA	NA	NA	NA	NA	NA	NA	NA
1733	NA	NA	NA	NA	NA	NA	NA	NA	NA
1734	NA	NA	NA	NA	NA	NA	NA	NA	NA
1735	NA	NA	NA	NA	NA	NA	NA	NA	NA
1736	NA	NA	NA	NA	NA	NA	NA	NA	NA
1737	NA	NA	NA	NA	NA	NA	NA	NA	NA
1738	NA	NA	NA	NA	NA	NA	NA	NA	NA
1739	NA	NA	NA	NA	NA	NA	NA	NA	NA
1740	NA	NA	NA	NA	NA	NA	NA	NA	NA
1741	NA	NA	NA	NA	NA	NA	NA	NA	NA
1742	NA	NA	NA	NA	NA	NA	NA	NA	NA
1743	NA	NA	NA	NA	NA	NA	NA	NA	NA
1744	NA	NA	NA	NA	NA	NA	NA	NA	NA
1745	NA	NA	NA	NA	NA	NA	NA	NA	NA
1746	NA	NA	NA	NA	NA	NA	NA	NA	NA
1747	NA	NA	NA	NA	NA	NA	NA	NA	NA
1748	NA	NA	NA	NA	NA	NA	NA	NA	NA
1749	NA	NA	NA	NA	NA	NA	NA	NA	NA
1750	NA	NA	NA	NA	NA	NA	NA	NA	NA
1751	NA	NA	NA	NA	NA	NA	NA	NA	NA
1752	NA	NA	NA	NA	NA	NA	NA	NA	NA
1753	NA	NA	NA	NA	NA	NA	NA	NA	NA
1754	NA	NA	NA	NA	NA	NA	NA	NA	NA
1755	NA	NA	NA	NA	NA	NA	NA	NA	NA
1756	NA	NA	NA	NA	NA	NA	NA	NA	NA
1757	NA	NA	NA	NA	NA	NA	NA	NA	NA
1758	NA	NA	NA	NA	NA	NA	NA	NA	NA
1759	NA	NA	NA	NA	NA	NA	NA	NA	NA
1760	NA	NA	NA	NA	NA	NA	NA	NA	NA
1761	NA	NA	NA	NA	NA	NA	NA	NA	NA
1762	NA	NA	NA	NA	NA	NA	NA	NA	NA
1763	NA	NA	NA	NA	NA	NA	NA	NA	NA
1764	NA	NA	NA	NA	NA	NA	NA	NA	NA
1765	NA	NA	NA	NA	NA	NA	NA	NA	NA
1766	NA	NA	NA	NA	NA	NA	NA	NA	NA
1767	NA	NA	NA	NA	NA	NA	NA	NA	NA
1768	NA	NA	NA	NA	NA	NA	NA	NA	NA
1769	NA	NA	NA	NA	NA	NA	NA	NA	NA
1770	NA	NA	NA	NA	NA	NA	NA	NA	NA
1771	NA	NA	NA	NA	NA	NA	NA	NA	NA
1772	NA	NA	NA	NA	NA	NA	NA	NA	NA
1773	NA	NA	NA	NA	NA	NA	NA	NA	NA
1774	NA	NA	NA	NA	NA	NA	NA	NA	NA
1775	NA	NA	NA	NA	NA	NA	NA	NA	NA
1776	NA	NA	NA	NA	NA	NA	NA	NA	NA
1777	NA	NA	NA	NA	NA	NA	NA	NA	NA
1778	NA	NA	NA	NA	NA	NA	NA	NA	NA
1779	NA	NA	NA	NA	NA	NA	NA	NA	NA
1780	NA	NA	NA	NA	NA	NA	NA	NA	NA
1781	NA	NA	NA	NA	NA	NA	NA	NA	NA
1782	NA	NA	NA	NA	NA	NA	NA	NA	NA
1783	NA	NA	NA	NA	NA	NA	NA	NA	NA
1784	NA	NA	NA	NA	NA	NA	NA	NA	NA
1785	NA	NA	NA	NA	NA	NA	NA	NA	NA
1786	NA	NA	NA	NA	NA	NA	NA	NA	NA
1787	NA	NA	NA	NA	NA	NA	NA	NA	NA
1788	NA	NA	NA	NA	NA	NA	NA	NA	NA
1789	NA	NA	NA	NA	NA	NA	NA	NA	NA
1790	NA	NA	NA	NA	NA	NA	NA	NA	NA
1791	NA	NA	NA	NA	NA	NA	NA	NA	NA
1792	NA	NA	NA	NA	NA	NA	NA	NA	NA
1793	NA	NA	NA	NA	NA	NA	NA	NA	NA
1794	NA	NA	NA	NA	NA	NA	NA	NA	NA
1795	NA	NA	NA	NA	NA	NA	NA	NA	NA
1796	NA	NA	NA	NA	NA	NA	NA	NA	NA
1797	NA	NA	NA	NA	NA	NA	NA	NA	NA
1798	NA	NA	NA	NA	NA	NA	NA	NA	NA
1799	NA	NA	NA	NA	NA	NA	NA	NA	NA
1800	NA	NA	NA	NA	NA	NA	NA	NA	NA
1801	NA	NA	NA	NA	NA	NA	NA	NA	NA
1802	NA	NA	NA	NA	NA	NA	NA	NA	NA
1803	NA	NA	NA	NA	NA	NA	NA	NA	NA
1804	NA	NA	NA	NA	NA	NA	NA	NA	NA
1805	NA	NA	NA	NA	NA	NA	NA	NA	NA
1806	NA	NA	NA	NA	NA	NA	NA	NA	NA
1807	NA	NA	NA	NA	NA	NA	NA	NA	NA
1808	NA	NA	NA	NA	NA	NA	NA	NA	NA
1809	NA	NA	NA	NA	NA	NA	NA	NA	NA
1810	201659	NA	NA	NA	NA	NA	NA	NA	NA
1811	201617	NA	NA	NA	NA	NA	NA	NA	NA
1812	252635	NA	NA	NA	NA	NA	NA	NA	NA
1813	202852	NA	NA	NA	NA	NA	NA	NA	NA
1814	122957	NA	NA	NA	NA	NA	NA	NA	NA
1815	141605	NA	NA	NA	NA	NA	NA	NA	NA
1816	289495	NA	NA	NA	NA	NA	NA	NA	NA
1817	239066	NA	NA	NA	NA	NA	NA	NA	NA
1818	313363	NA	NA	NA	NA	NA	NA	NA	NA
1819	217627	NA	NA	NA	NA	NA	NA	NA	NA
1820	216153	NA	NA	NA	NA	NA	NA	NA	NA
1821	176094	NA	NA	NA	NA	NA	NA	NA	NA
1822	214652	NA	NA	NA	NA	NA	NA	NA	NA
1823	207187	NA	NA	NA	NA	NA	NA	NA	NA
1824	201883	NA	NA	NA	NA	NA	NA	NA	NA
1825	201939	NA	NA	NA	NA	NA	NA	NA	NA
1826	418710	NA	NA	NA	NA	NA	NA	NA	NA
1827	285665	NA	NA	NA	NA	NA	NA	NA	NA
1828	296343	NA	NA	NA	NA	NA	NA	NA	NA
1829	313306	NA	NA	NA	NA	NA	NA	NA	NA
1830	200592	NA	NA	NA	NA	NA	NA	NA	NA
1831	49447	NA	NA	NA	NA	NA	NA	NA	NA
1832	342323	NA	NA	NA	NA	NA	NA	NA	NA
1833	325037	NA	NA	NA	NA	NA	NA	NA	NA
1834	216757	NA	NA	NA	264.15	263.85	266.15	271.55	276.55
1835	193198	281.05	273.15	268.65	268.15	268.75	267.15	273.25	276.45
1836	378903	280.25	272.25	268.15	269.05	268.15	267.75	272.15	275.15
1837	261531	278.85	274.75	270.05	269.45	265.85	269.95	275.25	276.45
1838	269501	277.05	275.25	267.75	266.95	264.25	269.05	273.25	277.55
1839	295837	279.05	271.75	268.65	265.25	262.85	268.05	274.65	277.15
1840	122845	277.75	273.55	272.35	267.25	267.45	272.05	275.15	277.35
1841	271535	280.05	273.95	270.45	270.55	267.55	268.75	273.05	278.15
1842	268392	278.55	275.65	272.45	268.45	266.95	268.55	270.75	277.65
1843	166707	278.65	273.75	269.05	269.75	266.55	269.25	274.75	277.05
1844	351416	280.85	273.65	268.85	268.75	269.15	270.85	273.85	277.05
1845	348090	279.35	272.45	269.55	NA	NA	NA	NA	NA
1846	345017	NA	NA	NA	NA	NA	NA	NA	NA
1847	263874	NA	NA	NA	NA	NA	NA	NA	NA
1848	212421	NA	NA	NA	NA	NA	NA	NA	NA
1849	374525	NA	NA	NA	NA	NA	NA	NA	NA
1850	226101	NA	NA	NA	NA	NA	NA	NA	NA
1851	426119	NA	NA	NA	NA	NA	NA	NA	NA
1852	258177	NA	NA	NA	NA	NA	NA	NA	NA
1853	161557	279.25	272.65	269.05	267.95	NA	NA	NA	NA
1854	418088	281.55	273.55	NA	266.95	267.75	269.55	271.95	282.85
1855	293400	280.65	278.95	274.85	271.55	270.05	268.95	273.15	276.05
1856	302137	282.95	275.75	270.55	265.95	267.55	269.05	273.95	278.15
1857	188048	279.75	275.75	272.05	270.85	269.05	270.15	NA	NA
1858	264169	279.25	275.85	269.75	267.35	265.15	272.15	275.05	277.05
1859	360101	280.05	273.65	266.95	266.25	265.55	271.35	274.75	282.25
1860	209343	278.85	272.05	271.55	268.25	267.95	272.95	274.15	275.95
1861	119641	279.25	276.75	270.65	NA	NA	NA	273.25	278.75
1862	288069	279.55	277.75	270.05	266.55	264.95	272.95	NA	NA
1863	346944	NA	NA	NA	NA	NA	NA	NA	NA
1864	355396	NA	NA	NA	NA	NA	NA	NA	NA
1865	150084	NA	NA	NA	268.95	269.75	270.65	274.75	281.05
1866	206135	278.25	273.75	267.85	265.75	268.45	269.85	273.75	278.35
1867	291904	279.85	274.55	272.95	269.95	270.15	270.45	273.75	279.65
1868	172038	281.55	277.45	270.95	266.95	264.95	270.05	272.95	278.55
1869	241059	280.35	274.55	270.35	270.15	269.05	271.85	275.55	279.65
1870	292938	NA	277.65	272.95	268.95	270.15	269.85	273.75	279.65
1871	350892	NA	NA	NA	NA	NA	NA	NA	NA
1872	250207	NA	NA	NA	268.65	268.15	269.05	274.35	277.95
1873	136235	282.75	275.35	270.55	267.85	268.05	271.25	273.25	278.55
1874	356612	281.65	276.45	269.15	269.65	265.65	269.95	270.95	277.95
1875	416250	281.45	274.65	271.05	263.95	265.45	265.25	271.65	276.65
1876	346333	279.65	271.75	267.65	264.95	265.65	269.55	274.15	277.95
1877	130445	278.65	274.45	269.65	265.25	269.15	272.15	274.95	278.55
1878	215335	277.85	275.75	270.95	269.75	267.35	271.05	274.55	278.45
1879	68295	280.45	278.15	272.85	268.55	268.95	270.15	274.65	281.25
1880	409365	278.45	273.45	267.65	266.85	265.65	NA	272.05	276.75
1881	140730	281.65	273.15	271.55	269.55	268.05	271.75	274.65	276.95
1882	472581	277.55	273.25	267.55	264.55	264.65	266.35	269.55	278.15
1883	384665	280.15	275.05	271.85	263.95	262.05	268.25	274.45	281.75
1884	413622	279.05	275.55	270.75	265.45	266.25	267.25	275.05	277.05
1885	345962	277.55	273.05	270.35	266.95	266.15	268.15	274.05	279.25
1886	358679	280.45	274.75	272.15	271.75	269.85	269.85	273.25	278.15
1887	419309	278.05	275.65	271.05	268.05	263.25	269.95	274.15	279.65
1888	267513	279.25	275.65	271.15	267.15	267.25	271.75	272.85	275.65
1889	176327	279.95	274.25	271.15	270.65	268.55	273.05	277.65	280.95
1890	455954	281.05	276.15	269.55	261.25	266.15	272.45	274.15	280.25
1891	307025	279.55	274.65	269.75	269.95	264.95	272.05	274.05	279.05
1892	219713	279.55	276.15	271.65	271.95	270.65	271.85	276.55	276.55
1893	254772	279.95	275.25	269.75	269.95	265.55	268.45	272.55	278.15
1894	367954	281.25	275.45	270.25	266.65	264.75	269.65	272.25	275.75
1895	107461	277.95	274.25	270.45	269.75	268.15	270.55	274.35	280.65
1896	255787	280.25	275.05	272.55	269.25	267.75	271.65	272.25	276.95
1897	389081	281.25	274.15	268.45	268.15	265.05	268.25	274.65	281.25
1898	270450	278.15	273.65	270.55	264.85	268.95	272.25	274.15	277.65
1899	347814	279.45	277.05	271.45	265.85	264.05	269.05	273.95	277.15
1900	117826	280.95	274.75	272.35	270.55	269.85	271.25	275.25	277.85
1901	103579	279.05	275.85	268.95	266.55	272.25	270.75	274.75	278.95
1902	161314	280.45	276.25	273.95	269.65	271.45	273.75	275.45	278.85
1903	304439	280.05	274.55	270.15	267.65	266.55	269.75	274.05	277.75
1904	316562	278.45	277.45	271.95	266.65	264.65	268.05	274.45	278.35
1905	400437	279.65	275.45	267.65	266.75	267.25	266.85	274.65	277.85
1906	298148	278.95	275.55	269.45	269.45	269.45	268.95	273.45	279.25
1907	283368	280.75	276.95	270.85	267.45	266.85	267.95	273.05	277.15
1908	182894	279.75	275.55	272.35	270.05	269.55	268.95	272.55	278.05
1909	342403	280.05	275.15	269.95	268.25	267.65	271.75	273.95	278.25
1910	277152	282.35	276.15	273.95	271.25	269.15	271.45	275.75	280.95
1911	339938	280.75	278.45	271.15	266.85	264.55	269.05	272.45	279.55
1912	394207	278.85	274.05	268.85	266.25	267.75	269.55	272.25	281.25
1913	325018	279.05	277.05	271.15	266.95	264.65	271.25	276.45	278.55
1914	352085	281.25	274.55	271.25	267.15	262.95	271.45	271.15	279.05
1915	313709	278.15	274.95	268.35	268.95	268.15	272.75	276.15	276.85
1916	277246	280.15	277.05	272.75	266.65	266.35	268.65	275.15	279.15
1917	288050	280.45	273.45	273.85	266.45	266.45	268.65	275.45	277.15
1918	260558	282.25	276.45	272.25	270.95	266.45	266.45	274.15	279.65
1919	306520	279.25	274.05	269.35	268.95	269.55	270.55	274.85	276.95
1920	291637	277.95	275.05	268.95	263.05	268.05	271.95	273.85	277.35
1921	328713	279.65	272.55	270.45	266.05	264.65	270.15	274.25	278.35
1922	375998	280.15	272.95	271.15	267.65	263.25	268.55	274.05	278.45
1923	360891	NA	273.85	266.55	267.85	261.55	266.15	272.75	280.95
1924	273303	281.55	278.15	NA	267.15	NA	NA	NA	NA
1925	123009	279.75	275.85	268.15	264.05	269.45	271.95	273.65	279.15
1926	238926	NA	274.25	270.35	266.55	266.55	269.15	272.95	277.25
1927	225054	NA	NA	NA	NA	NA	NA	NA	NA
1928	248856	NA	NA	270.65	267.85	265.75	NA	273.15	278.45
1929	257616	279.45	273.25	272.25	267.85	266.55	269.45	NA	NA
1930	214175	NA	NA	NA	NA	NA	NA	NA	NA
1931	113916	NA	NA	NA	NA	NA	NA	NA	NA
1932	279968	280.15	276.65	270.15	267.55	264.45	270.95	276.25	278.25
1933	230999	282.45	275.45	270.55	269.65	270.55	269.65	274.45	277.95
1934	230573	NA	NA	NA	NA	NA	NA	NA	NA
1935	271423	NA	277.35	269.15	269.05	266.05	267.35	272.95	276.75
1936	128261	280.45	276.95	272.65	269.75	267.65	274.55	275.15	278.75
1937	251073	280.45	275.95	271.25	267.05	269.45	269.95	272.95	280.35
1938	284846	281.35	275.25	271.75	267.75	265.05	268.35	273.95	278.55
1939	279584	281.35	275.65	271.95	267.75	266.15	267.35	273.55	277.15
1940	60377	280.15	274.35	272.45	268.75	267.65	272.15	273.95	279.45
1941	168400	279.75	274.75	269.45	267.65	269.55	270.35	273.75	278.85
1942	110048	278.45	274.85	271.75	268.95	269.95	272.15	274.15	279.85
1943	303134	281.45	276.15	268.75	266.35	269.75	270.25	274.75	277.55
1944	256971	281.95	277.35	270.95	268.95	267.95	269.45	273.05	278.45
1945	267475	280.95	277.15	272.95	271.55	267.35	269.35	274.45	277.85
1946	309925	280.65	275.75	270.45	267.45	268.85	271.55	274.75	279.95
1947	142189	280.15	274.95	271.15	266.85	270.65	271.55	271.95	279.45
1948	201626	279.85	275.25	270.35	269.45	265.35	266.95	273.75	279.35
1949	185981	280.15	275.45	270.55	268.45	266.05	273.55	275.05	279.55
1950	300440	279.75	277.25	272.65	267.05	265.55	268.55	274.85	277.25
1951	176318	279.75	276.85	274.55	271.65	271.45	272.55	277.15	280.35
1952	161239	280.35	277.95	270.55	270.75	270.75	271.85	275.55	278.55
1953	180724	279.85	276.55	272.45	270.45	270.75	269.95	277.05	277.95
1954	226939	280.25	277.05	272.85	268.35	272.25	271.95	273.35	279.35
1955	202814	279.15	276.25	273.75	271.75	269.85	270.65	272.15	276.85
1956	172488	279.45	275.95	270.55	272.95	268.95	269.05	275.15	278.05
1957	308493	280.15	277.55	270.25	265.05	268.45	269.95	273.55	277.55
1958	112606	280.05	275.35	273.95	272.55	271.95	272.05	276.85	281.45
1959	247581	280.05	275.75	268.35	269.05	263.95	268.45	273.95	277.45
1960	99703	278.75	277.55	271.75	269.45	271.25	270.15	273.75	279.75
1961	231901	280.25	275.05	271.95	268.05	264.25	269.25	272.95	278.75
1962	95411	282.15	279.35	272.55	268.65	269.25	272.75	275.05	277.25
1963	175286	280.55	277.75	271.75	271.25	268.85	269.35	272.75	280.65
1964	202457	281.05	277.35	270.45	267.95	269.45	268.55	274.95	277.75
1965	120112	280.35	274.45	271.75	270.05	268.55	270.95	274.05	276.65
1966	76443	279.75	274.75	271.25	270.35	268.45	272.05	273.95	279.05
1967	179663	280.35	278.75	274.55	269.35	267.85	268.95	271.75	278.25
1968	138949	281.75	278.65	273.55	269.55	269.45	272.55	274.65	277.55
1969	63106	280.35	274.45	272.85	270.65	271.55	272.15	273.95	278.05
1970	144388	278.85	277.85	276.05	267.55	271.95	273.65	273.85	279.95
1971	207906	280.05	278.05	270.35	268.15	268.85	273.05	276.25	281.05
1972	283791	279.55	277.25	269.45	267.05	265.35	269.85	273.05	277.95
1973	308930	280.15	274.55	266.65	267.45	270.65	269.95	273.45	278.25
1974	271639	279.65	275.25	274.05	264.95	268.05	269.35	274.25	275.35
1975	268944	279.95	275.55	272.25	267.05	263.05	270.95	273.85	277.05
1976	268652	279.55	276.05	271.15	270.95	268.15	270.15	275.15	279.85
1977	184325	280.45	275.35	270.55	269.85	267.65	271.05	274.55	277.55
1978	120261	280.65	277.75	271.25	269.85	269.75	269.85	272.95	277.85
1979	160808	279.05	273.95	270.05	271.55	266.55	273.75	273.45	279.95
1980	170154	280.85	277.05	271.55	268.45	268.65	270.85	274.05	277.15
1981	98371	279.65	275.95	271.05	270.35	270.45	272.55	276.05	282.05
1982	173134	281.25	277.15	273.55	269.05	266.15	269.25	275.15	278.65
1983	227548	278.55	276.75	272.05	270.35	269.05	272.05	276.95	280.35
1984	288280	280.85	275.35	271.75	267.75	271.35	271.65	272.95	281.45
1985	325810	278.25	275.95	271.25	268.05	267.35	268.15	273.15	277.55
1986	230438	278.95	273.55	270.05	270.65	267.75	269.45	277.45	279.25
1987	161843	278.55	273.85	269.35	267.75	268.25	269.85	275.15	280.55
1988	168337	282.15	274.75	271.15	268.05	269.35	271.65	274.05	281.95
1989	220345	281.45	276.45	270.25	267.25	266.15	268.25	275.75	281.05
1990	293796	279.45	276.35	268.35	268.85	263.85	268.25	275.85	277.45
1991	271716	281.85	276.05	272.05	265.05	267.35	271.55	273.55	277.65
1992	267367	280.75	277.35	269.45	266.45	266.55	269.85	272.25	279.35
1993	326377	279.75	272.85	270.15	265.85	266.95	269.55	274.95	278.75
1994	309733	279.05	275.15	272.95	267.65	263.65	270.75	275.55	278.95
1995	235606	281.35	275.85	269.75	269.15	266.55	270.05	274.25	277.45
1996	126158	281.15	276.55	270.35	268.05	271.45	270.95	275.05	279.05
1997	210990	279.65	276.35	273.75	268.65	266.65	267.55	273.15	278.85
1998	176984	279.75	275.75	271.45	268.45	269.55	271.95	276.25	281.15
1999	130027	280.05	275.65	271.25	269.85	272.15	274.75	275.65	283.05
2000	193288	279.55	276.15	273.15	271.65	269.05	273.25	275.85	279.35
2001	128400	281.35	276.65	270.85	NA	NA	NA	NA	NA
2002	177066	NA	NA	NA	NA	NA	NA	NA	NA
2003	218974	NA	NA	NA	NA	NA	NA	NA	NA
