# Supplementary material for: A decade of cold Eurasian winters reconstructed for the early 19th century
Source: Nat Commun. 2022 Apr 19;13:2116. doi: 10.1038/s41467-022-29677-8 (PMC9019108; doi:10.1038/s41467-022-29677-8)
Supplement: Supplementary file 4 — Supplementary Code 1 [file 41467_2022_29677_MOESM4_ESM.zip › Rinput/Ob_Barnaul_spring.txt]

Year	DOY	Toct	Tnov	Tdec	Tjan	Tfeb	Tmar	Tapr	Tmay
1851	1905	6	7	83.8	53.33	83.52	53.43	NA	NA
1600	NA	NA	NA	NA	NA	NA	NA	NA	NA
1601	NA	NA	NA	NA	NA	NA	NA	NA	NA
1602	NA	NA	NA	NA	NA	NA	NA	NA	NA
1603	NA	NA	NA	NA	NA	NA	NA	NA	NA
1604	NA	NA	NA	NA	NA	NA	NA	NA	NA
1605	NA	NA	NA	NA	NA	NA	NA	NA	NA
1606	NA	NA	NA	NA	NA	NA	NA	NA	NA
1607	NA	NA	NA	NA	NA	NA	NA	NA	NA
1608	NA	NA	NA	NA	NA	NA	NA	NA	NA
1609	NA	NA	NA	NA	NA	NA	NA	NA	NA
1610	NA	NA	NA	NA	NA	NA	NA	NA	NA
1611	NA	NA	NA	NA	NA	NA	NA	NA	NA
1612	NA	NA	NA	NA	NA	NA	NA	NA	NA
1613	NA	NA	NA	NA	NA	NA	NA	NA	NA
1614	NA	NA	NA	NA	NA	NA	NA	NA	NA
1615	NA	NA	NA	NA	NA	NA	NA	NA	NA
1616	NA	NA	NA	NA	NA	NA	NA	NA	NA
1617	NA	NA	NA	NA	NA	NA	NA	NA	NA
1618	NA	NA	NA	NA	NA	NA	NA	NA	NA
1619	NA	NA	NA	NA	NA	NA	NA	NA	NA
1620	NA	NA	NA	NA	NA	NA	NA	NA	NA
1621	NA	NA	NA	NA	NA	NA	NA	NA	NA
1622	NA	NA	NA	NA	NA	NA	NA	NA	NA
1623	NA	NA	NA	NA	NA	NA	NA	NA	NA
1624	NA	NA	NA	NA	NA	NA	NA	NA	NA
1625	NA	NA	NA	NA	NA	NA	NA	NA	NA
1626	NA	NA	NA	NA	NA	NA	NA	NA	NA
1627	NA	NA	NA	NA	NA	NA	NA	NA	NA
1628	NA	NA	NA	NA	NA	NA	NA	NA	NA
1629	NA	NA	NA	NA	NA	NA	NA	NA	NA
1630	NA	NA	NA	NA	NA	NA	NA	NA	NA
1631	NA	NA	NA	NA	NA	NA	NA	NA	NA
1632	NA	NA	NA	NA	NA	NA	NA	NA	NA
1633	NA	NA	NA	NA	NA	NA	NA	NA	NA
1634	NA	NA	NA	NA	NA	NA	NA	NA	NA
1635	NA	NA	NA	NA	NA	NA	NA	NA	NA
1636	NA	NA	NA	NA	NA	NA	NA	NA	NA
1637	NA	NA	NA	NA	NA	NA	NA	NA	NA
1638	NA	NA	NA	NA	NA	NA	NA	NA	NA
1639	NA	NA	NA	NA	NA	NA	NA	NA	NA
1640	NA	NA	NA	NA	NA	NA	NA	NA	NA
1641	NA	NA	NA	NA	NA	NA	NA	NA	NA
1642	NA	NA	NA	NA	NA	NA	NA	NA	NA
1643	NA	NA	NA	NA	NA	NA	NA	NA	NA
1644	NA	NA	NA	NA	NA	NA	NA	NA	NA
1645	NA	NA	NA	NA	NA	NA	NA	NA	NA
1646	NA	NA	NA	NA	NA	NA	NA	NA	NA
1647	NA	NA	NA	NA	NA	NA	NA	NA	NA
1648	NA	NA	NA	NA	NA	NA	NA	NA	NA
1649	NA	NA	NA	NA	NA	NA	NA	NA	NA
1650	NA	NA	NA	NA	NA	NA	NA	NA	NA
1651	NA	NA	NA	NA	NA	NA	NA	NA	NA
1652	NA	NA	NA	NA	NA	NA	NA	NA	NA
1653	NA	NA	NA	NA	NA	NA	NA	NA	NA
1654	NA	NA	NA	NA	NA	NA	NA	NA	NA
1655	NA	NA	NA	NA	NA	NA	NA	NA	NA
1656	NA	NA	NA	NA	NA	NA	NA	NA	NA
1657	NA	NA	NA	NA	NA	NA	NA	NA	NA
1658	NA	NA	NA	NA	NA	NA	NA	NA	NA
1659	NA	NA	NA	NA	NA	NA	NA	NA	NA
1660	NA	NA	NA	NA	NA	NA	NA	NA	NA
1661	NA	NA	NA	NA	NA	NA	NA	NA	NA
1662	NA	NA	NA	NA	NA	NA	NA	NA	NA
1663	NA	NA	NA	NA	NA	NA	NA	NA	NA
1664	NA	NA	NA	NA	NA	NA	NA	NA	NA
1665	NA	NA	NA	NA	NA	NA	NA	NA	NA
1666	NA	NA	NA	NA	NA	NA	NA	NA	NA
1667	NA	NA	NA	NA	NA	NA	NA	NA	NA
1668	NA	NA	NA	NA	NA	NA	NA	NA	NA
1669	NA	NA	NA	NA	NA	NA	NA	NA	NA
1670	NA	NA	NA	NA	NA	NA	NA	NA	NA
1671	NA	NA	NA	NA	NA	NA	NA	NA	NA
1672	NA	NA	NA	NA	NA	NA	NA	NA	NA
1673	NA	NA	NA	NA	NA	NA	NA	NA	NA
1674	NA	NA	NA	NA	NA	NA	NA	NA	NA
1675	NA	NA	NA	NA	NA	NA	NA	NA	NA
1676	NA	NA	NA	NA	NA	NA	NA	NA	NA
1677	NA	NA	NA	NA	NA	NA	NA	NA	NA
1678	NA	NA	NA	NA	NA	NA	NA	NA	NA
1679	NA	NA	NA	NA	NA	NA	NA	NA	NA
1680	NA	NA	NA	NA	NA	NA	NA	NA	NA
1681	NA	NA	NA	NA	NA	NA	NA	NA	NA
1682	NA	NA	NA	NA	NA	NA	NA	NA	NA
1683	NA	NA	NA	NA	NA	NA	NA	NA	NA
1684	NA	NA	NA	NA	NA	NA	NA	NA	NA
1685	NA	NA	NA	NA	NA	NA	NA	NA	NA
1686	NA	NA	NA	NA	NA	NA	NA	NA	NA
1687	NA	NA	NA	NA	NA	NA	NA	NA	NA
1688	NA	NA	NA	NA	NA	NA	NA	NA	NA
1689	NA	NA	NA	NA	NA	NA	NA	NA	NA
1690	NA	NA	NA	NA	NA	NA	NA	NA	NA
1691	NA	NA	NA	NA	NA	NA	NA	NA	NA
1692	NA	NA	NA	NA	NA	NA	NA	NA	NA
1693	NA	NA	NA	NA	NA	NA	NA	NA	NA
1694	NA	NA	NA	NA	NA	NA	NA	NA	NA
1695	NA	NA	NA	NA	NA	NA	NA	NA	NA
1696	NA	NA	NA	NA	NA	NA	NA	NA	NA
1697	NA	NA	NA	NA	NA	NA	NA	NA	NA
1698	NA	NA	NA	NA	NA	NA	NA	NA	NA
1699	NA	NA	NA	NA	NA	NA	NA	NA	NA
1700	NA	NA	NA	NA	NA	NA	NA	NA	NA
1701	NA	NA	NA	NA	NA	NA	NA	NA	NA
1702	NA	NA	NA	NA	NA	NA	NA	NA	NA
1703	NA	NA	NA	NA	NA	NA	NA	NA	NA
1704	NA	NA	NA	NA	NA	NA	NA	NA	NA
1705	NA	NA	NA	NA	NA	NA	NA	NA	NA
1706	NA	NA	NA	NA	NA	NA	NA	NA	NA
1707	NA	NA	NA	NA	NA	NA	NA	NA	NA
1708	NA	NA	NA	NA	NA	NA	NA	NA	NA
1709	NA	NA	NA	NA	NA	NA	NA	NA	NA
1710	NA	NA	NA	NA	NA	NA	NA	NA	NA
1711	NA	NA	NA	NA	NA	NA	NA	NA	NA
1712	NA	NA	NA	NA	NA	NA	NA	NA	NA
1713	NA	NA	NA	NA	NA	NA	NA	NA	NA
1714	NA	NA	NA	NA	NA	NA	NA	NA	NA
1715	NA	NA	NA	NA	NA	NA	NA	NA	NA
1716	NA	NA	NA	NA	NA	NA	NA	NA	NA
1717	NA	NA	NA	NA	NA	NA	NA	NA	NA
1718	NA	NA	NA	NA	NA	NA	NA	NA	NA
1719	NA	NA	NA	NA	NA	NA	NA	NA	NA
1720	NA	NA	NA	NA	NA	NA	NA	NA	NA
1721	NA	NA	NA	NA	NA	NA	NA	NA	NA
1722	NA	NA	NA	NA	NA	NA	NA	NA	NA
1723	NA	NA	NA	NA	NA	NA	NA	NA	NA
1724	NA	NA	NA	NA	NA	NA	NA	NA	NA
1725	NA	NA	NA	NA	NA	NA	NA	NA	NA
1726	NA	NA	NA	NA	NA	NA	NA	NA	NA
1727	NA	NA	NA	NA	NA	NA	NA	NA	NA
1728	NA	NA	NA	NA	NA	NA	NA	NA	NA
1729	NA	NA	NA	NA	NA	NA	NA	NA	NA
1730	NA	NA	NA	NA	NA	NA	NA	NA	NA
1731	NA	NA	NA	NA	NA	NA	NA	NA	NA
1732	NA	NA	NA	NA	NA	NA	NA	NA	NA
1733	NA	NA	NA	NA	NA	NA	NA	NA	NA
1734	NA	NA	NA	NA	NA	NA	NA	NA	NA
1735	NA	NA	NA	NA	NA	NA	NA	NA	NA
1736	NA	NA	NA	NA	NA	NA	NA	NA	NA
1737	NA	NA	NA	NA	NA	NA	NA	NA	NA
1738	NA	NA	NA	NA	NA	NA	NA	NA	NA
1739	NA	NA	NA	NA	NA	NA	NA	NA	NA
1740	NA	NA	NA	NA	NA	NA	NA	NA	NA
1741	NA	NA	NA	NA	NA	NA	NA	NA	NA
1742	NA	NA	NA	NA	NA	NA	NA	NA	NA
1743	NA	NA	NA	NA	NA	NA	NA	NA	NA
1744	NA	NA	NA	NA	NA	NA	NA	NA	NA
1745	NA	NA	NA	NA	NA	NA	NA	NA	NA
1746	NA	NA	NA	NA	NA	NA	NA	NA	NA
1747	NA	NA	NA	NA	NA	NA	NA	NA	NA
1748	NA	NA	NA	NA	NA	NA	NA	NA	NA
1749	NA	NA	NA	NA	NA	NA	NA	NA	NA
1750	NA	NA	NA	NA	NA	NA	NA	NA	NA
1751	117	NA	NA	NA	NA	NA	NA	NA	NA
1752	109	NA	NA	NA	NA	NA	NA	NA	NA
1753	122	NA	NA	NA	NA	NA	NA	NA	NA
1754	125	NA	NA	NA	NA	NA	NA	NA	NA
1755	119	NA	NA	NA	NA	NA	NA	NA	NA
1756	112	NA	NA	NA	NA	NA	NA	NA	NA
1757	116	NA	NA	NA	NA	NA	NA	NA	NA
1758	112	NA	NA	NA	NA	NA	NA	NA	NA
1759	110	NA	NA	NA	NA	NA	NA	NA	NA
1760	110	NA	NA	NA	NA	NA	NA	NA	NA
1761	127	NA	NA	NA	NA	NA	NA	NA	NA
1762	119	NA	NA	NA	NA	NA	NA	NA	NA
1763	117	NA	NA	NA	NA	NA	NA	NA	NA
1764	124	NA	NA	NA	NA	NA	NA	NA	NA
1765	124	NA	NA	NA	NA	NA	NA	NA	NA
1766	122	NA	NA	NA	NA	NA	NA	NA	NA
1767	122	NA	NA	NA	NA	NA	NA	NA	NA
1768	110	NA	NA	NA	NA	NA	NA	NA	NA
1769	124	NA	NA	NA	NA	NA	NA	NA	NA
1770	124	NA	NA	NA	NA	NA	NA	NA	NA
1771	107	NA	NA	NA	NA	NA	NA	NA	NA
1772	111	NA	NA	NA	NA	NA	NA	NA	NA
1773	102	NA	NA	NA	NA	NA	NA	NA	NA
1774	118	NA	NA	NA	NA	NA	NA	NA	NA
1775	106	NA	NA	NA	NA	NA	NA	NA	NA
1776	119	NA	NA	NA	NA	NA	NA	NA	NA
1777	114	NA	NA	NA	NA	NA	NA	NA	NA
1778	103	NA	NA	NA	NA	NA	NA	NA	NA
1779	121	NA	NA	NA	NA	NA	NA	NA	NA
1780	112	NA	NA	NA	NA	NA	NA	NA	NA
1781	115	NA	NA	NA	NA	NA	NA	NA	NA
1782	113	NA	NA	NA	NA	NA	NA	NA	NA
1783	119	NA	NA	NA	NA	NA	NA	NA	NA
1784	118	NA	NA	NA	NA	NA	NA	NA	NA
1785	107	NA	NA	NA	NA	NA	NA	NA	NA
1786	120	NA	NA	NA	NA	NA	NA	NA	NA
1787	119	NA	NA	NA	NA	NA	NA	NA	NA
1788	114	NA	NA	NA	NA	NA	NA	NA	NA
1789	115	NA	NA	NA	NA	NA	NA	NA	NA
1790	117	NA	NA	NA	NA	NA	NA	NA	NA
1791	115	NA	NA	NA	NA	NA	NA	NA	NA
1792	114	NA	NA	NA	NA	NA	NA	NA	NA
1793	136	NA	NA	NA	NA	NA	NA	NA	NA
1794	121	NA	NA	NA	NA	NA	NA	NA	NA
1795	114	NA	NA	NA	NA	NA	NA	NA	NA
1796	118	NA	NA	NA	NA	NA	NA	NA	NA
1797	121	NA	NA	NA	NA	NA	NA	NA	NA
1798	111	NA	NA	NA	NA	NA	NA	NA	NA
1799	131	NA	NA	NA	NA	NA	NA	NA	NA
1800	107	NA	NA	NA	NA	NA	NA	NA	NA
1801	NA	NA	NA	NA	NA	NA	NA	NA	NA
1802	NA	NA	NA	NA	NA	NA	NA	NA	NA
1803	NA	NA	NA	NA	NA	NA	NA	NA	NA
1804	NA	NA	NA	NA	NA	NA	NA	NA	NA
1805	NA	NA	NA	NA	NA	NA	NA	NA	NA
1806	NA	NA	NA	NA	NA	NA	NA	NA	NA
1807	NA	NA	NA	NA	NA	NA	NA	NA	NA
1808	NA	NA	NA	NA	NA	NA	NA	NA	NA
1809	NA	NA	NA	NA	NA	NA	NA	NA	NA
1810	NA	NA	NA	NA	NA	NA	NA	NA	NA
1811	NA	NA	NA	NA	NA	NA	NA	NA	NA
1812	NA	NA	NA	NA	NA	NA	NA	NA	NA
1813	NA	NA	NA	NA	NA	NA	NA	NA	NA
1814	NA	NA	NA	NA	NA	NA	NA	NA	NA
1815	NA	NA	NA	NA	NA	NA	NA	NA	NA
1816	NA	NA	NA	NA	NA	NA	NA	NA	NA
1817	NA	NA	NA	NA	NA	NA	NA	NA	NA
1818	NA	NA	NA	NA	NA	NA	NA	NA	NA
1819	NA	NA	NA	NA	NA	NA	NA	NA	NA
1820	NA	NA	NA	NA	NA	NA	NA	NA	NA
1821	NA	NA	NA	NA	NA	NA	NA	NA	NA
1822	NA	NA	NA	NA	NA	NA	NA	NA	NA
1823	NA	NA	NA	NA	NA	NA	NA	NA	NA
1824	NA	NA	NA	NA	NA	NA	NA	NA	NA
1825	NA	NA	NA	NA	NA	NA	NA	NA	NA
1826	NA	NA	NA	NA	NA	NA	NA	NA	NA
1827	NA	NA	NA	NA	NA	NA	NA	NA	NA
1828	NA	NA	NA	NA	NA	NA	NA	NA	NA
1829	NA	NA	NA	NA	NA	NA	NA	NA	NA
1830	NA	NA	NA	NA	NA	NA	NA	NA	NA
1831	NA	NA	NA	NA	NA	NA	NA	NA	NA
1832	NA	NA	NA	NA	NA	NA	NA	NA	NA
1833	NA	NA	NA	NA	NA	NA	NA	NA	NA
1834	NA	NA	NA	NA	NA	NA	NA	NA	NA
1835	NA	NA	NA	NA	NA	NA	NA	NA	NA
1836	NA	NA	NA	NA	NA	NA	NA	NA	NA
1837	NA	NA	NA	NA	NA	NA	NA	NA	NA
1838	128	NA	NA	NA	247.55	256.05	255.05	269.95	282.45
1839	124	276.65	266.55	258.45	250.65	257.75	256.25	272.75	280.35
1840	NA	271.05	258.95	249.05	255.15	254.65	261.05	276.35	286.75
1841	130	270.05	258.65	255.65	250.95	259.75	259.15	268.05	283.45
1842	109	275.65	261.15	252.15	256.45	259.55	266.55	277.65	283.05
1843	106	275.15	264.25	260.15	256.45	260.05	265.25	277.25	284.25
1844	118	279.05	263.45	259.45	257.05	253.05	267.45	272.65	281.35
1845	113	275.45	264.75	256.25	256.35	252.85	263.15	276.25	284.45
1846	NA	275.95	262.95	252.35	249.25	262.95	265.05	268.05	284.95
1847	109	270.25	264.05	262.85	258.05	261.35	262.15	275.35	284.25
1848	127	275.35	266.85	252.85	246.25	255.45	260.55	272.25	281.95
1849	111	274.35	264.85	258.65	258.75	255.65	267.05	272.65	280.75
1850	106	276.55	262.25	256.85	247.75	255.25	267.35	274.15	282.65
1851	133	269.85	261.45	261.35	253.85	257.15	261.25	267.65	280.75
1852	112	274.85	259.85	261.05	254.65	251.35	261.25	275.65	285.25
1853	147	276.65	261.45	261.85	248.35	251.45	262.05	268.15	281.75
1854	113	272.95	261.35	258.65	252.75	258.35	265.05	277.55	283.05
1855	105	277.35	263.35	258.15	251.35	262.65	263.45	277.85	284.05
1856	119	276.05	264.45	257.05	258.65	253.95	262.65	274.25	282.25
1857	127	275.65	266.85	264.45	256.85	253.35	260.45	269.75	280.65
1858	107	273.15	261.65	262.55	257.15	256.25	262.05	278.05	285.35
1859	102	275.75	270.85	255.45	258.15	258.65	266.75	278.65	284.35
1860	121	276.85	268.25	259.95	248.25	254.25	254.25	273.05	286.75
1861	114	273.35	262.95	248.45	249.85	252.85	261.15	272.85	284.95
1862	124	274.25	266.35	259.45	245.65	257.75	259.65	271.05	284.25
1863	107	275.95	262.55	254.45	259.55	264.45	263.15	277.55	286.55
1864	117	274.65	266.35	255.45	255.85	250.25	261.35	272.25	284.15
1865	115	277.05	265.55	254.85	256.05	252.85	258.75	274.25	284.65
1866	120	273.55	263.35	257.45	259.25	254.25	261.25	271.45	283.75
1867	107	271.55	267.05	264.05	257.85	255.25	265.45	278.75	283.25
1868	107	273.25	272.05	263.65	256.05	253.25	260.25	277.55	286.65
1869	113	273.75	262.95	255.55	251.55	264.35	257.55	277.15	284.05
1870	113	273.75	265.45	253.15	252.15	253.05	263.15	275.05	285.25
1871	106	275.05	263.05	251.85	254.25	256.65	264.05	277.45	282.35
1872	124	274.05	265.35	258.95	248.75	253.35	263.15	267.65	282.25
1873	123	274.15	264.45	257.45	252.15	257.55	263.45	268.05	283.75
1874	111	276.85	269.35	262.55	258.85	256.55	263.55	278.35	287.85
1875	111	272.15	266.15	256.75	255.65	251.45	263.55	278.15	283.85
1876	117	274.35	261.55	259.95	253.55	257.95	263.05	272.55	283.85
1877	NA	276.75	261.55	255.75	252.85	253.35	266.25	271.95	284.35
1878	NA	276.15	264.65	245.75	251.15	257.05	266.25	275.75	286.85
1879	114	273.85	267.85	254.15	253.45	258.05	264.05	274.55	281.65
1880	122	276.25	262.95	261.55	251.15	257.55	267.45	270.35	284.45
1881	NA	277.25	272.15	260.45	262.95	252.55	264.05	278.05	283.65
1882	NA	275.45	263.05	254.45	258.55	261.95	267.35	272.65	284.75
1883	NA	269.75	262.55	250.35	255.15	255.25	266.95	270.75	281.15
1884	NA	276.35	258.05	258.65	258.25	258.65	256.55	270.25	286.25
1885	118	276.25	262.45	260.75	253.25	252.75	263.65	273.15	282.35
1886	126	274.95	264.35	262.25	258.25	248.65	260.35	271.25	281.85
1887	112	271.05	262.35	262.05	250.65	260.15	266.85	276.35	282.85
1888	112	277.15	269.45	261.75	256.35	253.25	265.75	275.25	286.25
1889	100	276.25	265.75	256.75	252.55	259.35	263.75	275.25	281.55
1890	119	271.75	257.85	253.65	258.05	257.75	260.75	272.95	280.15
1891	119	277.75	258.55	256.85	251.25	256.05	263.15	270.35	282.55
1892	114	274.45	263.55	259.25	254.25	253.55	257.55	272.45	286.15
1893	95	276.35	255.25	257.25	244.95	253.95	269.05	281.45	282.15
1894	117	275.45	270.05	259.95	256.95	261.85	264.35	269.85	284.55
1895	109	276.35	265.85	254.65	251.85	252.55	265.85	274.55	283.95
1896	120	274.75	267.85	257.75	254.15	259.35	259.55	272.55	286.35
1897	114	276.55	267.95	254.85	250.15	256.65	259.55	275.95	281.55
1898	119	275.25	265.65	255.35	261.35	250.35	255.25	272.05	279.05
1899	110	275.75	268.65	265.65	259.45	257.25	264.65	275.45	286.05
1900	116	277.25	268.95	252.45	245.45	254.95	265.85	272.65	287.15
1901	100	276.85	263.05	259.75	254.65	258.55	266.75	276.95	284.25
1902	103	270.25	268.95	257.45	261.85	258.15	265.25	272.75	283.95
1903	122	275.35	263.15	255.85	255.85	264.95	261.75	272.15	282.85
1904	119	272.15	264.05	257.45	258.65	263.15	262.65	271.85	287.25
1905	125	274.95	268.25	264.75	258.05	255.85	257.65	271.25	283.15
1906	NA	NA	NA	NA	NA	NA	NA	NA	NA
1907	NA	NA	NA	NA	NA	NA	NA	NA	NA
1908	NA	NA	NA	NA	NA	NA	NA	NA	NA
1909	NA	NA	NA	NA	NA	NA	NA	NA	NA
1910	NA	NA	NA	NA	NA	NA	NA	NA	NA
1911	NA	NA	NA	NA	NA	NA	NA	NA	NA
1912	NA	NA	NA	NA	NA	NA	NA	NA	NA
1913	NA	NA	NA	NA	NA	NA	NA	NA	NA
1914	NA	NA	NA	NA	NA	NA	NA	NA	NA
1915	NA	NA	NA	NA	NA	NA	NA	NA	NA
1916	NA	NA	NA	NA	NA	NA	NA	NA	NA
1917	NA	NA	NA	NA	NA	NA	NA	NA	NA
1918	NA	NA	NA	NA	NA	NA	NA	NA	NA
1919	NA	NA	NA	NA	NA	NA	NA	NA	NA
1920	NA	NA	NA	NA	NA	NA	NA	NA	NA
1921	NA	NA	NA	NA	NA	NA	NA	NA	NA
1922	NA	NA	NA	NA	NA	NA	NA	NA	NA
1923	NA	NA	NA	NA	NA	NA	NA	NA	NA
1924	NA	NA	NA	NA	NA	NA	NA	NA	NA
1925	NA	NA	NA	NA	NA	NA	NA	NA	NA
1926	NA	NA	NA	NA	NA	NA	NA	NA	NA
1927	NA	NA	NA	NA	NA	NA	NA	NA	NA
1928	NA	NA	NA	NA	NA	NA	NA	NA	NA
1929	NA	NA	NA	NA	NA	NA	NA	NA	NA
1930	NA	NA	NA	NA	NA	NA	NA	NA	NA
1931	NA	NA	NA	NA	NA	NA	NA	NA	NA
1932	NA	NA	NA	NA	NA	NA	NA	NA	NA
1933	NA	NA	NA	NA	NA	NA	NA	NA	NA
1934	NA	NA	NA	NA	NA	NA	NA	NA	NA
1935	NA	NA	NA	NA	NA	NA	NA	NA	NA
1936	NA	NA	NA	NA	NA	NA	NA	NA	NA
1937	NA	NA	NA	NA	NA	NA	NA	NA	NA
1938	NA	NA	NA	NA	NA	NA	NA	NA	NA
1939	NA	NA	NA	NA	NA	NA	NA	NA	NA
1940	NA	NA	NA	NA	NA	NA	NA	NA	NA
1941	NA	NA	NA	NA	NA	NA	NA	NA	NA
1942	NA	NA	NA	NA	NA	NA	NA	NA	NA
1943	NA	NA	NA	NA	NA	NA	NA	NA	NA
1944	NA	NA	NA	NA	NA	NA	NA	NA	NA
1945	NA	NA	NA	NA	NA	NA	NA	NA	NA
1946	NA	NA	NA	NA	NA	NA	NA	NA	NA
1947	NA	NA	NA	NA	NA	NA	NA	NA	NA
1948	NA	NA	NA	NA	NA	NA	NA	NA	NA
1949	NA	NA	NA	NA	NA	NA	NA	NA	NA
1950	NA	NA	NA	NA	NA	NA	NA	NA	NA
1951	NA	NA	NA	NA	NA	NA	NA	NA	NA
1952	NA	NA	NA	NA	NA	NA	NA	NA	NA
1953	NA	NA	NA	NA	NA	NA	NA	NA	NA
1954	NA	NA	NA	NA	NA	NA	NA	NA	NA
1955	NA	NA	NA	NA	NA	NA	NA	NA	NA
1956	NA	NA	NA	NA	NA	NA	NA	NA	NA
1957	NA	NA	NA	NA	NA	NA	NA	NA	NA
1958	NA	NA	NA	NA	NA	NA	NA	NA	NA
1959	NA	NA	NA	NA	NA	NA	NA	NA	NA
1960	NA	NA	NA	NA	NA	NA	NA	NA	NA
1961	NA	NA	NA	NA	NA	NA	NA	NA	NA
1962	NA	NA	NA	NA	NA	NA	NA	NA	NA
1963	NA	NA	NA	NA	NA	NA	NA	NA	NA
1964	NA	NA	NA	NA	NA	NA	NA	NA	NA
1965	NA	NA	NA	NA	NA	NA	NA	NA	NA
1966	NA	NA	NA	NA	NA	NA	NA	NA	NA
1967	NA	NA	NA	NA	NA	NA	NA	NA	NA
1968	NA	NA	NA	NA	NA	NA	NA	NA	NA
1969	NA	NA	NA	NA	NA	NA	NA	NA	NA
1970	NA	NA	NA	NA	NA	NA	NA	NA	NA
1971	NA	NA	NA	NA	NA	NA	NA	NA	NA
1972	NA	NA	NA	NA	NA	NA	NA	NA	NA
1973	NA	NA	NA	NA	NA	NA	NA	NA	NA
1974	NA	NA	NA	NA	NA	NA	NA	NA	NA
1975	NA	NA	NA	NA	NA	NA	NA	NA	NA
1976	NA	NA	NA	NA	NA	NA	NA	NA	NA
1977	NA	NA	NA	NA	NA	NA	NA	NA	NA
1978	NA	NA	NA	NA	NA	NA	NA	NA	NA
1979	NA	NA	NA	NA	NA	NA	NA	NA	NA
1980	NA	NA	NA	NA	NA	NA	NA	NA	NA
1981	NA	NA	NA	NA	NA	NA	NA	NA	NA
1982	NA	NA	NA	NA	NA	NA	NA	NA	NA
1983	NA	NA	NA	NA	NA	NA	NA	NA	NA
1984	NA	NA	NA	NA	NA	NA	NA	NA	NA
1985	NA	NA	NA	NA	NA	NA	NA	NA	NA
1986	NA	NA	NA	NA	NA	NA	NA	NA	NA
1987	NA	NA	NA	NA	NA	NA	NA	NA	NA
1988	NA	NA	NA	NA	NA	NA	NA	NA	NA
1989	NA	NA	NA	NA	NA	NA	NA	NA	NA
1990	NA	NA	NA	NA	NA	NA	NA	NA	NA
1991	NA	NA	NA	NA	NA	NA	NA	NA	NA
1992	NA	NA	NA	NA	NA	NA	NA	NA	NA
1993	NA	NA	NA	NA	NA	NA	NA	NA	NA
1994	NA	NA	NA	NA	NA	NA	NA	NA	NA
1995	NA	NA	NA	NA	NA	NA	NA	NA	NA
1996	NA	NA	NA	NA	NA	NA	NA	NA	NA
1997	NA	NA	NA	NA	NA	NA	NA	NA	NA
1998	NA	NA	NA	NA	NA	NA	NA	NA	NA
1999	NA	NA	NA	NA	NA	NA	NA	NA	NA
2000	NA	NA	NA	NA	NA	NA	NA	NA	NA
2001	NA	NA	NA	NA	NA	NA	NA	NA	NA
2002	NA	NA	NA	NA	NA	NA	NA	NA	NA
2003	NA	NA	NA	NA	NA	NA	NA	NA	NA
