# Supplementary material for: A decade of cold Eurasian winters reconstructed for the early 19th century
Source: Nat Commun. 2022 Apr 19;13:2116. doi: 10.1038/s41467-022-29677-8 (PMC9019108; doi:10.1038/s41467-022-29677-8)
Supplement: Supplementary file 4 — Supplementary Code 1 [file 41467_2022_29677_MOESM4_ESM.zip › Rinput/Randsfjorden_spring.txt]

Year	DOY	Toct	Tnov	Tdec	Tjan	Tfeb	Tmar	Tapr	Tmay
1851	1950	6	7	10.4	60.5	10.7	59.9	NA	NA
1600	NA	NA	NA	NA	NA	NA	NA	NA	NA
1601	NA	NA	NA	NA	NA	NA	NA	NA	NA
1602	NA	NA	NA	NA	NA	NA	NA	NA	NA
1603	NA	NA	NA	NA	NA	NA	NA	NA	NA
1604	NA	NA	NA	NA	NA	NA	NA	NA	NA
1605	NA	NA	NA	NA	NA	NA	NA	NA	NA
1606	NA	NA	NA	NA	NA	NA	NA	NA	NA
1607	NA	NA	NA	NA	NA	NA	NA	NA	NA
1608	NA	NA	NA	NA	NA	NA	NA	NA	NA
1609	NA	NA	NA	NA	NA	NA	NA	NA	NA
1610	NA	NA	NA	NA	NA	NA	NA	NA	NA
1611	NA	NA	NA	NA	NA	NA	NA	NA	NA
1612	NA	NA	NA	NA	NA	NA	NA	NA	NA
1613	NA	NA	NA	NA	NA	NA	NA	NA	NA
1614	NA	NA	NA	NA	NA	NA	NA	NA	NA
1615	NA	NA	NA	NA	NA	NA	NA	NA	NA
1616	NA	NA	NA	NA	NA	NA	NA	NA	NA
1617	NA	NA	NA	NA	NA	NA	NA	NA	NA
1618	NA	NA	NA	NA	NA	NA	NA	NA	NA
1619	NA	NA	NA	NA	NA	NA	NA	NA	NA
1620	NA	NA	NA	NA	NA	NA	NA	NA	NA
1621	NA	NA	NA	NA	NA	NA	NA	NA	NA
1622	NA	NA	NA	NA	NA	NA	NA	NA	NA
1623	NA	NA	NA	NA	NA	NA	NA	NA	NA
1624	NA	NA	NA	NA	NA	NA	NA	NA	NA
1625	NA	NA	NA	NA	NA	NA	NA	NA	NA
1626	NA	NA	NA	NA	NA	NA	NA	NA	NA
1627	NA	NA	NA	NA	NA	NA	NA	NA	NA
1628	NA	NA	NA	NA	NA	NA	NA	NA	NA
1629	NA	NA	NA	NA	NA	NA	NA	NA	NA
1630	NA	NA	NA	NA	NA	NA	NA	NA	NA
1631	NA	NA	NA	NA	NA	NA	NA	NA	NA
1632	NA	NA	NA	NA	NA	NA	NA	NA	NA
1633	NA	NA	NA	NA	NA	NA	NA	NA	NA
1634	NA	NA	NA	NA	NA	NA	NA	NA	NA
1635	NA	NA	NA	NA	NA	NA	NA	NA	NA
1636	NA	NA	NA	NA	NA	NA	NA	NA	NA
1637	NA	NA	NA	NA	NA	NA	NA	NA	NA
1638	NA	NA	NA	NA	NA	NA	NA	NA	NA
1639	NA	NA	NA	NA	NA	NA	NA	NA	NA
1640	NA	NA	NA	NA	NA	NA	NA	NA	NA
1641	NA	NA	NA	NA	NA	NA	NA	NA	NA
1642	NA	NA	NA	NA	NA	NA	NA	NA	NA
1643	NA	NA	NA	NA	NA	NA	NA	NA	NA
1644	NA	NA	NA	NA	NA	NA	NA	NA	NA
1645	NA	NA	NA	NA	NA	NA	NA	NA	NA
1646	NA	NA	NA	NA	NA	NA	NA	NA	NA
1647	NA	NA	NA	NA	NA	NA	NA	NA	NA
1648	NA	NA	NA	NA	NA	NA	NA	NA	NA
1649	NA	NA	NA	NA	NA	NA	NA	NA	NA
1650	NA	NA	NA	NA	NA	NA	NA	NA	NA
1651	NA	NA	NA	NA	NA	NA	NA	NA	NA
1652	NA	NA	NA	NA	NA	NA	NA	NA	NA
1653	NA	NA	NA	NA	NA	NA	NA	NA	NA
1654	NA	NA	NA	NA	NA	NA	NA	NA	NA
1655	NA	NA	NA	NA	NA	NA	NA	NA	NA
1656	NA	NA	NA	NA	NA	NA	NA	NA	NA
1657	NA	NA	NA	NA	NA	NA	NA	NA	NA
1658	NA	NA	NA	NA	NA	NA	NA	NA	NA
1659	NA	NA	NA	NA	NA	NA	NA	NA	NA
1660	NA	NA	NA	NA	NA	NA	NA	NA	NA
1661	NA	NA	NA	NA	NA	NA	NA	NA	NA
1662	NA	NA	NA	NA	NA	NA	NA	NA	NA
1663	NA	NA	NA	NA	NA	NA	NA	NA	NA
1664	NA	NA	NA	NA	NA	NA	NA	NA	NA
1665	NA	NA	NA	NA	NA	NA	NA	NA	NA
1666	NA	NA	NA	NA	NA	NA	NA	NA	NA
1667	NA	NA	NA	NA	NA	NA	NA	NA	NA
1668	NA	NA	NA	NA	NA	NA	NA	NA	NA
1669	NA	NA	NA	NA	NA	NA	NA	NA	NA
1670	NA	NA	NA	NA	NA	NA	NA	NA	NA
1671	NA	NA	NA	NA	NA	NA	NA	NA	NA
1672	NA	NA	NA	NA	NA	NA	NA	NA	NA
1673	NA	NA	NA	NA	NA	NA	NA	NA	NA
1674	NA	NA	NA	NA	NA	NA	NA	NA	NA
1675	NA	NA	NA	NA	NA	NA	NA	NA	NA
1676	NA	NA	NA	NA	NA	NA	NA	NA	NA
1677	NA	NA	NA	NA	NA	NA	NA	NA	NA
1678	NA	NA	NA	NA	NA	NA	NA	NA	NA
1679	NA	NA	NA	NA	NA	NA	NA	NA	NA
1680	NA	NA	NA	NA	NA	NA	NA	NA	NA
1681	NA	NA	NA	NA	NA	NA	NA	NA	NA
1682	NA	NA	NA	NA	NA	NA	NA	NA	NA
1683	NA	NA	NA	NA	NA	NA	NA	NA	NA
1684	NA	NA	NA	NA	NA	NA	NA	NA	NA
1685	NA	NA	NA	NA	NA	NA	NA	NA	NA
1686	NA	NA	NA	NA	NA	NA	NA	NA	NA
1687	NA	NA	NA	NA	NA	NA	NA	NA	NA
1688	NA	NA	NA	NA	NA	NA	NA	NA	NA
1689	NA	NA	NA	NA	NA	NA	NA	NA	NA
1690	NA	NA	NA	NA	NA	NA	NA	NA	NA
1691	NA	NA	NA	NA	NA	NA	NA	NA	NA
1692	NA	NA	NA	NA	NA	NA	NA	NA	NA
1693	NA	NA	NA	NA	NA	NA	NA	NA	NA
1694	NA	NA	NA	NA	NA	NA	NA	NA	NA
1695	NA	NA	NA	NA	NA	NA	NA	NA	NA
1696	NA	NA	NA	NA	NA	NA	NA	NA	NA
1697	NA	NA	NA	NA	NA	NA	NA	NA	NA
1698	NA	NA	NA	NA	NA	NA	NA	NA	NA
1699	NA	NA	NA	NA	NA	NA	NA	NA	NA
1700	NA	NA	NA	NA	NA	NA	NA	NA	NA
1701	NA	NA	NA	NA	NA	NA	NA	NA	NA
1702	NA	NA	NA	NA	NA	NA	NA	NA	NA
1703	NA	NA	NA	NA	NA	NA	NA	NA	NA
1704	NA	NA	NA	NA	NA	NA	NA	NA	NA
1705	NA	NA	NA	NA	NA	NA	NA	NA	NA
1706	NA	NA	NA	NA	NA	NA	NA	NA	NA
1707	NA	NA	NA	NA	NA	NA	NA	NA	NA
1708	NA	NA	NA	NA	NA	NA	NA	NA	NA
1709	NA	NA	NA	NA	NA	NA	NA	NA	NA
1710	NA	NA	NA	NA	NA	NA	NA	NA	NA
1711	NA	NA	NA	NA	NA	NA	NA	NA	NA
1712	NA	NA	NA	NA	NA	NA	NA	NA	NA
1713	NA	NA	NA	NA	NA	NA	NA	NA	NA
1714	NA	NA	NA	NA	NA	NA	NA	NA	NA
1715	NA	NA	NA	NA	NA	NA	NA	NA	NA
1716	NA	NA	NA	NA	NA	NA	NA	NA	NA
1717	NA	NA	NA	NA	NA	NA	NA	NA	NA
1718	NA	NA	NA	NA	NA	NA	NA	NA	NA
1719	NA	NA	NA	NA	NA	NA	NA	NA	NA
1720	NA	NA	NA	NA	NA	NA	NA	NA	NA
1721	NA	NA	NA	NA	NA	NA	NA	NA	NA
1722	NA	NA	NA	NA	NA	NA	NA	NA	NA
1723	NA	NA	NA	NA	NA	NA	NA	NA	NA
1724	NA	NA	NA	NA	NA	NA	NA	NA	NA
1725	NA	NA	NA	NA	NA	NA	NA	NA	NA
1726	NA	NA	NA	NA	NA	NA	NA	NA	NA
1727	NA	NA	NA	NA	NA	NA	NA	NA	NA
1728	NA	NA	NA	NA	NA	NA	NA	NA	NA
1729	NA	NA	NA	NA	NA	NA	NA	NA	NA
1730	NA	NA	NA	NA	NA	NA	NA	NA	NA
1731	NA	NA	NA	NA	NA	NA	NA	NA	NA
1732	NA	NA	NA	NA	NA	NA	NA	NA	NA
1733	NA	NA	NA	NA	NA	NA	NA	NA	NA
1734	NA	NA	NA	NA	NA	NA	NA	NA	NA
1735	NA	NA	NA	NA	NA	NA	NA	NA	NA
1736	NA	NA	NA	NA	NA	NA	NA	NA	NA
1737	NA	NA	NA	NA	NA	NA	NA	NA	NA
1738	NA	NA	NA	NA	NA	NA	NA	NA	NA
1739	NA	NA	NA	NA	NA	NA	NA	NA	NA
1740	NA	NA	NA	NA	NA	NA	NA	NA	NA
1741	NA	NA	NA	NA	NA	NA	NA	NA	NA
1742	NA	NA	NA	NA	NA	NA	NA	NA	NA
1743	NA	NA	NA	NA	NA	NA	NA	NA	NA
1744	NA	NA	NA	NA	NA	NA	NA	NA	NA
1745	NA	NA	NA	NA	NA	NA	NA	NA	NA
1746	NA	NA	NA	NA	NA	NA	NA	NA	NA
1747	NA	NA	NA	NA	NA	NA	NA	NA	NA
1748	NA	NA	NA	NA	NA	NA	NA	NA	NA
1749	NA	NA	NA	NA	NA	NA	NA	NA	NA
1750	NA	NA	NA	NA	NA	NA	NA	NA	NA
1751	NA	NA	NA	NA	NA	NA	NA	NA	NA
1752	NA	NA	NA	NA	NA	NA	NA	NA	NA
1753	NA	NA	NA	NA	NA	NA	NA	NA	NA
1754	NA	NA	NA	NA	NA	NA	NA	NA	NA
1755	NA	NA	NA	NA	NA	NA	NA	NA	NA
1756	NA	NA	NA	NA	NA	NA	NA	NA	NA
1757	NA	NA	NA	NA	NA	NA	NA	NA	NA
1758	135	NA	NA	NA	NA	NA	NA	NA	NA
1759	NA	NA	NA	NA	NA	NA	NA	NA	NA
1760	134	NA	NA	NA	NA	NA	NA	NA	NA
1761	112	NA	NA	NA	NA	NA	NA	NA	NA
1762	125	NA	NA	NA	NA	NA	NA	NA	NA
1763	138	NA	NA	NA	NA	NA	NA	NA	NA
1764	128	NA	NA	NA	NA	NA	NA	NA	NA
1765	142	NA	NA	NA	NA	NA	NA	NA	NA
1766	129	NA	NA	NA	NA	NA	NA	NA	NA
1767	134	NA	NA	NA	NA	NA	NA	NA	NA
1768	121	NA	NA	NA	NA	NA	NA	NA	NA
1769	110	NA	NA	NA	NA	NA	NA	NA	NA
1770	135	NA	NA	NA	NA	NA	NA	NA	NA
1771	142	NA	NA	NA	NA	NA	NA	NA	NA
1772	130	NA	NA	NA	NA	NA	NA	NA	NA
1773	118	NA	NA	NA	NA	NA	NA	NA	NA
1774	134	NA	NA	NA	NA	NA	NA	NA	NA
1775	120	NA	NA	NA	NA	NA	NA	NA	NA
1776	125	NA	NA	NA	NA	NA	NA	NA	NA
1777	132	NA	NA	NA	NA	NA	NA	NA	NA
1778	124	NA	NA	NA	NA	NA	NA	NA	NA
1779	93	NA	NA	NA	NA	NA	NA	NA	NA
1780	NA	NA	NA	NA	NA	NA	NA	NA	NA
1781	123	NA	NA	NA	NA	NA	NA	NA	NA
1782	130	NA	NA	NA	NA	NA	NA	NA	NA
1783	119	NA	NA	NA	NA	NA	NA	NA	NA
1784	139	NA	NA	NA	NA	NA	NA	NA	NA
1785	129	NA	NA	NA	NA	NA	NA	NA	NA
1786	135	NA	NA	NA	NA	NA	NA	NA	NA
1787	132	NA	NA	NA	NA	NA	NA	NA	NA
1788	127	NA	NA	NA	NA	NA	NA	NA	NA
1789	133	NA	NA	NA	NA	NA	NA	NA	NA
1790	71	NA	NA	NA	NA	NA	NA	NA	NA
1791	111	NA	NA	NA	NA	NA	NA	NA	NA
1792	129	NA	NA	NA	NA	NA	NA	NA	NA
1793	129	NA	NA	NA	NA	NA	NA	NA	NA
1794	115	NA	NA	NA	NA	NA	NA	NA	NA
1795	124	NA	NA	NA	NA	NA	NA	NA	NA
1796	NA	NA	NA	NA	NA	NA	NA	NA	NA
1797	131	NA	NA	NA	NA	NA	NA	NA	NA
1798	126	NA	NA	NA	NA	NA	NA	NA	NA
1799	135	NA	NA	NA	NA	NA	NA	NA	NA
1800	125	NA	NA	NA	NA	NA	NA	NA	NA
1801	119	NA	NA	NA	NA	NA	NA	NA	NA
1802	114	NA	NA	NA	NA	NA	NA	NA	NA
1803	109	NA	NA	NA	NA	NA	NA	NA	NA
1804	131	NA	NA	NA	NA	NA	NA	NA	NA
1805	136	NA	NA	NA	NA	NA	NA	NA	NA
1806	137	NA	NA	NA	NA	NA	NA	NA	NA
1807	143	NA	NA	NA	NA	NA	NA	NA	NA
1808	132	NA	NA	NA	NA	NA	NA	NA	NA
1809	138	NA	NA	NA	NA	NA	NA	NA	NA
1810	137	NA	NA	NA	NA	NA	NA	NA	NA
1811	136	NA	NA	NA	NA	NA	NA	NA	NA
1812	140	NA	NA	NA	NA	NA	NA	NA	NA
1813	106	NA	NA	NA	NA	NA	NA	NA	NA
1814	129	NA	NA	NA	NA	NA	NA	NA	NA
1815	118	NA	NA	NA	NA	NA	NA	NA	NA
1816	144	NA	NA	NA	268.35	266.25	268.85	275.45	279.85
1817	124	276.45	272.35	269.95	271.65	272.35	271.15	275.85	281.95
1818	144	274.65	273.75	264.25	268.05	269.05	272.15	273.35	281.55
1819	99	280.05	275.85	273.75	272.75	270.95	272.95	277.45	282.75
1820	117	276.65	269.85	267.85	263.55	273.55	271.15	277.75	282.35
1821	125	278.45	273.25	266.35	265.05	270.35	271.65	278.25	281.55
1822	NA	280.95	274.15	273.75	269.95	275.35	276.35	278.45	282.95
1823	134	279.35	277.15	270.85	264.25	266.95	272.35	275.65	280.95
1824	NA	280.25	273.75	272.15	272.35	272.25	272.55	276.85	281.35
1825	124	276.95	272.35	269.65	272.95	271.15	272.05	277.15	281.55
1826	111	279.55	272.75	272.05	266.35	273.45	274.05	277.25	283.25
1827	130	279.95	273.05	272.25	266.75	264.25	270.95	276.85	282.55
1828	127	278.75	271.25	274.05	267.05	266.25	272.55	274.55	283.25
1829	135	279.35	274.15	270.35	268.85	264.25	268.85	273.95	281.75
1830	128	278.05	269.95	267.75	267.35	265.45	273.35	277.75	282.05
1831	126	278.75	275.45	267.05	265.45	268.55	271.15	276.35	283.05
1832	116	280.85	270.95	271.65	268.85	270.95	274.05	277.95	280.35
1833	130	279.85	274.05	272.25	266.35	270.95	271.15	275.35	283.75
1834	110	280.55	274.25	268.85	268.05	272.55	274.65	276.95	282.35
1835	101	278.05	270.95	269.65	271.15	273.05	274.05	275.85	279.95
1836	128	279.05	272.25	267.55	266.95	269.65	273.45	276.95	282.35
1837	NA	278.95	271.75	265.95	264.75	269.95	268.55	275.65	281.25
1838	NA	279.55	272.95	269.35	264.75	261.35	270.15	273.35	281.25
1839	134	277.35	271.25	268.05	267.05	268.95	266.75	273.45	282.25
1840	113	280.35	272.95	266.95	267.45	269.95	272.35	278.85	281.05
1841	117	276.45	273.35	265.05	263.75	265.45	272.85	277.55	283.75
1842	112	277.35	270.95	271.55	267.75	271.15	273.35	278.95	285.55
1843	NA	278.95	271.35	272.85	269.95	266.95	270.65	275.45	282.55
1844	115	275.85	273.35	271.95	266.55	262.35	268.95	277.45	285.05
1845	128	278.45	271.65	263.05	269.05	260.55	267.25	277.15	282.05
1846	116	276.95	275.45	269.65	268.95	267.95	274.25	276.95	281.55
1847	135	281.95	274.25	265.55	265.45	265.95	270.95	274.05	281.75
1848	113	276.45	276.85	271.65	265.25	268.45	272.35	276.95	284.25
1849	132	277.55	270.65	268.45	264.25	270.15	272.55	275.65	283.55
1850	121	275.85	271.65	266.55	262.35	270.15	270.65	276.15	282.75
1851	120	276.35	271.55	270.35	269.95	269.95	270.45	276.85	280.95
1852	117	279.05	272.55	271.65	270.15	267.75	271.65	275.35	283.55
1853	143	274.95	269.95	269.95	270.95	264.55	266.95	274.35	283.05
1854	96	278.45	274.55	268.95	266.75	270.45	274.95	278.35	283.05
1855	139	278.35	271.15	269.05	266.25	259.05	269.05	275.85	280.55
1856	133	278.35	272.55	265.35	267.35	265.55	270.45	276.65	281.95
1857	133	278.95	268.55	267.95	265.35	270.35	271.65	275.35	283.05
1858	140	280.05	272.35	274.05	271.35	270.35	273.05	277.55	282.55
1859	NA	277.55	269.65	270.65	271.55	272.05	274.05	275.65	284.55
1860	126	277.45	272.85	267.95	267.45	265.95	269.65	275.95	281.35
1861	116	277.45	271.65	263.55	263.75	270.95	272.95	277.35	280.05
1862	128	279.85	271.55	271.15	266.95	264.25	268.35	275.65	284.35
1863	NA	278.95	274.95	269.35	272.25	272.85	272.85	278.05	281.05
1864	130	280.05	275.35	271.35	267.05	275.95	268.35	275.95	280.35
1865	122	275.45	270.15	270.45	269.05	262.55	268.95	276.45	283.75
1866	123	276.15	274.65	272.55	272.55	269.05	267.05	277.95	281.95
1867	145	278.35	270.15	269.65	262.25	270.45	268.95	275.05	278.95
1868	123	279.05	272.55	263.95	266.75	270.95	273.25	277.35	284.75
1869	118	277.95	273.05	270.95	268.95	270.95	269.85	278.35	281.35
1870	123	277.95	270.35	265.35	268.25	263.25	270.65	277.35	283.05
1871	128	276.85	273.45	264.75	265.05	262.05	273.25	275.05	281.95
1872	124	277.35	270.85	267.95	272.05	270.15	271.55	277.95	283.95
1873	122	280.35	275.85	267.55	272.35	270.15	271.15	276.95	280.95
1874	124	277.35	272.75	272.55	273.35	272.15	273.35	277.95	282.05
1875	124	280.95	272.95	264.55	263.95	264.25	269.45	276.95	283.95
1876	124	276.35	270.35	269.05	268.85	267.95	270.95	276.65	282.25
1877	140	277.75	270.65	263.75	266.25	264.05	267.45	274.05	280.25
1878	121	277.35	276.35	270.95	266.95	271.35	273.25	279.55	283.05
1879	128	280.85	272.25	266.75	266.35	265.25	270.35	276.15	283.05
1880	121	278.25	271.65	266.45	267.45	271.65	273.55	277.95	282.75
1881	150	273.35	271.75	266.95	263.75	265.25	266.95	273.35	282.55
1882	124	276.15	274.55	272.95	272.75	271.15	274.75	277.15	283.35
1883	123	278.25	270.95	267.35	267.25	270.65	269.65	278.35	283.35
1884	129	278.35	274.65	269.35	269.35	271.25	273.25	276.95	281.75
1885	124	279.85	272.05	268.25	266.45	271.15	272.25	278.05	280.85
1886	112	276.45	271.75	271.15	269.45	268.85	269.85	276.85	282.25
1887	126	278.25	275.35	266.55	270.95	272.15	273.75	277.15	283.55
1888	134	276.95	271.65	268.45	268.75	264.25	265.85	274.15	281.95
1889	126	277.15	271.75	272.25	270.95	267.35	270.85	277.95	288.25
1890	119	279.55	273.45	271.15	272.95	269.45	273.55	277.35	286.05
1891	122	277.25	273.05	267.35	266.55	270.85	270.85	277.25	282.55
1892	116	280.45	271.95	270.15	265.35	267.85	272.25	277.35	282.25
1893	119	278.35	274.55	267.25	264.25	262.55	273.45	278.35	283.25
1894	118	278.35	270.95	272.55	270.85	270.85	275.05	279.75	281.95
1895	121	276.65	275.35	270.65	265.55	265.05	271.55	277.55	286.95
1896	119	275.95	272.05	268.75	267.75	271.55	272.85	277.75	284.75
1897	124	278.45	270.85	269.35	266.95	268.35	271.35	278.05	283.95
1898	126	277.45	272.95	271.95	273.05	270.45	271.95	276.45	282.25
1899	129	278.95	273.35	271.15	266.95	269.65	271.35	276.65	282.35
1900	126	278.45	276.45	269.15	268.95	264.05	271.15	276.65	281.35
1901	NA	278.85	273.75	270.35	266.85	264.75	271.15	278.45	285.55
1902	NA	281.35	270.85	268.95	271.25	267.05	271.95	276.35	280.75
1903	NA	276.65	272.35	266.45	266.75	273.05	275.65	276.45	283.35
1904	NA	276.95	272.55	270.15	270.95	267.45	271.15	277.25	281.55
1905	NA	279.35	271.65	269.45	269.95	271.55	273.75	276.15	283.75
1906	NA	275.35	272.55	271.75	270.15	270.65	272.25	278.35	283.55
1907	NA	279.05	275.45	270.35	267.55	269.95	273.75	277.35	281.55
1908	NA	282.25	274.65	267.75	268.85	272.75	270.35	277.25	282.55
1909	NA	280.35	272.95	271.75	270.85	267.05	270.15	275.85	280.55
1910	NA	281.05	271.65	269.35	267.95	272.35	274.65	278.25	284.55
1911	NA	278.55	272.25	270.95	269.95	271.55	273.55	278.05	285.55
1912	NA	276.45	273.75	273.05	265.25	268.35	274.65	277.75	283.35
1913	NA	277.15	272.95	272.75	268.25	271.65	274.65	278.75	284.55
1914	NA	279.25	276.35	269.05	266.55	273.35	272.35	279.45	282.55
1915	NA	278.25	273.35	273.75	267.45	270.45	270.85	277.55	282.55
1916	143	275.95	271.15	263.75	271.65	270.15	270.65	277.55	283.35
1917	NA	276.95	275.95	271.15	261.55	266.55	268.95	275.15	283.75
1918	NA	278.85	273.55	268.55	266.05	270.95	272.25	278.45	285.55
1919	NA	280.45	274.75	270.35	270.85	266.05	271.75	276.85	286.25
1920	NA	277.85	269.65	267.05	267.45	272.95	275.65	277.75	283.75
1921	NA	276.35	274.75	270.65	270.85	269.95	276.15	281.35	284.25
1922	NA	279.95	271.65	271.25	267.05	268.95	272.25	275.95	282.95
1923	NA	276.95	273.35	271.95	272.95	267.45	272.95	276.85	281.25
1924	NA	278.55	271.15	267.95	268.85	267.35	269.45	275.85	281.55
1925	NA	279.85	274.05	275.05	272.35	272.95	271.55	278.45	282.95
1926	NA	277.85	269.35	265.25	269.35	267.75	273.75	278.75	282.55
1927	NA	275.45	275.05	268.55	271.65	269.65	274.35	276.65	280.25
1928	NA	277.75	271.15	264.55	269.65	269.95	271.15	277.35	283.25
1929	NA	278.35	273.75	270.35	266.95	264.95	274.65	275.35	282.75
1930	NA	279.05	276.15	274.25	273.95	270.15	273.05	279.35	284.25
1931	NA	279.35	274.55	272.55	267.25	269.95	269.85	276.35	283.25
1932	NA	278.35	276.65	270.45	273.55	272.25	272.15	277.55	283.55
1933	NA	276.65	273.35	273.75	270.35	270.15	273.25	277.95	283.25
1934	NA	279.45	273.05	268.75	272.55	273.05	274.25	277.95	283.75
1935	NA	280.35	274.05	274.75	269.45	271.65	272.95	278.05	282.95
1936	NA	279.35	276.65	271.15	269.95	268.25	273.35	276.95	285.05
1937	NA	277.35	275.15	274.35	270.45	268.35	271.15	279.45	285.05
1938	NA	281.55	273.35	267.95	270.65	272.85	277.55	278.95	282.75
1939	NA	280.35	277.15	271.65	269.85	273.05	273.75	278.45	283.95
1940	NA	NA	NA	NA	NA	NA	NA	NA	NA
1941	NA	NA	NA	NA	NA	NA	NA	NA	NA
1942	NA	NA	NA	NA	NA	NA	NA	NA	NA
1943	NA	279.35	274.75	272.05	267.65	273.75	276.45	279.55	284.15
1944	NA	281.15	274.55	269.75	270.95	271.25	272.95	276.85	281.85
1945	100	280.25	273.75	272.85	267.85	271.45	275.85	279.45	283.15
1946	112	279.55	272.55	270.85	268.75	269.45	272.05	279.85	284.85
1947	121	277.25	275.75	271.95	269.45	260.05	269.05	277.25	287.45
1948	110	278.85	270.65	269.95	266.15	268.95	274.55	279.95	284.95
1949	NA	277.75	273.65	273.85	272.85	273.55	273.05	279.15	284.55
1950	NA	279.75	275.55	271.15	267.75	270.85	274.65	278.95	285.05
1951	111	279.65	272.35	268.75	267.85	271.05	270.05	276.55	282.75
1952	113	279.75	275.65	274.15	269.15	270.75	271.05	279.65	283.85
1953	112	277.25	271.15	269.65	268.45	268.15	275.55	278.45	283.75
1954	119	281.85	276.75	273.75	267.45	265.65	272.85	276.95	285.15
1955	129	278.55	274.45	273.35	268.75	267.15	271.55	276.35	281.35
1956	127	278.75	274.25	267.85	266.25	265.35	272.05	277.45	284.35
1957	108	278.85	271.95	272.35	271.15	270.25	272.35	277.95	282.15
1958	130	279.25	273.95	271.15	268.55	265.65	269.55	276.25	281.95
1959	120	281.15	275.05	269.45	266.45	270.25	274.35	278.65	285.15
1960	108	279.25	276.15	272.15	269.15	266.65	274.15	278.35	285.55
1961	113	277.25	273.85	271.75	268.35	271.55	276.25	278.95	283.85
1962	125	282.75	274.95	267.65	270.65	272.05	269.05	277.85	281.45
1963	132	280.15	273.05	266.85	264.55	264.65	269.75	277.15	283.85
1964	127	280.05	274.35	269.15	270.55	269.75	272.75	278.85	284.55
1965	119	278.55	274.25	270.05	270.25	271.05	272.35	277.85	282.35
1966	134	280.05	270.35	265.85	264.95	263.15	272.95	274.55	282.75
1967	106	278.85	275.05	270.55	265.55	270.25	275.55	277.55	282.35
1968	116	279.95	276.55	269.15	266.25	267.75	273.95	279.55	282.35
1969	128	278.15	271.05	268.85	270.05	265.55	269.95	277.45	283.35
1970	128	280.45	271.65	268.65	265.55	262.35	271.75	275.45	284.85
1971	115	279.55	272.35	271.75	272.55	272.65	271.15	277.85	284.55
1972	117	280.05	272.15	273.75	267.05	270.25	273.05	277.85	284.45
1973	82	279.75	274.55	275.05	272.95	272.65	276.35	277.05	283.55
1974	108	276.65	272.25	270.55	273.25	273.35	274.65	280.65	284.75
1975	127	277.95	274.65	272.55	273.25	269.65	273.65	277.45	284.45
1976	118	280.35	275.65	273.85	268.35	270.65	271.55	277.95	284.65
1977	124	278.15	273.85	268.75	268.75	267.35	273.85	275.65	284.45
1978	123	280.35	274.95	271.05	270.85	266.25	271.75	277.05	284.65
1979	120	279.55	276.95	265.15	265.25	266.55	272.75	277.05	281.65
1980	125	277.85	272.95	269.55	266.55	265.55	270.95	278.55	285.05
1981	131	277.75	271.25	271.85	269.25	269.15	271.05	277.65	285.15
1982	117	278.15	273.65	264.15	265.05	269.45	274.85	278.25	282.95
1983	121	279.25	275.55	271.35	273.85	269.05	274.55	278.55	283.75
1984	112	280.25	274.35	272.05	268.25	270.45	271.85	278.85	285.55
1985	131	281.05	275.95	273.65	264.55	263.95	272.55	275.85	284.75
1986	128	280.65	271.95	266.45	266.45	265.65	273.55	275.75	284.05
1987	127	279.75	277.25	271.35	NA	NA	NA	NA	NA
1988	108	NA	NA	NA	NA	NA	NA	NA	NA
1989	NA	NA	NA	NA	NA	NA	NA	NA	NA
1990	NA	NA	NA	NA	NA	NA	NA	NA	NA
1991	105	NA	NA	NA	NA	NA	NA	NA	NA
1992	NA	NA	NA	NA	NA	NA	NA	NA	NA
1993	110	NA	NA	NA	NA	NA	NA	NA	NA
1994	114	NA	NA	NA	NA	NA	NA	NA	NA
1995	109	NA	NA	NA	NA	NA	NA	NA	NA
1996	126	NA	NA	NA	NA	NA	NA	NA	NA
1997	99	NA	NA	NA	NA	NA	NA	NA	NA
1998	58	NA	NA	NA	NA	NA	NA	NA	NA
1999	119	NA	NA	NA	NA	NA	NA	NA	NA
2000	112	NA	NA	NA	NA	NA	NA	NA	NA
2001	120	NA	NA	NA	NA	NA	NA	NA	NA
2002	109	NA	NA	NA	NA	NA	NA	NA	NA
2003	117	NA	NA	NA	NA	NA	NA	NA	NA
