# Supplementary material for: A decade of cold Eurasian winters reconstructed for the early 19th century
Source: Nat Commun. 2022 Apr 19;13:2116. doi: 10.1038/s41467-022-29677-8 (PMC9019108; doi:10.1038/s41467-022-29677-8)
Supplement: Supplementary file 4 — Supplementary Code 1 [file 41467_2022_29677_MOESM4_ESM.zip › Rinput/Red_River_spring.txt]

Year	DOYoff	Toct	Tnov	Tdec	Tjan	Tfeb	Tmar	Tapr	Tmay
1873	1950	6	7	263	50	262.77	49.9	NA	NA
1600	NA	NA	NA	NA	NA	NA	NA	NA	NA
1601	NA	NA	NA	NA	NA	NA	NA	NA	NA
1602	NA	NA	NA	NA	NA	NA	NA	NA	NA
1603	NA	NA	NA	NA	NA	NA	NA	NA	NA
1604	NA	NA	NA	NA	NA	NA	NA	NA	NA
1605	NA	NA	NA	NA	NA	NA	NA	NA	NA
1606	NA	NA	NA	NA	NA	NA	NA	NA	NA
1607	NA	NA	NA	NA	NA	NA	NA	NA	NA
1608	NA	NA	NA	NA	NA	NA	NA	NA	NA
1609	NA	NA	NA	NA	NA	NA	NA	NA	NA
1610	NA	NA	NA	NA	NA	NA	NA	NA	NA
1611	NA	NA	NA	NA	NA	NA	NA	NA	NA
1612	NA	NA	NA	NA	NA	NA	NA	NA	NA
1613	NA	NA	NA	NA	NA	NA	NA	NA	NA
1614	NA	NA	NA	NA	NA	NA	NA	NA	NA
1615	NA	NA	NA	NA	NA	NA	NA	NA	NA
1616	NA	NA	NA	NA	NA	NA	NA	NA	NA
1617	NA	NA	NA	NA	NA	NA	NA	NA	NA
1618	NA	NA	NA	NA	NA	NA	NA	NA	NA
1619	NA	NA	NA	NA	NA	NA	NA	NA	NA
1620	NA	NA	NA	NA	NA	NA	NA	NA	NA
1621	NA	NA	NA	NA	NA	NA	NA	NA	NA
1622	NA	NA	NA	NA	NA	NA	NA	NA	NA
1623	NA	NA	NA	NA	NA	NA	NA	NA	NA
1624	NA	NA	NA	NA	NA	NA	NA	NA	NA
1625	NA	NA	NA	NA	NA	NA	NA	NA	NA
1626	NA	NA	NA	NA	NA	NA	NA	NA	NA
1627	NA	NA	NA	NA	NA	NA	NA	NA	NA
1628	NA	NA	NA	NA	NA	NA	NA	NA	NA
1629	NA	NA	NA	NA	NA	NA	NA	NA	NA
1630	NA	NA	NA	NA	NA	NA	NA	NA	NA
1631	NA	NA	NA	NA	NA	NA	NA	NA	NA
1632	NA	NA	NA	NA	NA	NA	NA	NA	NA
1633	NA	NA	NA	NA	NA	NA	NA	NA	NA
1634	NA	NA	NA	NA	NA	NA	NA	NA	NA
1635	NA	NA	NA	NA	NA	NA	NA	NA	NA
1636	NA	NA	NA	NA	NA	NA	NA	NA	NA
1637	NA	NA	NA	NA	NA	NA	NA	NA	NA
1638	NA	NA	NA	NA	NA	NA	NA	NA	NA
1639	NA	NA	NA	NA	NA	NA	NA	NA	NA
1640	NA	NA	NA	NA	NA	NA	NA	NA	NA
1641	NA	NA	NA	NA	NA	NA	NA	NA	NA
1642	NA	NA	NA	NA	NA	NA	NA	NA	NA
1643	NA	NA	NA	NA	NA	NA	NA	NA	NA
1644	NA	NA	NA	NA	NA	NA	NA	NA	NA
1645	NA	NA	NA	NA	NA	NA	NA	NA	NA
1646	NA	NA	NA	NA	NA	NA	NA	NA	NA
1647	NA	NA	NA	NA	NA	NA	NA	NA	NA
1648	NA	NA	NA	NA	NA	NA	NA	NA	NA
1649	NA	NA	NA	NA	NA	NA	NA	NA	NA
1650	NA	NA	NA	NA	NA	NA	NA	NA	NA
1651	NA	NA	NA	NA	NA	NA	NA	NA	NA
1652	NA	NA	NA	NA	NA	NA	NA	NA	NA
1653	NA	NA	NA	NA	NA	NA	NA	NA	NA
1654	NA	NA	NA	NA	NA	NA	NA	NA	NA
1655	NA	NA	NA	NA	NA	NA	NA	NA	NA
1656	NA	NA	NA	NA	NA	NA	NA	NA	NA
1657	NA	NA	NA	NA	NA	NA	NA	NA	NA
1658	NA	NA	NA	NA	NA	NA	NA	NA	NA
1659	NA	NA	NA	NA	NA	NA	NA	NA	NA
1660	NA	NA	NA	NA	NA	NA	NA	NA	NA
1661	NA	NA	NA	NA	NA	NA	NA	NA	NA
1662	NA	NA	NA	NA	NA	NA	NA	NA	NA
1663	NA	NA	NA	NA	NA	NA	NA	NA	NA
1664	NA	NA	NA	NA	NA	NA	NA	NA	NA
1665	NA	NA	NA	NA	NA	NA	NA	NA	NA
1666	NA	NA	NA	NA	NA	NA	NA	NA	NA
1667	NA	NA	NA	NA	NA	NA	NA	NA	NA
1668	NA	NA	NA	NA	NA	NA	NA	NA	NA
1669	NA	NA	NA	NA	NA	NA	NA	NA	NA
1670	NA	NA	NA	NA	NA	NA	NA	NA	NA
1671	NA	NA	NA	NA	NA	NA	NA	NA	NA
1672	NA	NA	NA	NA	NA	NA	NA	NA	NA
1673	NA	NA	NA	NA	NA	NA	NA	NA	NA
1674	NA	NA	NA	NA	NA	NA	NA	NA	NA
1675	NA	NA	NA	NA	NA	NA	NA	NA	NA
1676	NA	NA	NA	NA	NA	NA	NA	NA	NA
1677	NA	NA	NA	NA	NA	NA	NA	NA	NA
1678	NA	NA	NA	NA	NA	NA	NA	NA	NA
1679	NA	NA	NA	NA	NA	NA	NA	NA	NA
1680	NA	NA	NA	NA	NA	NA	NA	NA	NA
1681	NA	NA	NA	NA	NA	NA	NA	NA	NA
1682	NA	NA	NA	NA	NA	NA	NA	NA	NA
1683	NA	NA	NA	NA	NA	NA	NA	NA	NA
1684	NA	NA	NA	NA	NA	NA	NA	NA	NA
1685	NA	NA	NA	NA	NA	NA	NA	NA	NA
1686	NA	NA	NA	NA	NA	NA	NA	NA	NA
1687	NA	NA	NA	NA	NA	NA	NA	NA	NA
1688	NA	NA	NA	NA	NA	NA	NA	NA	NA
1689	NA	NA	NA	NA	NA	NA	NA	NA	NA
1690	NA	NA	NA	NA	NA	NA	NA	NA	NA
1691	NA	NA	NA	NA	NA	NA	NA	NA	NA
1692	NA	NA	NA	NA	NA	NA	NA	NA	NA
1693	NA	NA	NA	NA	NA	NA	NA	NA	NA
1694	NA	NA	NA	NA	NA	NA	NA	NA	NA
1695	NA	NA	NA	NA	NA	NA	NA	NA	NA
1696	NA	NA	NA	NA	NA	NA	NA	NA	NA
1697	NA	NA	NA	NA	NA	NA	NA	NA	NA
1698	NA	NA	NA	NA	NA	NA	NA	NA	NA
1699	NA	NA	NA	NA	NA	NA	NA	NA	NA
1700	NA	NA	NA	NA	NA	NA	NA	NA	NA
1701	NA	NA	NA	NA	NA	NA	NA	NA	NA
1702	NA	NA	NA	NA	NA	NA	NA	NA	NA
1703	NA	NA	NA	NA	NA	NA	NA	NA	NA
1704	NA	NA	NA	NA	NA	NA	NA	NA	NA
1705	NA	NA	NA	NA	NA	NA	NA	NA	NA
1706	NA	NA	NA	NA	NA	NA	NA	NA	NA
1707	NA	NA	NA	NA	NA	NA	NA	NA	NA
1708	NA	NA	NA	NA	NA	NA	NA	NA	NA
1709	NA	NA	NA	NA	NA	NA	NA	NA	NA
1710	NA	NA	NA	NA	NA	NA	NA	NA	NA
1711	NA	NA	NA	NA	NA	NA	NA	NA	NA
1712	NA	NA	NA	NA	NA	NA	NA	NA	NA
1713	NA	NA	NA	NA	NA	NA	NA	NA	NA
1714	NA	NA	NA	NA	NA	NA	NA	NA	NA
1715	NA	NA	NA	NA	NA	NA	NA	NA	NA
1716	NA	NA	NA	NA	NA	NA	NA	NA	NA
1717	NA	NA	NA	NA	NA	NA	NA	NA	NA
1718	NA	NA	NA	NA	NA	NA	NA	NA	NA
1719	NA	NA	NA	NA	NA	NA	NA	NA	NA
1720	NA	NA	NA	NA	NA	NA	NA	NA	NA
1721	NA	NA	NA	NA	NA	NA	NA	NA	NA
1722	NA	NA	NA	NA	NA	NA	NA	NA	NA
1723	NA	NA	NA	NA	NA	NA	NA	NA	NA
1724	NA	NA	NA	NA	NA	NA	NA	NA	NA
1725	NA	NA	NA	NA	NA	NA	NA	NA	NA
1726	NA	NA	NA	NA	NA	NA	NA	NA	NA
1727	NA	NA	NA	NA	NA	NA	NA	NA	NA
1728	NA	NA	NA	NA	NA	NA	NA	NA	NA
1729	NA	NA	NA	NA	NA	NA	NA	NA	NA
1730	NA	NA	NA	NA	NA	NA	NA	NA	NA
1731	NA	NA	NA	NA	NA	NA	NA	NA	NA
1732	NA	NA	NA	NA	NA	NA	NA	NA	NA
1733	NA	NA	NA	NA	NA	NA	NA	NA	NA
1734	NA	NA	NA	NA	NA	NA	NA	NA	NA
1735	NA	NA	NA	NA	NA	NA	NA	NA	NA
1736	NA	NA	NA	NA	NA	NA	NA	NA	NA
1737	NA	NA	NA	NA	NA	NA	NA	NA	NA
1738	NA	NA	NA	NA	NA	NA	NA	NA	NA
1739	NA	NA	NA	NA	NA	NA	NA	NA	NA
1740	NA	NA	NA	NA	NA	NA	NA	NA	NA
1741	NA	NA	NA	NA	NA	NA	NA	NA	NA
1742	NA	NA	NA	NA	NA	NA	NA	NA	NA
1743	NA	NA	NA	NA	NA	NA	NA	NA	NA
1744	NA	NA	NA	NA	NA	NA	NA	NA	NA
1745	NA	NA	NA	NA	NA	NA	NA	NA	NA
1746	NA	NA	NA	NA	NA	NA	NA	NA	NA
1747	NA	NA	NA	NA	NA	NA	NA	NA	NA
1748	NA	NA	NA	NA	NA	NA	NA	NA	NA
1749	NA	NA	NA	NA	NA	NA	NA	NA	NA
1750	NA	NA	NA	NA	NA	NA	NA	NA	NA
1751	NA	NA	NA	NA	NA	NA	NA	NA	NA
1752	NA	NA	NA	NA	NA	NA	NA	NA	NA
1753	NA	NA	NA	NA	NA	NA	NA	NA	NA
1754	NA	NA	NA	NA	NA	NA	NA	NA	NA
1755	NA	NA	NA	NA	NA	NA	NA	NA	NA
1756	NA	NA	NA	NA	NA	NA	NA	NA	NA
1757	NA	NA	NA	NA	NA	NA	NA	NA	NA
1758	NA	NA	NA	NA	NA	NA	NA	NA	NA
1759	NA	NA	NA	NA	NA	NA	NA	NA	NA
1760	NA	NA	NA	NA	NA	NA	NA	NA	NA
1761	NA	NA	NA	NA	NA	NA	NA	NA	NA
1762	NA	NA	NA	NA	NA	NA	NA	NA	NA
1763	NA	NA	NA	NA	NA	NA	NA	NA	NA
1764	NA	NA	NA	NA	NA	NA	NA	NA	NA
1765	NA	NA	NA	NA	NA	NA	NA	NA	NA
1766	NA	NA	NA	NA	NA	NA	NA	NA	NA
1767	NA	NA	NA	NA	NA	NA	NA	NA	NA
1768	NA	NA	NA	NA	NA	NA	NA	NA	NA
1769	NA	NA	NA	NA	NA	NA	NA	NA	NA
1770	NA	NA	NA	NA	NA	NA	NA	NA	NA
1771	NA	NA	NA	NA	NA	NA	NA	NA	NA
1772	NA	NA	NA	NA	NA	NA	NA	NA	NA
1773	NA	NA	NA	NA	NA	NA	NA	NA	NA
1774	NA	NA	NA	NA	NA	NA	NA	NA	NA
1775	NA	NA	NA	NA	NA	NA	NA	NA	NA
1776	NA	NA	NA	NA	NA	NA	NA	NA	NA
1777	NA	NA	NA	NA	NA	NA	NA	NA	NA
1778	NA	NA	NA	NA	NA	NA	NA	NA	NA
1779	NA	NA	NA	NA	NA	NA	NA	NA	NA
1780	NA	NA	NA	NA	NA	NA	NA	NA	NA
1781	NA	NA	NA	NA	NA	NA	NA	NA	NA
1782	NA	NA	NA	NA	NA	NA	NA	NA	NA
1783	NA	NA	NA	NA	NA	NA	NA	NA	NA
1784	NA	NA	NA	NA	NA	NA	NA	NA	NA
1785	NA	NA	NA	NA	NA	NA	NA	NA	NA
1786	NA	NA	NA	NA	NA	NA	NA	NA	NA
1787	NA	NA	NA	NA	NA	NA	NA	NA	NA
1788	NA	NA	NA	NA	NA	NA	NA	NA	NA
1789	NA	NA	NA	NA	NA	NA	NA	NA	NA
1790	NA	NA	NA	NA	NA	NA	NA	NA	NA
1791	NA	NA	NA	NA	NA	NA	NA	NA	NA
1792	NA	NA	NA	NA	NA	NA	NA	NA	NA
1793	NA	NA	NA	NA	NA	NA	NA	NA	NA
1794	NA	NA	NA	NA	NA	NA	NA	NA	NA
1795	NA	NA	NA	NA	NA	NA	NA	NA	NA
1796	NA	NA	NA	NA	NA	NA	NA	NA	NA
1797	NA	NA	NA	NA	NA	NA	NA	NA	NA
1798	NA	NA	NA	NA	NA	NA	NA	NA	NA
1799	NA	NA	NA	NA	NA	NA	NA	NA	NA
1800	85	NA	NA	NA	NA	NA	NA	NA	NA
1801	92	NA	NA	NA	NA	NA	NA	NA	NA
1802	114	NA	NA	NA	NA	NA	NA	NA	NA
1803	85	NA	NA	NA	NA	NA	NA	NA	NA
1804	95	NA	NA	NA	NA	NA	NA	NA	NA
1805	NA	NA	NA	NA	NA	NA	NA	NA	NA
1806	114	NA	NA	NA	NA	NA	NA	NA	NA
1807	NA	NA	NA	NA	NA	NA	NA	NA	NA
1808	102	NA	NA	NA	NA	NA	NA	NA	NA
1809	107	NA	NA	NA	NA	NA	NA	NA	NA
1810	NA	NA	NA	NA	NA	NA	NA	NA	NA
1811	NA	NA	NA	NA	NA	NA	NA	NA	NA
1812	NA	NA	NA	NA	NA	NA	NA	NA	NA
1813	106	NA	NA	NA	NA	NA	NA	NA	NA
1814	114	NA	NA	NA	NA	NA	NA	NA	NA
1815	115	NA	NA	NA	NA	NA	NA	NA	NA
1816	113	NA	NA	NA	NA	NA	NA	NA	NA
1817	110	NA	NA	NA	NA	NA	NA	NA	NA
1818	101	NA	NA	NA	NA	NA	NA	NA	NA
1819	NA	NA	NA	NA	NA	NA	NA	NA	NA
1820	NA	NA	NA	NA	NA	NA	NA	NA	NA
1821	122	NA	NA	NA	NA	NA	NA	NA	NA
1822	117	NA	NA	NA	NA	NA	NA	NA	NA
1823	107	NA	NA	NA	NA	NA	NA	NA	NA
1824	NA	NA	NA	NA	NA	NA	NA	NA	NA
1825	104	NA	NA	NA	NA	NA	NA	NA	NA
1826	129	NA	NA	NA	NA	NA	NA	NA	NA
1827	108	NA	NA	NA	NA	NA	NA	NA	NA
1828	116	NA	NA	NA	NA	NA	NA	NA	NA
1829	107	NA	NA	NA	NA	NA	NA	NA	NA
1830	102	NA	NA	NA	NA	NA	NA	NA	NA
1831	NA	NA	NA	NA	NA	NA	NA	NA	NA
1832	109	NA	NA	NA	NA	NA	NA	NA	NA
1833	102	NA	NA	NA	NA	NA	NA	NA	NA
1834	NA	NA	NA	NA	NA	NA	NA	NA	NA
1835	113	NA	NA	NA	NA	NA	NA	NA	NA
1836	106	NA	NA	NA	NA	NA	NA	NA	NA
1837	121	NA	NA	NA	NA	NA	NA	NA	NA
1838	NA	NA	NA	NA	NA	NA	NA	NA	NA
1839	NA	NA	NA	NA	NA	NA	NA	NA	NA
1840	118	NA	NA	NA	NA	NA	NA	NA	NA
1841	127	NA	NA	NA	NA	NA	NA	NA	NA
1842	101	NA	NA	NA	NA	NA	NA	NA	NA
1843	114	NA	NA	NA	NA	NA	NA	NA	NA
1844	104	NA	NA	NA	NA	NA	NA	NA	NA
1845	105	NA	NA	NA	NA	NA	NA	NA	NA
1846	118	NA	NA	NA	NA	NA	NA	NA	NA
1847	118	NA	NA	NA	NA	NA	NA	NA	NA
1848	NA	NA	NA	NA	NA	NA	NA	NA	NA
1849	121	NA	NA	NA	NA	NA	NA	NA	NA
1850	121	NA	NA	NA	NA	NA	NA	NA	NA
1851	NA	NA	NA	NA	NA	NA	NA	NA	NA
1852	117	NA	NA	NA	NA	NA	NA	NA	NA
1853	105	NA	NA	NA	NA	NA	NA	NA	NA
1854	107	NA	NA	NA	NA	NA	NA	NA	NA
1855	110	NA	NA	NA	NA	NA	NA	NA	NA
1856	111	NA	NA	NA	NA	NA	NA	NA	NA
1857	124	NA	NA	NA	NA	NA	NA	NA	NA
1858	91	NA	NA	NA	NA	NA	NA	NA	NA
1859	NA	NA	NA	NA	NA	NA	NA	NA	NA
1860	105	NA	NA	NA	NA	NA	NA	NA	NA
1861	99	NA	NA	NA	NA	NA	NA	NA	NA
1862	120	NA	NA	NA	NA	NA	NA	NA	NA
1863	108	NA	NA	NA	NA	NA	NA	NA	NA
1864	117	NA	NA	NA	NA	NA	NA	NA	NA
1865	117	NA	NA	NA	NA	NA	NA	NA	NA
1866	124	NA	NA	NA	NA	NA	NA	NA	NA
1867	118	NA	NA	NA	NA	NA	NA	NA	NA
1868	113	NA	NA	NA	NA	NA	NA	NA	NA
1869	113	NA	NA	NA	NA	NA	NA	NA	NA
1870	103	NA	NA	NA	NA	NA	NA	NA	NA
1871	115	NA	NA	NA	NA	NA	NA	NA	NA
1872	124	NA	NA	NA	NA	NA	NA	NA	NA
1873	118	278.15	264.45	249.45	251.45	255.65	260.55	273.75	283.65
1874	122	274.15	261.25	256.85	251.35	254.95	259.35	269.35	285.25
1875	120	278.75	264.05	255.85	248.25	246.05	259.95	271.95	283.95
1876	117	274.85	258.75	257.35	250.45	249.35	257.85	273.95	283.75
1877	114	275.05	261.95	250.25	249.85	263.15	256.75	272.25	285.05
1878	80	275.45	267.75	268.65	258.85	266.95	273.65	279.55	280.95
1879	104	273.95	271.35	257.95	252.35	249.45	261.95	276.45	284.25
1880	117	278.65	265.55	246.15	254.55	253.05	257.45	270.95	284.45
1881	116	275.55	260.95	252.85	249.05	255.65	265.45	271.75	286.15
1882	112	273.55	262.05	259.55	252.95	257.55	260.15	272.95	281.95
1883	115	277.35	265.25	254.65	245.25	250.95	257.85	272.45	279.65
1884	113	274.45	262.35	253.25	248.35	247.85	258.95	272.85	283.75
1885	114	276.45	264.25	252.55	247.15	249.85	258.85	274.15	282.15
1886	105	275.35	268.15	258.45	245.95	254.45	262.35	277.95	283.95
1887	113	279.05	263.35	252.05	245.85	250.05	259.45	273.95	285.25
1888	117	272.35	263.85	253.95	246.05	252.75	257.55	272.35	279.35
1889	98	276.45	267.95	261.05	257.15	252.15	269.35	277.75	282.15
1890	113	276.05	266.85	258.35	247.35	250.45	258.45	275.35	277.95
1891	109	277.75	270.75	261.45	258.15	250.75	259.65	279.15	282.65
1892	109	277.45	263.25	261.15	250.25	255.45	264.05	272.65	279.75
1893	123	278.65	262.65	253.45	248.75	249.45	258.75	269.25	282.65
1894	109	275.35	262.45	250.65	250.15	255.25	264.75	275.95	283.25
1895	100	276.65	263.95	261.95	249.65	253.95	261.55	280.05	283.75
1896	114	275.15	263.75	258.25	251.75	256.95	260.75	273.95	284.35
1897	108	274.65	257.75	259.75	252.95	254.25	260.05	275.95	283.25
1898	112	278.55	262.25	256.05	255.95	256.65	262.75	275.15	283.35
1899	113	274.75	264.55	256.15	251.15	250.05	255.65	274.15	281.95
1900	108	277.35	273.05	259.25	257.55	250.95	260.75	280.35	285.75
1901	103	279.35	262.75	259.05	251.95	253.95	262.55	277.55	286.25
1902	98	278.75	266.35	259.05	258.05	259.55	268.35	274.55	284.35
1903	108	277.15	268.35	256.25	255.15	255.35	263.75	275.95	283.95
1904	116	278.85	264.25	255.05	252.15	249.55	260.95	273.35	283.55
1905	100	277.95	271.65	257.25	250.95	254.65	266.95	275.15	281.75
1906	102	275.05	268.75	260.25	257.55	254.95	262.75	279.95	280.95
1907	113	276.95	268.35	254.95	247.55	256.35	263.35	269.45	275.95
1908	106	276.85	267.95	261.75	258.25	258.75	259.25	275.95	282.75
1909	108	277.95	268.95	259.35	252.35	254.05	263.25	270.65	282.55
1910	82	277.35	267.55	255.15	256.75	253.15	272.85	277.75	280.95
1911	100	279.85	264.95	257.15	248.15	257.35	266.95	276.85	284.35
1912	102	277.75	263.75	260.75	247.35	257.35	262.25	276.65	283.55
1913	101	278.25	269.85	260.75	250.15	253.25	259.25	279.45	281.55
1914	104	274.15	271.15	264.35	258.05	248.95	265.35	273.95	284.55
1915	102	282.25	268.35	254.55	254.05	261.95	266.55	280.95	283.25
1916	103	278.75	267.35	260.25	250.05	254.35	262.05	274.55	281.35
1917	100	274.35	268.85	254.55	249.35	250.55	264.75	273.35	282.25
1918	88	272.25	272.15	251.75	250.95	254.95	269.95	277.25	281.25
1919	97	278.35	270.65	261.25	259.95	256.05	262.35	276.95	285.95
1920	101	272.25	261.25	254.75	251.65	257.25	263.75	270.35	284.05
1921	95	280.95	267.85	260.25	257.75	259.95	262.55	275.05	283.95
1922	74	278.95	263.95	260.25	255.55	254.05	267.45	276.95	287.25
1923	105	277.95	271.65	255.25	254.95	254.15	257.35	272.85	284.05
1924	97	277.95	272.95	263.75	251.95	260.55	267.05	273.75	278.75
1925	85	282.05	264.95	252.15	254.05	256.15	264.95	278.75	282.05
1926	89	272.25	267.55	259.25	257.25	260.95	263.55	275.05	285.95
1927	81	275.85	263.35	255.75	255.05	257.35	269.15	275.95	280.85
1928	96	279.35	263.35	252.25	258.55	260.75	265.75	272.75	284.95
1929	86	276.65	270.65	263.55	248.25	253.65	266.95	276.15	280.35
1930	98	279.25	264.25	256.05	249.75	260.55	264.35	277.95	281.75
1931	97	275.35	267.95	261.85	259.95	264.45	265.55	277.65	282.25
1932	104	281.15	271.35	265.15	257.95	257.55	259.65	275.75	284.95
1933	107	274.95	264.75	255.95	255.75	253.45	263.95	274.95	284.85
1934	103	274.65	264.15	251.95	257.65	257.05	262.45	275.55	285.65
1935	106	279.65	271.05	257.25	250.25	263.25	264.45	274.55	282.65
1936	110	276.85	261.95	258.55	247.15	246.65	264.55	271.05	286.45
1937	108	274.15	266.15	259.85	247.35	256.05	263.95	275.45	285.15
1938	89	277.15	267.35	257.55	254.15	257.05	270.15	275.45	283.25
1939	106	281.45	264.95	260.25	256.95	249.45	262.35	275.05	285.35
1940	112	274.95	271.65	266.05	255.85	259.65	263.95	274.55	283.45
1941	102	281.55	265.85	261.55	256.95	256.85	264.15	277.85	285.95
1942	96	277.85	267.55	261.85	260.85	257.45	269.85	277.25	281.65
1943	99	279.85	266.15	255.25	249.65	257.55	259.95	276.55	281.45
1944	110	280.55	268.75	261.85	261.65	255.85	261.65	277.15	285.55
1945	83	279.35	269.95	260.05	256.65	258.65	270.85	272.45	279.35
1946	85	277.25	265.45	255.95	255.15	254.85	271.05	278.95	282.45
1947	105	276.35	265.45	257.55	258.25	254.25	263.45	274.15	280.15
1948	109	282.25	265.45	257.05	254.05	254.85	261.35	274.05	284.45
1949	101	280.45	268.85	257.85	253.45	251.05	263.25	278.15	283.85
1950	114	277.45	271.35	256.55	245.55	255.05	261.35	270.65	281.45
1951	101	279.35	264.55	255.25	252.85	258.15	261.95	274.65	285.75
1952	109	276.45	265.15	256.75	253.15	262.15	264.95	281.15	284.05
1953	104	276.55	270.05	263.65	256.25	257.95	266.05	274.35	283.05
1954	107	282.05	272.35	261.45	249.15	265.25	263.85	272.85	280.15
1955	99	278.05	271.65	263.85	255.35	254.95	258.35	280.85	285.15
1956	114	279.15	263.15	254.25	255.45	255.65	261.65	271.35	281.35
1957	95	280.35	269.55	258.55	251.75	257.25	266.05	276.35	284.85
1958	101	279.55	268.35	261.95	260.35	257.75	269.95	278.05	284.55
1959	105	279.55	267.75	254.95	251.45	254.35	266.05	275.75	282.15
1960	103	274.55	263.55	265.15	255.55	258.35	261.55	274.45	284.95
1961	110	279.15	268.15	257.65	255.45	261.05	268.05	273.75	283.45
1962	115	278.85	269.25	255.65	252.15	252.65	264.35	272.55	283.05
1963	101	280.45	270.75	260.15	251.95	255.55	266.85	277.15	282.15
1964	109	285.05	270.75	256.55	258.05	259.95	260.65	277.45	285.05
1965	108	279.15	268.25	253.95	251.05	254.85	258.85	275.95	282.95
1966	96	279.75	265.35	262.75	245.95	253.75	267.15	273.85	281.45
1967	106	277.75	262.85	256.95	255.35	251.55	263.85	273.05	280.75
1968	105	277.05	269.05	260.95	254.25	255.45	268.85	276.45	281.95
1969	106	278.35	270.25	257.95	250.75	258.75	261.85	278.55	283.15
1970	111	275.15	269.35	262.45	252.75	256.45	259.55	274.05	281.95
1971	104	278.65	267.95	255.35	250.55	259.25	266.45	275.85	283.45
1972	108	279.05	267.05	258.25	250.95	253.55	265.05	275.95	287.45
1973	90	275.35	266.25	253.75	258.85	259.05	273.05	275.15	283.95
1974	112	280.65	265.75	257.25	250.55	255.35	262.05	274.55	281.25
1975	109	278.15	269.55	264.25	257.05	256.35	262.35	274.75	285.05
1976	101	279.55	270.95	258.55	254.95	261.75	263.45	278.85	285.15
1977	101	275.95	266.85	254.65	252.15	261.35	269.75	280.15	290.35
1978	98	279.75	268.05	255.75	251.75	255.35	264.85	276.15	287.15
1979	117	278.95	264.75	254.95	250.15	251.25	263.15	272.05	279.95
1980	103	277.15	267.95	263.05	254.35	256.95	263.15	280.65	288.75
1981	89	276.45	270.85	257.35	258.65	262.65	271.65	277.25	283.55
1982	101	278.05	273.65	259.85	247.65	258.25	265.55	275.35	286.05
1983	82	278.85	266.95	262.95	260.35	262.25	268.05	275.85	280.95
1984	99	278.25	270.85	252.45	256.05	266.05	265.65	279.85	282.85
1985	92	279.05	267.85	255.15	254.95	255.85	269.95	278.95	285.75
1986	95	277.75	260.85	255.05	259.65	257.75	268.35	277.25	286.65
1987	95	278.05	263.15	262.65	260.95	266.35	267.95	281.55	287.45
1988	102	276.15	271.95	264.55	254.55	257.05	268.25	277.75	287.25
1989	107	276.35	268.35	259.95	256.95	254.25	262.55	275.25	286.45
1990	101	278.45	264.95	252.95	261.15	258.05	268.55	275.45	282.95
1991	104	277.95	268.45	256.45	253.85	262.65	267.25	279.85	287.25
1992	85	274.45	264.15	261.75	261.15	262.55	268.35	275.15	285.15
1993	99	277.65	267.95	256.15	255.85	257.75	267.15	276.95	283.85
1994	93	275.65	267.05	259.95	249.55	254.85	270.25	276.55	285.05
1995	NA	NA	NA	NA	NA	NA	NA	NA	NA
1996	NA	NA	NA	NA	NA	NA	NA	NA	NA
1997	NA	NA	NA	NA	NA	NA	NA	NA	NA
1998	NA	NA	NA	NA	NA	NA	NA	NA	NA
1999	NA	NA	NA	NA	NA	NA	NA	NA	NA
2000	NA	NA	NA	NA	NA	NA	NA	NA	NA
2001	NA	NA	NA	NA	NA	NA	NA	NA	NA
2002	NA	NA	NA	NA	NA	NA	NA	NA	NA
2003	NA	NA	NA	NA	NA	NA	NA	NA	NA
