# Supplementary material for: A decade of cold Eurasian winters reconstructed for the early 19th century
Source: Nat Commun. 2022 Apr 19;13:2116. doi: 10.1038/s41467-022-29677-8 (PMC9019108; doi:10.1038/s41467-022-29677-8)
Supplement: Supplementary file 4 — Supplementary Code 1 [file 41467_2022_29677_MOESM4_ESM.zip › Rinput/Tallinn_spring.txt]

Year	DOY1	Toct	Tnov	Tdec	Tjan	Tfeb	Tmar	Tapr	Tmay
1851	1950	4	7	24.7	59.5	24.8	59.42	NA	NA
1600	120	NA	NA	NA	NA	NA	NA	NA	NA
1601	143	NA	NA	NA	NA	NA	NA	NA	NA
1602	117	NA	NA	NA	NA	NA	NA	NA	NA
1603	103	NA	NA	NA	NA	NA	NA	NA	NA
1604	122	NA	NA	NA	NA	NA	NA	NA	NA
1605	117	NA	NA	NA	NA	NA	NA	NA	NA
1606	124	NA	NA	NA	NA	NA	NA	NA	NA
1607	109	NA	NA	NA	NA	NA	NA	NA	NA
1608	123	NA	NA	NA	NA	NA	NA	NA	NA
1609	113	NA	NA	NA	NA	NA	NA	NA	NA
1610	111	NA	NA	NA	NA	NA	NA	NA	NA
1611	115	NA	NA	NA	NA	NA	NA	NA	NA
1612	136	NA	NA	NA	NA	NA	NA	NA	NA
1613	101	NA	NA	NA	NA	NA	NA	NA	NA
1614	102	NA	NA	NA	NA	NA	NA	NA	NA
1615	98	NA	NA	NA	NA	NA	NA	NA	NA
1616	135	NA	NA	NA	NA	NA	NA	NA	NA
1617	NA	NA	NA	NA	NA	NA	NA	NA	NA
1618	105	NA	NA	NA	NA	NA	NA	NA	NA
1619	130	NA	NA	NA	NA	NA	NA	NA	NA
1620	97	NA	NA	NA	NA	NA	NA	NA	NA
1621	134	NA	NA	NA	NA	NA	NA	NA	NA
1622	125	NA	NA	NA	NA	NA	NA	NA	NA
1623	109	NA	NA	NA	NA	NA	NA	NA	NA
1624	129	NA	NA	NA	NA	NA	NA	NA	NA
1625	122	NA	NA	NA	NA	NA	NA	NA	NA
1626	106	NA	NA	NA	NA	NA	NA	NA	NA
1627	137	NA	NA	NA	NA	NA	NA	NA	NA
1628	117	NA	NA	NA	NA	NA	NA	NA	NA
1629	116	NA	NA	NA	NA	NA	NA	NA	NA
1630	110	NA	NA	NA	NA	NA	NA	NA	NA
1631	108	NA	NA	NA	NA	NA	NA	NA	NA
1632	105	NA	NA	NA	NA	NA	NA	NA	NA
1633	101	NA	NA	NA	NA	NA	NA	NA	NA
1634	81	NA	NA	NA	NA	NA	NA	NA	NA
1635	115	NA	NA	NA	NA	NA	NA	NA	NA
1636	108	NA	NA	NA	NA	NA	NA	NA	NA
1637	138	NA	NA	NA	NA	NA	NA	NA	NA
1638	118	NA	NA	NA	NA	NA	NA	NA	NA
1639	95	NA	NA	NA	NA	NA	NA	NA	NA
1640	129	NA	NA	NA	NA	NA	NA	NA	NA
1641	96	NA	NA	NA	NA	NA	NA	NA	NA
1642	101	NA	NA	NA	NA	NA	NA	NA	NA
1643	114	NA	NA	NA	NA	NA	NA	NA	NA
1644	128	NA	NA	NA	NA	NA	NA	NA	NA
1645	109	NA	NA	NA	NA	NA	NA	NA	NA
1646	110	NA	NA	NA	NA	NA	NA	NA	NA
1647	110	NA	NA	NA	NA	NA	NA	NA	NA
1648	119	NA	NA	NA	NA	NA	NA	NA	NA
1649	127	NA	NA	NA	NA	NA	NA	NA	NA
1650	119	NA	NA	NA	NA	NA	NA	NA	NA
1651	NA	NA	NA	NA	NA	NA	NA	NA	NA
1652	103	NA	NA	NA	NA	NA	NA	NA	NA
1653	112	NA	NA	NA	NA	NA	NA	NA	NA
1654	NA	NA	NA	NA	NA	NA	NA	NA	NA
1655	100	NA	NA	NA	NA	NA	NA	NA	NA
1656	111	NA	NA	NA	NA	NA	NA	NA	NA
1657	102	NA	NA	NA	NA	NA	NA	NA	NA
1658	130	NA	NA	NA	NA	NA	NA	NA	NA
1659	90	NA	NA	NA	NA	NA	NA	NA	NA
1660	114	NA	NA	NA	NA	NA	NA	NA	NA
1661	88	NA	NA	NA	NA	NA	NA	NA	NA
1662	NA	NA	NA	NA	NA	NA	NA	NA	NA
1663	100	NA	NA	NA	NA	NA	NA	NA	NA
1664	121	NA	NA	NA	NA	NA	NA	NA	NA
1665	107	NA	NA	NA	NA	NA	NA	NA	NA
1666	98	NA	NA	NA	NA	NA	NA	NA	NA
1667	124	NA	NA	NA	NA	NA	NA	NA	NA
1668	NA	NA	NA	NA	NA	NA	NA	NA	NA
1669	127	NA	NA	NA	NA	NA	NA	NA	NA
1670	120	NA	NA	NA	NA	NA	NA	NA	NA
1671	128	NA	NA	NA	NA	NA	NA	NA	NA
1672	116	NA	NA	NA	NA	NA	NA	NA	NA
1673	108	NA	NA	NA	NA	NA	NA	NA	NA
1674	145	NA	NA	NA	NA	NA	NA	NA	NA
1675	116	NA	NA	NA	NA	NA	NA	NA	NA
1676	91	NA	NA	NA	NA	NA	NA	NA	NA
1677	114	NA	NA	NA	NA	NA	NA	NA	NA
1678	119	NA	NA	NA	NA	NA	NA	NA	NA
1679	108	NA	NA	NA	NA	NA	NA	NA	NA
1680	104	NA	NA	NA	NA	NA	NA	NA	NA
1681	83	NA	NA	NA	NA	NA	NA	NA	NA
1682	111	NA	NA	NA	NA	NA	NA	NA	NA
1683	NA	NA	NA	NA	NA	NA	NA	NA	NA
1684	113	NA	NA	NA	NA	NA	NA	NA	NA
1685	133	NA	NA	NA	NA	NA	NA	NA	NA
1686	113	NA	NA	NA	NA	NA	NA	NA	NA
1687	102	NA	NA	NA	NA	NA	NA	NA	NA
1688	95	NA	NA	NA	NA	NA	NA	NA	NA
1689	109	NA	NA	NA	NA	NA	NA	NA	NA
1690	70	NA	NA	NA	NA	NA	NA	NA	NA
1691	124	NA	NA	NA	NA	NA	NA	NA	NA
1692	121	NA	NA	NA	NA	NA	NA	NA	NA
1693	84	NA	NA	NA	NA	NA	NA	NA	NA
1694	104	NA	NA	NA	NA	NA	NA	NA	NA
1695	122	NA	NA	NA	NA	NA	NA	NA	NA
1696	100	NA	NA	NA	NA	NA	NA	NA	NA
1697	120	NA	NA	NA	NA	NA	NA	NA	NA
1698	80	NA	NA	NA	NA	NA	NA	NA	NA
1699	102	NA	NA	NA	NA	NA	NA	NA	NA
1700	106	NA	NA	NA	NA	NA	NA	NA	NA
1701	105	NA	NA	NA	NA	NA	NA	NA	NA
1702	74	NA	NA	NA	NA	NA	NA	NA	NA
1703	109	NA	NA	NA	NA	NA	NA	NA	NA
1704	110	NA	NA	NA	NA	NA	NA	NA	NA
1705	87	NA	NA	NA	NA	NA	NA	NA	NA
1706	117	NA	NA	NA	NA	NA	NA	NA	NA
1707	104	NA	NA	NA	NA	NA	NA	NA	NA
1708	124	NA	NA	NA	NA	NA	NA	NA	NA
1709	127	NA	NA	NA	NA	NA	NA	NA	NA
1710	120	NA	NA	NA	NA	NA	NA	NA	NA
1711	112	NA	NA	NA	NA	NA	NA	NA	NA
1712	67	NA	NA	NA	NA	NA	NA	NA	NA
1713	59	NA	NA	NA	NA	NA	NA	NA	NA
1714	79	NA	NA	NA	NA	NA	NA	NA	NA
1715	108	NA	NA	NA	NA	NA	NA	NA	NA
1716	114	NA	NA	NA	NA	NA	NA	NA	NA
1717	113	NA	NA	NA	NA	NA	NA	NA	NA
1718	111	NA	NA	NA	NA	NA	NA	NA	NA
1719	128	NA	NA	NA	NA	NA	NA	NA	NA
1720	111	NA	NA	NA	NA	NA	NA	NA	NA
1721	121	NA	NA	NA	NA	NA	NA	NA	NA
1722	110	NA	NA	NA	NA	NA	NA	NA	NA
1723	72	NA	NA	NA	NA	NA	NA	NA	NA
1724	74	NA	NA	NA	NA	NA	NA	NA	NA
1725	NA	NA	NA	NA	NA	NA	NA	NA	NA
1726	101	NA	NA	NA	NA	NA	NA	NA	NA
1727	121	NA	NA	NA	NA	NA	NA	NA	NA
1728	78	NA	NA	NA	NA	NA	NA	NA	NA
1729	126	NA	NA	NA	NA	NA	NA	NA	NA
1730	111	NA	NA	NA	NA	NA	NA	NA	NA
1731	125	NA	NA	NA	NA	NA	NA	NA	NA
1732	104	NA	NA	NA	NA	NA	NA	NA	NA
1733	NA	NA	NA	NA	NA	NA	NA	NA	NA
1734	82	NA	NA	NA	NA	NA	NA	NA	NA
1735	71	NA	NA	NA	NA	NA	NA	NA	NA
1736	113	NA	NA	NA	NA	NA	NA	NA	NA
1737	70	NA	NA	NA	NA	NA	NA	NA	NA
1738	NA	NA	NA	NA	NA	NA	NA	NA	NA
1739	103	NA	NA	NA	NA	NA	NA	NA	NA
1740	133	NA	NA	NA	NA	NA	NA	NA	NA
1741	121	NA	NA	NA	NA	NA	NA	NA	NA
1742	127	NA	NA	NA	NA	NA	NA	NA	NA
1743	NA	NA	NA	NA	NA	NA	NA	NA	NA
1744	112	NA	NA	NA	NA	NA	NA	NA	NA
1745	111	NA	NA	NA	NA	NA	NA	NA	NA
1746	115	NA	NA	NA	NA	NA	NA	NA	NA
1747	123	NA	NA	NA	NA	NA	NA	NA	NA
1748	118	NA	NA	NA	NA	NA	NA	NA	NA
1749	126	NA	NA	NA	NA	NA	NA	NA	NA
1750	NA	NA	NA	NA	NA	NA	NA	NA	NA
1751	121	NA	NA	NA	NA	NA	NA	NA	NA
1752	109	NA	NA	NA	NA	NA	NA	NA	NA
1753	83	NA	NA	NA	NA	NA	NA	NA	NA
1754	109	NA	NA	NA	NA	NA	NA	NA	NA
1755	108	NA	NA	NA	NA	NA	NA	NA	NA
1756	NA	NA	NA	NA	NA	NA	NA	NA	NA
1757	92	NA	NA	NA	NA	NA	NA	NA	NA
1758	128	NA	NA	NA	NA	NA	NA	NA	NA
1759	75	NA	NA	NA	NA	NA	NA	NA	NA
1760	148	NA	NA	NA	NA	NA	NA	NA	NA
1761	128	NA	NA	NA	NA	NA	NA	NA	NA
1762	94	NA	NA	NA	NA	NA	NA	NA	NA
1763	125	NA	NA	NA	NA	NA	NA	NA	NA
1764	122	NA	NA	NA	NA	NA	NA	NA	NA
1765	93	NA	NA	NA	NA	NA	NA	NA	NA
1766	106	NA	NA	NA	NA	NA	NA	NA	NA
1767	117	NA	NA	NA	NA	NA	NA	NA	NA
1768	135	NA	NA	NA	NA	NA	NA	NA	NA
1769	102	NA	NA	NA	NA	NA	NA	NA	NA
1770	122	NA	NA	NA	NA	NA	NA	NA	NA
1771	139	NA	NA	NA	NA	NA	NA	NA	NA
1772	112	NA	NA	NA	NA	NA	NA	NA	NA
1773	105	NA	NA	NA	NA	NA	NA	NA	NA
1774	109	NA	NA	NA	NA	NA	NA	NA	NA
1775	136	NA	NA	NA	NA	NA	NA	NA	NA
1776	120	NA	NA	NA	NA	NA	NA	NA	NA
1777	118	NA	NA	NA	NA	NA	NA	NA	NA
1778	107	NA	NA	NA	NA	NA	NA	NA	NA
1779	81	NA	NA	NA	NA	NA	NA	NA	NA
1780	91	NA	NA	NA	NA	NA	NA	NA	NA
1781	110	NA	NA	NA	NA	NA	NA	NA	NA
1782	131	NA	NA	NA	NA	NA	NA	NA	NA
1783	127	NA	NA	NA	NA	NA	NA	NA	NA
1784	121	NA	NA	NA	NA	NA	NA	NA	NA
1785	138	NA	NA	NA	NA	NA	NA	NA	NA
1786	126	NA	NA	NA	NA	NA	NA	NA	NA
1787	118	NA	NA	NA	NA	NA	NA	NA	NA
1788	117	NA	NA	NA	NA	NA	NA	NA	NA
1789	131	NA	NA	NA	NA	NA	NA	NA	NA
1790	91	NA	NA	NA	NA	NA	NA	NA	NA
1791	NA	NA	NA	NA	NA	NA	NA	NA	NA
1792	92	NA	NA	NA	NA	NA	NA	NA	NA
1793	NA	NA	NA	NA	NA	NA	NA	NA	NA
1794	79	NA	NA	NA	NA	NA	NA	NA	NA
1795	114	NA	NA	NA	NA	NA	NA	NA	NA
1796	120	NA	NA	NA	NA	NA	NA	NA	NA
1797	91	NA	NA	NA	NA	NA	NA	NA	NA
1798	109	NA	NA	NA	NA	NA	NA	NA	NA
1799	129	NA	NA	NA	NA	NA	NA	NA	NA
1800	121	NA	NA	NA	NA	NA	NA	NA	NA
1801	103	NA	NA	NA	NA	NA	NA	NA	NA
1802	74	NA	NA	NA	NA	NA	NA	NA	NA
1803	137	NA	NA	NA	NA	NA	NA	NA	NA
1804	130	NA	NA	NA	NA	NA	NA	NA	NA
1805	117	NA	NA	NA	NA	NA	NA	NA	NA
1806	125	NA	NA	NA	NA	NA	NA	NA	NA
1807	96	278.55	273.75	272.05	266.25	271.15	269.15	273.15	280.45
1808	129	278.25	275.25	272.35	270.95	267.25	267.75	273.25	282.25
1809	127	281.05	273.65	265.05	258.95	263.45	265.45	272.95	282.05
1810	136	278.85	270.75	271.95	269.45	267.45	267.85	273.15	279.55
1811	119	278.75	271.65	270.85	269.55	267.45	273.45	274.85	284.05
1812	102	276.55	274.85	272.55	266.65	268.15	269.35	273.45	280.45
1813	127	280.05	271.45	266.85	264.35	NA	NA	NA	NA
1814	134	NA	NA	NA	NA	NA	NA	NA	NA
1815	103	NA	NA	NA	NA	NA	NA	NA	NA
1816	123	NA	NA	NA	NA	NA	NA	NA	NA
1817	NA	NA	NA	NA	NA	NA	NA	NA	NA
1818	103	NA	NA	NA	NA	NA	NA	NA	NA
1819	79	NA	NA	NA	NA	NA	NA	NA	NA
1820	127	NA	NA	NA	NA	NA	NA	NA	NA
1821	114	NA	NA	NA	NA	NA	NA	NA	NA
1822	NA	NA	NA	NA	NA	NA	NA	NA	NA
1823	109	NA	NA	NA	NA	NA	NA	NA	NA
1824	75	NA	NA	NA	NA	NA	NA	NA	NA
1825	103	NA	NA	NA	NA	NA	NA	NA	NA
1826	103	NA	NA	NA	NA	NA	NA	NA	NA
1827	91	NA	NA	NA	NA	NA	NA	NA	NA
1828	118	NA	NA	NA	263.45	262.45	265.95	275.15	282.25
1829	140	278.75	273.75	266.15	260.25	258.45	263.85	271.65	280.85
1830	116	277.55	271.35	267.75	263.45	264.75	270.75	275.75	279.45
1831	104	280.15	275.65	270.05	265.25	269.25	266.85	276.85	281.55
1832	75	279.95	273.85	270.05	268.55	271.85	271.05	275.65	279.95
1833	120	280.95	272.55	269.75	270.45	270.05	269.25	274.65	282.65
1834	49	281.35	277.45	270.15	263.85	269.95	271.95	276.05	NA
1835	106	279.65	274.35	272.05	270.85	271.45	272.25	274.95	280.05
1836	88	279.45	271.15	266.45	266.75	270.05	274.95	278.25	279.95
1837	117	280.95	273.15	270.55	267.65	270.05	269.15	275.65	282.15
1838	120	278.35	275.85	268.75	259.35	261.85	266.55	274.45	280.45
1839	126	278.15	274.15	272.15	267.65	267.85	264.85	271.85	286.05
1840	129	279.95	272.55	262.85	267.25	266.15	268.95	275.05	279.35
1841	106	277.85	272.15	265.45	264.75	264.65	270.55	276.15	282.65
1842	90	279.25	273.65	273.85	NA	NA	NA	NA	NA
1843	119	277.25	272.55	274.65	272.75	270.85	269.55	272.85	278.85
1844	116	278.35	273.75	273.75	265.75	259.35	267.25	274.15	282.35
1845	124	278.55	269.95	266.65	270.35	260.75	264.35	272.65	279.05
1846	93	277.35	275.55	270.35	266.25	264.15	273.75	276.05	280.45
1847	124	281.25	274.65	268.15	269.45	263.65	269.05	271.85	281.05
1848	58	278.35	277.65	270.35	260.05	270.15	273.45	277.45	282.65
1849	40	279.35	274.35	271.45	265.35	269.45	269.05	274.05	282.15
1850	124	278.15	274.75	267.75	260.05	266.65	266.75	275.15	284.15
1851	110	277.75	272.25	273.65	269.35	266.55	267.05	277.15	279.65
1852	136	280.35	275.95	273.75	268.25	265.55	270.35	270.75	281.25
1853	124	275.55	270.05	270.95	270.05	266.35	265.55	273.15	282.15
1854	116	280.15	273.55	270.05	263.45	267.15	270.55	274.95	283.35
1855	123	280.15	272.35	272.05	267.55	260.65	268.25	274.95	281.15
1856	128	280.25	272.45	266.85	268.05	264.25	265.25	274.05	280.85
1857	127	278.35	268.85	270.35	265.05	269.55	271.65	274.35	280.15
1858	122	280.35	274.15	273.95	270.35	268.15	269.95	274.85	283.25
1859	NA	279.95	271.55	270.65	272.05	271.55	271.85	275.55	283.35
1860	83	277.75	274.35	269.35	268.25	265.75	269.45	276.95	281.15
1861	84	278.85	272.85	265.65	259.85	269.95	273.05	274.35	279.95
1862	118	280.05	273.35	271.85	261.55	262.95	267.75	274.75	282.45
1863	NA	279.45	270.95	266.75	272.25	271.85	272.55	276.35	281.85
1864	NA	280.75	276.75	272.45	270.85	269.75	271.95	275.65	278.25
1865	115	276.05	269.35	269.55	269.45	262.45	268.05	274.65	282.15
1866	94	277.55	275.55	272.25	273.15	265.65	267.85	276.15	280.25
1867	147	279.15	272.75	270.15	263.35	268.65	266.95	273.35	275.05
1868	113	279.75	272.25	265.25	265.05	267.65	271.65	275.65	282.15
1869	95	280.25	271.55	271.75	267.35	271.75	271.65	277.55	281.85
1870	125	278.95	272.65	272.05	270.35	263.35	269.95	278.15	282.15
1871	137	277.95	275.55	264.25	265.45	256.75	273.95	273.65	278.35
1872	100	277.85	272.35	270.95	271.25	267.95	271.55	277.85	284.85
1873	97	281.25	275.95	269.95	271.55	266.95	271.75	274.55	279.35
1874	65	280.95	274.15	273.05	273.25	270.15	271.05	275.95	278.95
1875	108	282.55	274.05	269.15	263.35	267.35	268.55	273.05	282.45
1876	109	276.15	271.45	265.05	NA	NA	NA	NA	NA
1877	124	NA	NA	NA	NA	NA	NA	NA	NA
1878	60	NA	NA	NA	NA	NA	NA	NA	NA
1879	109	NA	NA	NA	NA	NA	NA	NA	NA
1880	115	NA	NA	NA	NA	NA	NA	NA	NA
1881	133	NA	NA	NA	264.25	264.95	267.55	272.85	280.55
1882	34	277.85	275.45	271.75	273.95	272.05	274.15	277.55	283.65
1883	122	277.75	271.05	266.45	266.25	267.55	267.55	275.45	281.55
1884	NA	279.95	277.25	272.45	271.35	270.45	270.95	275.45	280.65
1885	82	280.45	272.25	269.95	270.85	270.85	271.15	276.35	281.25
1886	125	278.55	274.05	271.55	266.55	265.05	268.25	277.95	281.85
1887	NA	278.85	276.75	271.85	270.95	272.25	271.85	277.15	282.35
1888	121	277.45	273.95	269.75	266.35	262.15	263.15	273.75	280.15
1889	118	278.15	273.65	269.45	268.55	264.15	266.05	274.45	284.25
1890	65	281.15	276.25	270.35	271.25	270.95	274.35	279.55	284.85
1891	61	278.55	273.65	270.05	267.55	271.95	271.05	276.35	282.95
1892	112	281.35	271.85	272.75	266.15	267.45	269.35	274.65	280.15
1893	121	278.45	274.45	268.45	259.25	259.35	269.45	273.95	279.45
1894	82	280.45	273.05	272.05	270.85	270.95	272.55	279.45	282.35
1895	102	276.25	275.45	270.95	267.15	261.15	268.55	275.65	284.15
1896	100	279.35	275.45	268.15	270.75	268.75	271.25	274.95	281.05
1897	96	280.85	271.45	269.15	264.45	266.85	270.15	NA	NA
1898	94	NA	274.95	270.55	272.55	267.35	268.65	273.95	282.25
1899	108	277.65	276.15	272.85	268.95	267.85	267.25	275.85	280.45
1900	118	279.85	276.35	266.45	266.15	265.15	268.55	274.25	280.35
1901	89	279.35	273.45	270.65	271.15	265.95	269.45	275.85	282.15
1902	120	281.15	272.55	266.85	268.75	266.95	269.85	272.25	279.35
1903	57	277.25	273.95	266.65	269.65	272.25	274.85	277.25	281.95
1904	37	276.05	275.15	271.35	271.05	267.15	268.45	275.75	279.45
1905	58	279.35	272.95	270.25	267.05	270.55	272.45	274.95	282.55
1906	105	276.95	274.55	271.85	271.45	271.05	270.25	277.25	285.85
1907	99	278.95	275.25	270.15	266.05	267.65	271.45	275.25	279.85
1908	88	282.75	273.35	264.25	269.35	269.85	270.15	276.05	280.25
1909	118	278.95	272.15	271.15	270.65	265.35	270.45	273.15	278.05
1910	NA	282.95	272.95	272.25	271.15	272.35	274.55	279.15	283.45
1911	105	279.35	272.35	273.25	270.95	266.35	271.95	276.25	282.65
1912	113	279.05	276.25	271.55	265.35	264.95	274.15	274.55	280.25
1913	76	275.95	273.95	274.05	268.45	270.25	273.85	278.45	281.65
1914	75	279.55	276.85	271.65	268.25	272.85	272.45	277.65	282.65
1915	124	276.95	273.85	274.35	267.25	268.45	NA	NA	NA
1916	94	NA	NA	NA	NA	NA	NA	NA	NA
1917	134	NA	NA	NA	NA	NA	NA	NA	NA
1918	99	NA	NA	NA	NA	NA	NA	NA	NA
1919	62	NA	NA	NA	NA	NA	NA	NA	NA
1920	69	NA	NA	NA	266.05	271.15	274.65	279.25	NA
1921	66	277.85	275.45	270.15	268.85	266.45	275.05	279.45	284.75
1922	91	278.65	269.45	269.95	264.75	266.75	269.35	274.65	281.65
1923	70	277.05	273.25	270.45	271.45	261.55	269.55	273.45	280.15
1924	123	280.05	275.65	269.65	264.85	264.85	268.75	272.85	282.05
1925	79	281.45	276.55	274.35	274.45	273.25	269.55	277.95	282.35
1926	126	277.25	271.05	267.85	263.15	266.15	269.95	274.75	281.75
1927	87	275.85	276.45	268.55	266.55	268.25	273.25	275.15	278.55
1928	112	277.75	271.45	267.45	269.05	267.95	269.75	275.65	281.35
1929	122	278.95	276.65	271.55	265.15	258.45	269.85	271.95	283.05
1930	39	280.35	276.45	274.85	273.55	268.85	272.65	278.05	284.35
1931	115	279.65	275.15	269.05	266.35	265.15	266.45	274.65	283.75
1932	118	278.45	273.85	270.25	272.55	265.55	266.25	275.95	282.45
1933	102	278.25	275.05	275.35	266.15	267.65	271.45	275.55	280.35
1934	76	278.35	271.85	269.15	271.35	271.25	271.85	277.75	283.95
1935	76	281.75	276.95	269.45	266.55	269.65	271.75	276.15	280.05
1936	88	280.85	273.85	274.85	270.15	264.35	273.05	276.45	282.35
1937	79	276.35	275.85	274.75	266.15	267.85	271.05	278.75	285.15
1938	57	280.45	275.35	266.95	269.55	274.25	274.55	275.85	281.85
1939	NA	280.35	278.15	267.65	267.85	273.45	271.55	276.05	281.25
1940	130	275.45	275.15	269.75	261.25	258.75	265.55	274.35	283.05
1941	122	278.75	275.55	270.55	262.35	264.25	268.55	272.65	NA
1942	127	275.75	269.95	265.35	257.45	260.05	263.15	274.45	280.05
1943	44	280.65	272.85	270.95	265.15	272.85	273.95	278.05	282.15
1944	NA	281.55	275.25	274.25	271.75	269.55	271.15	274.75	280.65
1945	86	NA	274.25	271.95	267.95	269.85	270.25	276.85	280.65
1946	100	277.85	273.55	266.55	NA	NA	NA	NA	NA
1947	118	276.55	272.65	269.95	264.95	259.95	266.75	275.85	282.65
1948	106	278.65	273.65	270.45	267.45	265.45	271.35	277.75	283.65
1949	85	279.35	274.95	273.85	272.05	271.95	271.05	277.65	284.75
1950	85	280.65	275.45	273.45	262.75	269.45	271.85	278.75	282.85
1951	105	279.15	273.85	271.35	266.25	267.35	267.45	277.35	279.95
1952	113	279.55	272.85	273.85	271.45	268.95	264.65	277.55	279.85
1953	94	276.65	272.05	271.05	268.95	265.15	272.65	278.45	282.25
1954	105	280.65	274.95	270.55	267.35	261.75	272.45	274.85	284.05
1955	123	279.65	273.25	272.95	269.95	266.85	268.25	272.25	279.65
1956	123	280.05	273.35	265.45	267.15	260.55	269.45	273.15	281.65
1957	119	278.75	271.55	271.95	271.35	271.15	267.45	274.85	281.65
1958	110	279.95	275.75	272.25	266.95	265.45	266.75	274.35	281.65
1959	91	280.65	276.75	268.65	269.75	271.65	272.35	277.85	282.55
1960	114	278.55	273.85	267.75	265.55	264.95	268.45	275.75	283.75
1961	46	277.35	273.35	274.25	271.05	273.35	274.25	276.75	282.75
1962	107	281.55	275.35	270.35	271.35	269.05	266.15	277.75	281.15
1963	118	280.75	274.65	269.65	263.75	262.95	265.05	276.55	286.15
1964	106	280.05	273.35	269.55	271.25	265.15	268.15	276.15	282.95
1965	102	280.95	274.55	271.55	269.95	266.35	270.05	277.15	280.15
1966	126	279.85	270.35	270.35	261.55	261.75	271.75	273.25	282.55
1967	95	279.45	274.55	267.95	262.95	268.95	274.25	276.85	282.45
1968	103	282.25	276.25	266.25	262.35	268.35	272.45	277.55	280.95
1969	120	276.65	273.45	271.15	263.15	264.35	266.25	276.45	281.05
1970	111	279.35	274.15	267.15	263.75	261.85	271.65	275.55	282.25
1971	107	277.95	273.45	270.45	271.95	268.85	269.15	276.15	283.65
1972	NA	278.95	272.75	272.05	264.15	269.65	271.05	275.85	282.25
1973	79	278.25	274.55	275.35	270.75	270.35	272.85	276.45	283.15
1974	NA	277.05	272.65	269.05	270.25	273.05	272.95	276.15	279.95
1975	NA	279.75	275.65	273.95	272.95	271.35	273.65	276.65	285.25
1976	108	279.35	273.95	273.15	266.15	266.35	268.75	275.35	283.75
1977	93	274.45	274.35	269.45	266.85	265.45	271.65	275.35	282.55
1978	100	279.15	275.65	269.65	267.45	263.35	271.15	275.15	282.55
1979	120	278.45	277.15	263.55	265.45	264.45	272.15	275.65	284.45
1980	108	278.55	274.75	271.05	265.85	265.55	267.85	277.45	280.05
1981	115	279.55	272.95	271.45	270.35	268.95	269.25	275.05	283.95
1982	75	279.95	274.05	268.75	266.75	268.45	273.45	276.05	282.55
1983	82	279.15	277.65	273.85	273.15	267.15	270.95	279.15	284.65
1984	96	280.45	274.15	271.95	270.55	268.55	270.15	278.75	285.75
1985	114	281.65	274.35	271.05	262.95	259.65	271.55	274.85	282.45
1986	80	281.35	272.55	269.15	268.15	263.25	273.45	276.55	283.95
1987	121	279.65	277.05	267.65	259.55	267.85	266.85	275.95	281.65
1988	NA	279.65	273.95	270.75	270.35	270.15	271.25	275.65	284.25
1989	NA	279.25	271.85	269.55	274.15	274.35	275.45	279.55	283.85
1990	NA	279.65	275.05	270.55	271.45	275.45	275.55	279.65	282.55
1991	NA	279.35	274.25	272.15	271.95	268.75	273.45	277.55	280.45
1992	NA	280.05	276.85	273.45	273.55	272.35	274.75	276.05	284.15
1993	NA	275.65	272.65	274.25	272.45	271.85	272.95	277.15	286.35
1994	101	278.15	268.35	271.25	270.25	262.45	271.15	279.25	281.05
1995	NA	278.55	274.25	272.95	270.25	273.55	274.05	277.05	282.05
1996	85	282.05	273.15	268.15	267.05	263.65	270.35	277.05	281.45
1997	NA	280.45	277.15	270.15	270.75	271.45	272.95	275.55	281.25
1998	NA	277.45	274.05	270.05	272.55	270.45	270.15	277.45	282.75
1999	NA	279.35	269.35	271.15	269.75	268.35	273.25	279.55	280.95
2000	NA	280.55	275.95	272.35	271.55	272.25	272.95	280.45	283.75
2001	NA	NA	NA	NA	NA	NA	NA	NA	NA
2002	NA	NA	NA	NA	NA	NA	NA	NA	NA
2003	NA	NA	NA	NA	NA	NA	NA	NA	NA
