# Supplementary material for: A decade of cold Eurasian winters reconstructed for the early 19th century
Source: Nat Commun. 2022 Apr 19;13:2116. doi: 10.1038/s41467-022-29677-8 (PMC9019108; doi:10.1038/s41467-022-29677-8)
Supplement: Supplementary file 4 — Supplementary Code 1 [file 41467_2022_29677_MOESM4_ESM.zip › Rinput/Tornio_spring.txt]

Year	DOY	Toct	Tnov	Tdec	Tjan	Tfeb	Tmar	Tapr	Tmay
1860	1950	7	8	24.1	65.8	24.15	65.83	NA	NA
1600	NA	NA	NA	NA	NA	NA	NA	NA	NA
1601	NA	NA	NA	NA	NA	NA	NA	NA	NA
1602	NA	NA	NA	NA	NA	NA	NA	NA	NA
1603	NA	NA	NA	NA	NA	NA	NA	NA	NA
1604	NA	NA	NA	NA	NA	NA	NA	NA	NA
1605	NA	NA	NA	NA	NA	NA	NA	NA	NA
1606	NA	NA	NA	NA	NA	NA	NA	NA	NA
1607	NA	NA	NA	NA	NA	NA	NA	NA	NA
1608	NA	NA	NA	NA	NA	NA	NA	NA	NA
1609	NA	NA	NA	NA	NA	NA	NA	NA	NA
1610	NA	NA	NA	NA	NA	NA	NA	NA	NA
1611	NA	NA	NA	NA	NA	NA	NA	NA	NA
1612	NA	NA	NA	NA	NA	NA	NA	NA	NA
1613	NA	NA	NA	NA	NA	NA	NA	NA	NA
1614	NA	NA	NA	NA	NA	NA	NA	NA	NA
1615	NA	NA	NA	NA	NA	NA	NA	NA	NA
1616	NA	NA	NA	NA	NA	NA	NA	NA	NA
1617	NA	NA	NA	NA	NA	NA	NA	NA	NA
1618	NA	NA	NA	NA	NA	NA	NA	NA	NA
1619	NA	NA	NA	NA	NA	NA	NA	NA	NA
1620	NA	NA	NA	NA	NA	NA	NA	NA	NA
1621	NA	NA	NA	NA	NA	NA	NA	NA	NA
1622	NA	NA	NA	NA	NA	NA	NA	NA	NA
1623	NA	NA	NA	NA	NA	NA	NA	NA	NA
1624	NA	NA	NA	NA	NA	NA	NA	NA	NA
1625	NA	NA	NA	NA	NA	NA	NA	NA	NA
1626	NA	NA	NA	NA	NA	NA	NA	NA	NA
1627	NA	NA	NA	NA	NA	NA	NA	NA	NA
1628	NA	NA	NA	NA	NA	NA	NA	NA	NA
1629	NA	NA	NA	NA	NA	NA	NA	NA	NA
1630	NA	NA	NA	NA	NA	NA	NA	NA	NA
1631	NA	NA	NA	NA	NA	NA	NA	NA	NA
1632	NA	NA	NA	NA	NA	NA	NA	NA	NA
1633	NA	NA	NA	NA	NA	NA	NA	NA	NA
1634	NA	NA	NA	NA	NA	NA	NA	NA	NA
1635	NA	NA	NA	NA	NA	NA	NA	NA	NA
1636	NA	NA	NA	NA	NA	NA	NA	NA	NA
1637	NA	NA	NA	NA	NA	NA	NA	NA	NA
1638	NA	NA	NA	NA	NA	NA	NA	NA	NA
1639	NA	NA	NA	NA	NA	NA	NA	NA	NA
1640	NA	NA	NA	NA	NA	NA	NA	NA	NA
1641	NA	NA	NA	NA	NA	NA	NA	NA	NA
1642	NA	NA	NA	NA	NA	NA	NA	NA	NA
1643	NA	NA	NA	NA	NA	NA	NA	NA	NA
1644	NA	NA	NA	NA	NA	NA	NA	NA	NA
1645	NA	NA	NA	NA	NA	NA	NA	NA	NA
1646	NA	NA	NA	NA	NA	NA	NA	NA	NA
1647	NA	NA	NA	NA	NA	NA	NA	NA	NA
1648	NA	NA	NA	NA	NA	NA	NA	NA	NA
1649	NA	NA	NA	NA	NA	NA	NA	NA	NA
1650	NA	NA	NA	NA	NA	NA	NA	NA	NA
1651	NA	NA	NA	NA	NA	NA	NA	NA	NA
1652	NA	NA	NA	NA	NA	NA	NA	NA	NA
1653	NA	NA	NA	NA	NA	NA	NA	NA	NA
1654	NA	NA	NA	NA	NA	NA	NA	NA	NA
1655	NA	NA	NA	NA	NA	NA	NA	NA	NA
1656	NA	NA	NA	NA	NA	NA	NA	NA	NA
1657	NA	NA	NA	NA	NA	NA	NA	NA	NA
1658	NA	NA	NA	NA	NA	NA	NA	NA	NA
1659	NA	NA	NA	NA	NA	NA	NA	NA	NA
1660	NA	NA	NA	NA	NA	NA	NA	NA	NA
1661	NA	NA	NA	NA	NA	NA	NA	NA	NA
1662	NA	NA	NA	NA	NA	NA	NA	NA	NA
1663	NA	NA	NA	NA	NA	NA	NA	NA	NA
1664	NA	NA	NA	NA	NA	NA	NA	NA	NA
1665	NA	NA	NA	NA	NA	NA	NA	NA	NA
1666	NA	NA	NA	NA	NA	NA	NA	NA	NA
1667	NA	NA	NA	NA	NA	NA	NA	NA	NA
1668	NA	NA	NA	NA	NA	NA	NA	NA	NA
1669	NA	NA	NA	NA	NA	NA	NA	NA	NA
1670	NA	NA	NA	NA	NA	NA	NA	NA	NA
1671	NA	NA	NA	NA	NA	NA	NA	NA	NA
1672	NA	NA	NA	NA	NA	NA	NA	NA	NA
1673	NA	NA	NA	NA	NA	NA	NA	NA	NA
1674	NA	NA	NA	NA	NA	NA	NA	NA	NA
1675	NA	NA	NA	NA	NA	NA	NA	NA	NA
1676	NA	NA	NA	NA	NA	NA	NA	NA	NA
1677	NA	NA	NA	NA	NA	NA	NA	NA	NA
1678	NA	NA	NA	NA	NA	NA	NA	NA	NA
1679	NA	NA	NA	NA	NA	NA	NA	NA	NA
1680	NA	NA	NA	NA	NA	NA	NA	NA	NA
1681	NA	NA	NA	NA	NA	NA	NA	NA	NA
1682	NA	NA	NA	NA	NA	NA	NA	NA	NA
1683	NA	NA	NA	NA	NA	NA	NA	NA	NA
1684	NA	NA	NA	NA	NA	NA	NA	NA	NA
1685	NA	NA	NA	NA	NA	NA	NA	NA	NA
1686	NA	NA	NA	NA	NA	NA	NA	NA	NA
1687	NA	NA	NA	NA	NA	NA	NA	NA	NA
1688	NA	NA	NA	NA	NA	NA	NA	NA	NA
1689	NA	NA	NA	NA	NA	NA	NA	NA	NA
1690	NA	NA	NA	NA	NA	NA	NA	NA	NA
1691	NA	NA	NA	NA	NA	NA	NA	NA	NA
1692	NA	NA	NA	NA	NA	NA	NA	NA	NA
1693	140	NA	NA	NA	NA	NA	NA	NA	NA
1694	135	NA	NA	NA	NA	NA	NA	NA	NA
1695	156	NA	NA	NA	NA	NA	NA	NA	NA
1696	147	NA	NA	NA	NA	NA	NA	NA	NA
1697	146	NA	NA	NA	NA	NA	NA	NA	NA
1698	129	NA	NA	NA	NA	NA	NA	NA	NA
1699	142	NA	NA	NA	NA	NA	NA	NA	NA
1700	128	NA	NA	NA	NA	NA	NA	NA	NA
1701	150	NA	NA	NA	NA	NA	NA	NA	NA
1702	140	NA	NA	NA	NA	NA	NA	NA	NA
1703	127	NA	NA	NA	NA	NA	NA	NA	NA
1704	141	NA	NA	NA	NA	NA	NA	NA	NA
1705	152	NA	NA	NA	NA	NA	NA	NA	NA
1706	131	NA	NA	NA	NA	NA	NA	NA	NA
1707	134	NA	NA	NA	NA	NA	NA	NA	NA
1708	149	NA	NA	NA	NA	NA	NA	NA	NA
1709	137	NA	NA	NA	NA	NA	NA	NA	NA
1710	143	NA	NA	NA	NA	NA	NA	NA	NA
1711	134	NA	NA	NA	NA	NA	NA	NA	NA
1712	137	NA	NA	NA	NA	NA	NA	NA	NA
1713	150	NA	NA	NA	NA	NA	NA	NA	NA
1714	147	NA	NA	NA	NA	NA	NA	NA	NA
1715	137	NA	NA	NA	NA	NA	NA	NA	NA
1716	137	NA	NA	NA	NA	NA	NA	NA	NA
1717	140	NA	NA	NA	NA	NA	NA	NA	NA
1718	149	NA	NA	NA	NA	NA	NA	NA	NA
1719	140	NA	NA	NA	NA	NA	NA	NA	NA
1720	135	NA	NA	NA	NA	NA	NA	NA	NA
1721	144	NA	NA	NA	NA	NA	NA	NA	NA
1722	146	NA	NA	NA	NA	NA	NA	NA	NA
1723	136	NA	NA	NA	NA	NA	NA	NA	NA
1724	146	NA	NA	NA	NA	NA	NA	NA	NA
1725	139	NA	NA	NA	NA	NA	NA	NA	NA
1726	133	NA	NA	NA	NA	NA	NA	NA	NA
1727	136	NA	NA	NA	NA	NA	NA	NA	NA
1728	149	NA	NA	NA	NA	NA	NA	NA	NA
1729	145	NA	NA	NA	NA	NA	NA	NA	NA
1730	133	NA	NA	NA	NA	NA	NA	NA	NA
1731	152	NA	NA	NA	NA	NA	NA	NA	NA
1732	146	NA	NA	NA	NA	NA	NA	NA	NA
1733	143	NA	NA	NA	NA	NA	NA	NA	NA
1734	138	NA	NA	NA	NA	NA	NA	NA	NA
1735	133	NA	NA	NA	NA	NA	NA	NA	NA
1736	132	NA	NA	NA	NA	NA	NA	NA	NA
1737	141	NA	NA	NA	NA	NA	NA	NA	NA
1738	146	NA	NA	NA	NA	NA	NA	NA	NA
1739	147	NA	NA	NA	NA	NA	NA	NA	NA
1740	153	NA	NA	NA	NA	NA	NA	NA	NA
1741	145	NA	NA	NA	NA	NA	NA	NA	NA
1742	148	NA	NA	NA	NA	NA	NA	NA	NA
1743	138	NA	NA	NA	NA	NA	NA	NA	NA
1744	130	NA	NA	NA	NA	NA	NA	NA	NA
1745	134	NA	NA	NA	NA	NA	NA	NA	NA
1746	140	NA	NA	NA	NA	NA	NA	NA	NA
1747	140	NA	NA	NA	NA	NA	NA	NA	NA
1748	139	NA	NA	NA	NA	NA	NA	NA	NA
1749	138	NA	NA	NA	NA	NA	NA	NA	NA
1750	122	NA	NA	NA	NA	NA	NA	NA	NA
1751	125	NA	NA	NA	NA	NA	NA	NA	NA
1752	127	NA	NA	NA	NA	NA	NA	NA	NA
1753	137	NA	NA	NA	NA	NA	NA	NA	NA
1754	127	NA	NA	NA	NA	NA	NA	NA	NA
1755	137	NA	NA	NA	NA	NA	NA	NA	NA
1756	148	NA	NA	NA	NA	NA	NA	NA	NA
1757	121	NA	NA	NA	NA	NA	NA	NA	NA
1758	136	NA	NA	NA	NA	NA	NA	NA	NA
1759	140	NA	NA	NA	NA	NA	NA	NA	NA
1760	142	NA	NA	NA	NA	NA	NA	NA	NA
1761	132	NA	NA	NA	NA	NA	NA	NA	NA
1762	134	NA	NA	NA	NA	NA	NA	NA	NA
1763	142	NA	NA	NA	NA	NA	NA	NA	NA
1764	147	NA	NA	NA	NA	NA	NA	NA	NA
1765	145	NA	NA	NA	NA	NA	NA	NA	NA
1766	139	NA	NA	NA	NA	NA	NA	NA	NA
1767	138	NA	NA	NA	NA	NA	NA	NA	NA
1768	138	NA	NA	NA	NA	NA	NA	NA	NA
1769	142	NA	NA	NA	NA	NA	NA	NA	NA
1770	122	NA	NA	NA	NA	NA	NA	NA	NA
1771	140	NA	NA	NA	NA	NA	NA	NA	NA
1772	148	NA	NA	NA	NA	NA	NA	NA	NA
1773	121	NA	NA	NA	NA	NA	NA	NA	NA
1774	125	NA	NA	NA	NA	NA	NA	NA	NA
1775	144	NA	NA	NA	NA	NA	NA	NA	NA
1776	138	NA	NA	NA	NA	NA	NA	NA	NA
1777	129	NA	NA	NA	NA	NA	NA	NA	NA
1778	127	NA	NA	NA	NA	NA	NA	NA	NA
1779	134	NA	NA	NA	NA	NA	NA	NA	NA
1780	147	NA	NA	NA	NA	NA	NA	NA	NA
1781	138	NA	NA	NA	NA	NA	NA	NA	NA
1782	137	NA	NA	NA	NA	NA	NA	NA	NA
1783	137	NA	NA	NA	NA	NA	NA	NA	NA
1784	137	NA	NA	NA	NA	NA	NA	NA	NA
1785	143	NA	NA	NA	NA	NA	NA	NA	NA
1786	141	NA	NA	NA	NA	NA	NA	NA	NA
1787	137	NA	NA	NA	NA	NA	NA	NA	NA
1788	140	NA	NA	NA	NA	NA	NA	NA	NA
1789	138	NA	NA	NA	NA	NA	NA	NA	NA
1790	140	NA	NA	NA	NA	NA	NA	NA	NA
1791	144	NA	NA	NA	NA	NA	NA	NA	NA
1792	135	NA	NA	NA	NA	NA	NA	NA	NA
1793	128	NA	NA	NA	NA	NA	NA	NA	NA
1794	132	NA	NA	NA	NA	NA	NA	NA	NA
1795	144	NA	NA	NA	NA	NA	NA	NA	NA
1796	136	NA	NA	NA	NA	NA	NA	NA	NA
1797	138	NA	NA	NA	NA	NA	NA	NA	NA
1798	130	NA	NA	NA	NA	NA	NA	NA	NA
1799	135	NA	NA	NA	NA	NA	NA	NA	NA
1800	141	NA	NA	NA	NA	NA	NA	NA	NA
1801	129	NA	NA	NA	NA	NA	NA	NA	NA
1802	143	NA	NA	NA	NA	NA	NA	NA	NA
1803	123	NA	NA	NA	NA	NA	NA	NA	NA
1804	125	NA	NA	NA	NA	NA	NA	NA	NA
1805	135	NA	NA	NA	NA	NA	NA	NA	NA
1806	134	NA	NA	NA	NA	NA	NA	NA	NA
1807	153	NA	NA	NA	NA	NA	NA	NA	NA
1808	142	NA	NA	NA	NA	NA	NA	NA	NA
1809	137	NA	NA	NA	NA	NA	NA	NA	NA
1810	154	NA	NA	NA	NA	NA	NA	NA	NA
1811	142	NA	NA	NA	NA	NA	NA	NA	NA
1812	145	NA	NA	NA	NA	NA	NA	NA	NA
1813	142	NA	NA	NA	NA	NA	NA	NA	NA
1814	148	NA	NA	NA	NA	NA	NA	NA	NA
1815	137	NA	NA	NA	NA	NA	NA	NA	NA
1816	148	NA	NA	NA	NA	NA	NA	NA	NA
1817	139	NA	NA	NA	NA	NA	NA	NA	NA
1818	135	NA	NA	NA	NA	NA	NA	NA	NA
1819	138	NA	NA	NA	NA	NA	NA	NA	NA
1820	141	NA	NA	NA	NA	NA	NA	NA	NA
1821	131	NA	NA	NA	NA	NA	NA	NA	NA
1822	124	NA	NA	NA	NA	NA	NA	NA	NA
1823	143	NA	NA	NA	NA	NA	NA	NA	NA
1824	133	NA	NA	NA	NA	NA	NA	NA	NA
1825	135	NA	NA	NA	NA	NA	NA	NA	NA
1826	131	NA	NA	NA	NA	NA	NA	NA	NA
1827	132	NA	NA	NA	NA	NA	NA	NA	NA
1828	129	NA	NA	NA	NA	NA	NA	NA	NA
1829	131	NA	NA	NA	NA	NA	NA	NA	NA
1830	140	NA	NA	NA	NA	NA	NA	NA	NA
1831	136	NA	NA	NA	NA	NA	NA	NA	NA
1832	125	NA	NA	NA	NA	NA	NA	NA	NA
1833	133	NA	NA	NA	NA	NA	NA	NA	NA
1834	133	NA	NA	NA	NA	NA	NA	NA	NA
1835	147	NA	NA	NA	NA	NA	NA	NA	NA
1836	131	NA	NA	NA	NA	NA	NA	NA	NA
1837	123	NA	NA	NA	NA	NA	NA	NA	NA
1838	139	NA	NA	NA	NA	NA	NA	NA	NA
1839	134	NA	NA	NA	NA	NA	NA	NA	NA
1840	130	NA	NA	NA	NA	NA	NA	NA	NA
1841	128	NA	NA	NA	NA	NA	NA	NA	NA
1842	132	NA	NA	NA	NA	NA	NA	NA	NA
1843	143	NA	NA	NA	NA	NA	NA	NA	NA
1844	129	NA	NA	NA	NA	NA	NA	NA	NA
1845	141	NA	NA	NA	NA	NA	NA	NA	NA
1846	141	NA	NA	NA	NA	NA	NA	NA	NA
1847	142	NA	NA	NA	NA	NA	NA	NA	NA
1848	126	NA	NA	NA	NA	NA	NA	NA	NA
1849	140	NA	NA	NA	NA	NA	NA	NA	NA
1850	135	NA	NA	NA	NA	NA	NA	NA	NA
1851	139	NA	NA	NA	NA	NA	NA	NA	NA
1852	136	NA	NA	NA	NA	NA	NA	NA	NA
1853	135	NA	NA	NA	NA	NA	NA	NA	NA
1854	133	NA	NA	NA	NA	NA	NA	NA	NA
1855	136	NA	NA	NA	NA	NA	NA	NA	NA
1856	142	NA	NA	NA	NA	NA	NA	NA	NA
1857	135	NA	NA	NA	NA	NA	NA	NA	NA
1858	131	NA	NA	NA	NA	NA	NA	NA	NA
1859	141	NA	NA	NA	NA	NA	NA	NA	NA
1860	133	NA	NA	NA	260.45	258.45	266.55	271.85	277.05
1861	143	274.35	269.75	258.35	257.95	261.55	268.45	271.05	275.95
1862	133	277.05	265.65	267.95	254.45	255.35	260.25	271.75	277.25
1863	132	275.65	272.65	264.05	265.75	268.15	266.55	271.65	276.45
1864	137	276.45	269.65	263.55	263.65	261.65	263.55	270.65	275.45
1865	136	268.55	260.75	266.65	262.05	256.95	260.95	272.35	276.85
1866	145	271.65	269.85	268.05	264.45	256.85	258.65	271.75	275.55
1867	160	276.05	265.35	259.65	253.25	262.45	262.25	266.15	272.45
1868	132	276.15	262.35	255.85	258.95	259.25	268.65	271.55	279.15
1869	135	275.05	268.25	260.85	264.05	264.45	265.55	272.05	276.75
1870	125	271.95	268.45	266.65	262.35	260.85	264.05	272.95	277.55
1871	141	272.95	266.35	258.75	259.45	248.75	270.05	268.55	276.55
1872	130	275.25	264.45	258.65	265.65	265.55	265.25	272.35	277.85
1873	138	276.65	270.25	261.55	263.35	261.15	264.85	269.55	276.25
1874	140	274.85	268.95	263.25	268.55	266.45	266.05	272.35	276.05
1875	134	278.75	266.45	258.35	254.55	263.25	265.05	269.95	279.25
1876	145	272.35	264.55	259.55	262.25	260.25	265.25	269.75	275.05
1877	134	274.25	266.35	254.25	259.25	258.25	260.85	267.85	275.35
1878	140	273.15	273.65	271.75	264.25	264.85	266.25	273.15	278.45
1879	144	277.55	269.25	264.05	264.25	259.15	263.95	271.25	277.35
1880	131	274.25	262.55	265.05	264.35	265.15	266.65	271.75	277.25
1881	144	268.65	263.75	259.15	258.25	254.25	260.45	268.75	275.25
1882	130	274.15	269.75	266.45	267.85	264.85	267.05	271.35	278.25
1883	130	276.05	262.65	260.35	261.85	264.85	265.95	273.85	279.55
1884	145	274.75	274.15	268.05	263.45	264.05	267.95	272.55	275.95
1885	141	277.35	269.65	261.85	259.75	265.75	265.75	271.75	275.45
1886	131	271.95	266.35	262.35	257.25	262.45	265.75	273.05	277.25
1887	129	276.75	272.65	264.45	268.85	269.55	267.45	272.15	279.35
1888	138	272.25	267.45	257.75	259.95	257.25	258.45	267.85	276.45
1889	129	272.25	264.25	264.85	264.95	258.35	262.25	272.05	280.15
1890	123	277.25	273.75	269.75	266.25	266.45	269.45	272.55	279.95
1891	134	273.45	267.25	266.75	261.15	269.05	264.25	271.85	277.55
1892	138	275.55	268.55	265.95	257.25	258.25	266.35	269.95	276.45
1893	135	273.15	272.45	261.25	256.15	251.75	261.75	271.55	276.35
1894	120	276.65	266.75	267.25	265.05	265.25	268.65	274.15	279.95
1895	126	271.75	270.45	266.65	258.55	257.05	262.85	272.05	279.95
1896	133	274.75	270.15	268.35	263.65	266.35	267.75	272.15	278.45
1897	123	274.95	266.95	263.05	262.25	260.75	261.85	274.25	282.35
1898	133	277.15	269.95	264.45	266.65	259.75	263.45	271.25	277.75
1899	147	274.95	269.15	259.65	259.15	258.15	259.95	270.65	275.55
1900	145	274.35	269.65	263.85	261.35	253.85	263.85	270.15	275.75
1901	131	275.85	271.05	259.85	266.35	255.35	265.55	272.55	277.55
1902	139	279.15	265.55	259.35	258.05	259.45	261.05	268.55	276.15
1903	133	271.05	268.45	265.25	260.95	265.55	270.15	272.95	278.25
1904	122	271.35	269.85	268.25	268.95	258.45	263.55	273.05	276.95
1905	128	277.25	265.85	259.35	261.45	262.85	267.45	269.65	278.45
1906	126	272.55	269.55	266.45	266.25	264.95	262.55	273.85	279.05
1907	129	275.65	268.55	266.15	259.15	266.65	269.25	273.55	276.95
1908	138	276.55	272.95	261.85	262.75	262.55	264.85	273.85	277.35
1909	146	277.25	265.95	267.55	267.75	261.25	265.45	269.05	275.35
1910	125	278.15	265.25	264.95	263.05	268.65	268.25	272.95	278.55
1911	128	273.55	268.55	264.95	265.05	260.25	268.45	271.65	278.85
1912	132	273.25	269.55	269.45	258.25	255.25	267.65	270.35	278.35
1913	124	272.55	269.15	265.55	261.05	263.25	266.35	273.15	278.75
1914	127	273.15	271.55	263.25	261.85	263.55	266.25	273.65	277.75
1915	129	274.25	269.25	267.95	260.25	262.95	261.45	271.45	276.55
1916	130	273.75	264.95	253.95	263.85	265.25	263.25	272.25	276.95
1917	142	271.85	271.95	265.75	258.65	258.65	260.05	270.35	275.85
1918	134	277.05	268.45	264.35	257.25	263.65	267.95	272.25	277.15
1919	130	277.05	274.15	265.75	264.45	256.95	265.35	271.35	279.45
1920	127	273.75	266.15	261.35	261.05	265.75	271.55	273.45	279.85
1921	117	274.35	272.95	267.25	260.95	262.05	269.75	275.85	280.15
1922	127	273.25	263.75	264.65	259.95	260.35	265.45	271.95	278.55
1923	140	273.65	268.45	261.75	266.95	260.05	267.75	270.15	276.65
1924	135	275.05	269.25	264.75	264.25	259.45	264.35	271.25	277.55
1925	129	278.45	270.45	268.85	270.85	266.65	263.35	273.45	278.85
1926	132	272.35	265.55	261.55	259.65	258.65	267.45	271.35	277.95
1927	138	272.05	270.55	262.35	260.55	263.25	266.95	272.25	277.95
1928	128	272.05	263.35	263.25	263.85	262.65	267.95	272.55	279.15
1929	137	273.45	268.05	265.65	262.35	258.15	268.75	269.25	278.05
1930	125	276.15	273.85	273.25	269.85	264.95	267.45	273.35	281.25
1931	125	275.55	269.65	265.95	261.65	262.35	265.15	272.75	279.45
1932	131	275.05	273.55	267.05	268.55	264.75	267.05	273.45	278.05
1933	130	273.15	271.85	272.15	266.45	260.45	264.65	271.55	278.25
1934	128	275.65	266.95	265.45	270.05	264.35	267.75	271.05	280.05
1935	140	276.55	271.45	268.65	264.95	263.65	266.25	272.35	276.25
1936	126	275.75	273.65	269.05	262.65	255.55	263.55	272.35	281.25
1937	117	273.45	272.85	272.15	267.15	259.85	266.45	274.45	281.85
1938	126	277.85	271.85	264.65	265.45	269.25	269.15	273.15	278.75
1939	135	278.45	274.65	270.45	263.95	266.75	267.35	271.55	278.55
1940	131	273.75	272.65	264.15	256.95	258.95	260.45	271.25	280.55
1941	140	276.85	268.95	263.45	258.35	261.85	263.55	270.25	277.85
1942	137	271.95	268.15	258.05	256.15	258.95	261.75	272.85	277.35
1943	127	275.05	270.05	264.85	260.45	268.25	269.65	273.45	279.05
1944	137	276.25	272.75	269.65	265.25	265.95	266.75	269.75	277.15
1945	123	278.45	272.35	271.05	260.65	265.75	265.65	274.05	278.85
1946	125	271.75	269.25	260.95	266.05	259.55	263.95	273.15	279.15
1947	124	274.65	269.65	271.35	264.65	255.15	259.15	272.35	279.45
1948	122	275.25	267.85	264.35	258.75	263.15	268.85	274.45	280.35
1949	124	275.05	270.65	269.95	267.25	268.65	266.45	272.85	279.65
1950	118	275.15	273.15	267.25	256.65	262.45	267.35	274.65	279.85
1951	130	277.95	270.45	266.85	258.05	263.25	265.05	273.45	276.75
1952	127	279.15	267.95	267.35	264.95	266.75	263.75	273.05	277.95
1953	121	271.75	267.95	263.25	262.55	259.05	269.25	273.75	278.75
1954	129	277.65	273.15	271.55	264.55	257.95	269.45	271.85	281.65
1955	138	274.05	269.35	270.85	260.25	257.45	264.45	269.25	276.45
1956	135	274.15	265.55	255.65	259.65	256.35	263.55	268.75	277.85
1957	133	273.85	262.85	264.55	266.15	264.55	263.65	271.65	277.55
1958	140	275.95	270.95	264.05	257.85	259.95	263.85	270.25	277.25
1959	123	276.35	274.35	260.25	260.65	267.85	271.05	271.85	279.75
1960	125	275.35	269.95	264.55	258.95	259.85	266.45	272.45	282.95
1961	134	270.75	268.15	266.65	263.85	267.25	269.55	270.75	278.75
1962	128	281.05	273.35	262.75	262.05	263.85	258.65	274.35	279.25
1963	127	277.15	271.85	260.85	259.45	259.85	261.65	273.25	281.55
1964	132	276.45	268.65	265.25	268.65	260.65	264.75	271.95	279.45
1965	124	278.95	269.75	264.75	263.05	263.05	264.95	272.25	276.85
1966	136	275.95	265.25	260.25	254.25	252.25	261.25	269.95	277.85
1967	132	274.15	272.95	265.55	254.75	265.55	270.85	273.15	279.05
1968	138	276.15	274.35	256.65	254.65	257.95	267.45	272.95	276.65
1969	135	270.35	266.75	269.85	259.95	256.15	263.05	271.95	278.05
1970	131	276.65	268.45	264.55	261.55	255.25	268.25	270.65	279.15
1971	133	275.55	266.55	266.75	264.25	261.65	261.85	270.95	278.65
1972	128	274.75	264.85	266.55	262.65	263.05	267.55	273.45	278.55
1973	133	275.55	267.35	272.05	268.65	264.55	268.35	273.15	278.95
1974	127	271.65	266.35	258.95	266.75	267.25	268.55	273.95	278.85
1975	126	275.25	269.45	269.85	265.55	267.95	271.05	272.55	280.35
1976	131	276.15	271.75	264.75	257.55	264.15	264.25	272.55	281.15
1977	135	273.05	268.55	264.45	263.15	259.85	268.15	271.25	277.95
1978	136	274.95	269.85	265.55	262.25	257.15	267.25	271.65	280.85
1979	131	274.55	268.35	255.05	257.25	259.85	268.75	271.85	278.35
1980	124	273.65	271.05	266.35	259.85	258.05	263.85	274.75	279.25
1981	135	274.15	264.25	261.35	263.05	260.45	260.75	273.05	278.35
1982	128	275.95	269.15	257.35	256.55	265.45	269.95	273.45	278.45
1983	119	275.45	272.45	267.05	265.35	262.15	267.45	275.35	281.55
1984	123	275.55	264.15	262.15	260.25	266.95	264.05	273.95	282.45
1985	136	276.25	269.45	267.85	253.05	251.95	266.25	270.75	277.75
1986	123	276.55	268.15	256.85	257.35	260.15	270.55	272.35	279.35
1987	133	277.05	273.05	259.35	253.75	259.95	264.05	272.05	278.85
1988	129	279.95	268.45	260.95	264.45	263.45	267.55	271.85	279.85
1989	120	275.55	266.55	262.15	267.55	267.05	271.75	275.35	280.25
1990	119	274.55	270.85	263.35	260.45	271.75	269.45	274.15	280.15
1991	121	276.55	266.45	269.95	264.35	258.85	266.95	273.95	278.05
1992	129	276.35	272.85	269.05	267.65	268.55	271.35	271.15	280.55
1993	126	268.35	266.85	271.05	266.25	266.45	268.95	272.15	280.65
1994	123	273.05	271.35	264.95	259.25	256.95	266.35	275.15	278.35
1995	133	274.95	269.25	270.25	266.25	266.95	270.75	272.65	278.25
1996	143	277.05	266.55	260.55	266.45	260.35	267.45	272.75	278.25
1997	136	277.55	270.75	263.65	264.25	264.85	269.35	271.15	277.95
1998	124	273.65	269.25	266.15	265.05	260.55	265.25	271.65	279.15
1999	129	276.05	267.65	265.65	260.05	262.25	267.95	274.75	278.55
2000	134	276.85	273.75	262.85	264.95	265.55	268.35	274.25	280.85
2001	124	279.45	273.95	266.85	267.55	260.95	264.85	273.75	279.35
2002	117	276.35	268.95	262.75	262.05	267.05	267.75	275.65	281.55
2003	126	271.85	264.35	260.65	257.25	266.75	271.65	273.15	280.45
