# Supplementary material for: A decade of cold Eurasian winters reconstructed for the early 19th century
Source: Nat Commun. 2022 Apr 19;13:2116. doi: 10.1038/s41467-022-29677-8 (PMC9019108; doi:10.1038/s41467-022-29677-8)
Supplement: Supplementary file 4 — Supplementary Code 1 [file 41467_2022_29677_MOESM4_ESM.zip › Rinput/Toronto_Harbour_spring.txt]

Year	DOY	Toct	Tnov	Tdec	Tjan	Tfeb	Tmar	Tapr	Tmay
1823	1919	5	6	280.6	43.63	280.6	43.67	NA	NA
1600	NA	NA	NA	NA	NA	NA	NA	NA	NA
1601	NA	NA	NA	NA	NA	NA	NA	NA	NA
1602	NA	NA	NA	NA	NA	NA	NA	NA	NA
1603	NA	NA	NA	NA	NA	NA	NA	NA	NA
1604	NA	NA	NA	NA	NA	NA	NA	NA	NA
1605	NA	NA	NA	NA	NA	NA	NA	NA	NA
1606	NA	NA	NA	NA	NA	NA	NA	NA	NA
1607	NA	NA	NA	NA	NA	NA	NA	NA	NA
1608	NA	NA	NA	NA	NA	NA	NA	NA	NA
1609	NA	NA	NA	NA	NA	NA	NA	NA	NA
1610	NA	NA	NA	NA	NA	NA	NA	NA	NA
1611	NA	NA	NA	NA	NA	NA	NA	NA	NA
1612	NA	NA	NA	NA	NA	NA	NA	NA	NA
1613	NA	NA	NA	NA	NA	NA	NA	NA	NA
1614	NA	NA	NA	NA	NA	NA	NA	NA	NA
1615	NA	NA	NA	NA	NA	NA	NA	NA	NA
1616	NA	NA	NA	NA	NA	NA	NA	NA	NA
1617	NA	NA	NA	NA	NA	NA	NA	NA	NA
1618	NA	NA	NA	NA	NA	NA	NA	NA	NA
1619	NA	NA	NA	NA	NA	NA	NA	NA	NA
1620	NA	NA	NA	NA	NA	NA	NA	NA	NA
1621	NA	NA	NA	NA	NA	NA	NA	NA	NA
1622	NA	NA	NA	NA	NA	NA	NA	NA	NA
1623	NA	NA	NA	NA	NA	NA	NA	NA	NA
1624	NA	NA	NA	NA	NA	NA	NA	NA	NA
1625	NA	NA	NA	NA	NA	NA	NA	NA	NA
1626	NA	NA	NA	NA	NA	NA	NA	NA	NA
1627	NA	NA	NA	NA	NA	NA	NA	NA	NA
1628	NA	NA	NA	NA	NA	NA	NA	NA	NA
1629	NA	NA	NA	NA	NA	NA	NA	NA	NA
1630	NA	NA	NA	NA	NA	NA	NA	NA	NA
1631	NA	NA	NA	NA	NA	NA	NA	NA	NA
1632	NA	NA	NA	NA	NA	NA	NA	NA	NA
1633	NA	NA	NA	NA	NA	NA	NA	NA	NA
1634	NA	NA	NA	NA	NA	NA	NA	NA	NA
1635	NA	NA	NA	NA	NA	NA	NA	NA	NA
1636	NA	NA	NA	NA	NA	NA	NA	NA	NA
1637	NA	NA	NA	NA	NA	NA	NA	NA	NA
1638	NA	NA	NA	NA	NA	NA	NA	NA	NA
1639	NA	NA	NA	NA	NA	NA	NA	NA	NA
1640	NA	NA	NA	NA	NA	NA	NA	NA	NA
1641	NA	NA	NA	NA	NA	NA	NA	NA	NA
1642	NA	NA	NA	NA	NA	NA	NA	NA	NA
1643	NA	NA	NA	NA	NA	NA	NA	NA	NA
1644	NA	NA	NA	NA	NA	NA	NA	NA	NA
1645	NA	NA	NA	NA	NA	NA	NA	NA	NA
1646	NA	NA	NA	NA	NA	NA	NA	NA	NA
1647	NA	NA	NA	NA	NA	NA	NA	NA	NA
1648	NA	NA	NA	NA	NA	NA	NA	NA	NA
1649	NA	NA	NA	NA	NA	NA	NA	NA	NA
1650	NA	NA	NA	NA	NA	NA	NA	NA	NA
1651	NA	NA	NA	NA	NA	NA	NA	NA	NA
1652	NA	NA	NA	NA	NA	NA	NA	NA	NA
1653	NA	NA	NA	NA	NA	NA	NA	NA	NA
1654	NA	NA	NA	NA	NA	NA	NA	NA	NA
1655	NA	NA	NA	NA	NA	NA	NA	NA	NA
1656	NA	NA	NA	NA	NA	NA	NA	NA	NA
1657	NA	NA	NA	NA	NA	NA	NA	NA	NA
1658	NA	NA	NA	NA	NA	NA	NA	NA	NA
1659	NA	NA	NA	NA	NA	NA	NA	NA	NA
1660	NA	NA	NA	NA	NA	NA	NA	NA	NA
1661	NA	NA	NA	NA	NA	NA	NA	NA	NA
1662	NA	NA	NA	NA	NA	NA	NA	NA	NA
1663	NA	NA	NA	NA	NA	NA	NA	NA	NA
1664	NA	NA	NA	NA	NA	NA	NA	NA	NA
1665	NA	NA	NA	NA	NA	NA	NA	NA	NA
1666	NA	NA	NA	NA	NA	NA	NA	NA	NA
1667	NA	NA	NA	NA	NA	NA	NA	NA	NA
1668	NA	NA	NA	NA	NA	NA	NA	NA	NA
1669	NA	NA	NA	NA	NA	NA	NA	NA	NA
1670	NA	NA	NA	NA	NA	NA	NA	NA	NA
1671	NA	NA	NA	NA	NA	NA	NA	NA	NA
1672	NA	NA	NA	NA	NA	NA	NA	NA	NA
1673	NA	NA	NA	NA	NA	NA	NA	NA	NA
1674	NA	NA	NA	NA	NA	NA	NA	NA	NA
1675	NA	NA	NA	NA	NA	NA	NA	NA	NA
1676	NA	NA	NA	NA	NA	NA	NA	NA	NA
1677	NA	NA	NA	NA	NA	NA	NA	NA	NA
1678	NA	NA	NA	NA	NA	NA	NA	NA	NA
1679	NA	NA	NA	NA	NA	NA	NA	NA	NA
1680	NA	NA	NA	NA	NA	NA	NA	NA	NA
1681	NA	NA	NA	NA	NA	NA	NA	NA	NA
1682	NA	NA	NA	NA	NA	NA	NA	NA	NA
1683	NA	NA	NA	NA	NA	NA	NA	NA	NA
1684	NA	NA	NA	NA	NA	NA	NA	NA	NA
1685	NA	NA	NA	NA	NA	NA	NA	NA	NA
1686	NA	NA	NA	NA	NA	NA	NA	NA	NA
1687	NA	NA	NA	NA	NA	NA	NA	NA	NA
1688	NA	NA	NA	NA	NA	NA	NA	NA	NA
1689	NA	NA	NA	NA	NA	NA	NA	NA	NA
1690	NA	NA	NA	NA	NA	NA	NA	NA	NA
1691	NA	NA	NA	NA	NA	NA	NA	NA	NA
1692	NA	NA	NA	NA	NA	NA	NA	NA	NA
1693	NA	NA	NA	NA	NA	NA	NA	NA	NA
1694	NA	NA	NA	NA	NA	NA	NA	NA	NA
1695	NA	NA	NA	NA	NA	NA	NA	NA	NA
1696	NA	NA	NA	NA	NA	NA	NA	NA	NA
1697	NA	NA	NA	NA	NA	NA	NA	NA	NA
1698	NA	NA	NA	NA	NA	NA	NA	NA	NA
1699	NA	NA	NA	NA	NA	NA	NA	NA	NA
1700	NA	NA	NA	NA	NA	NA	NA	NA	NA
1701	NA	NA	NA	NA	NA	NA	NA	NA	NA
1702	NA	NA	NA	NA	NA	NA	NA	NA	NA
1703	NA	NA	NA	NA	NA	NA	NA	NA	NA
1704	NA	NA	NA	NA	NA	NA	NA	NA	NA
1705	NA	NA	NA	NA	NA	NA	NA	NA	NA
1706	NA	NA	NA	NA	NA	NA	NA	NA	NA
1707	NA	NA	NA	NA	NA	NA	NA	NA	NA
1708	NA	NA	NA	NA	NA	NA	NA	NA	NA
1709	NA	NA	NA	NA	NA	NA	NA	NA	NA
1710	NA	NA	NA	NA	NA	NA	NA	NA	NA
1711	NA	NA	NA	NA	NA	NA	NA	NA	NA
1712	NA	NA	NA	NA	NA	NA	NA	NA	NA
1713	NA	NA	NA	NA	NA	NA	NA	NA	NA
1714	NA	NA	NA	NA	NA	NA	NA	NA	NA
1715	NA	NA	NA	NA	NA	NA	NA	NA	NA
1716	NA	NA	NA	NA	NA	NA	NA	NA	NA
1717	NA	NA	NA	NA	NA	NA	NA	NA	NA
1718	NA	NA	NA	NA	NA	NA	NA	NA	NA
1719	NA	NA	NA	NA	NA	NA	NA	NA	NA
1720	NA	NA	NA	NA	NA	NA	NA	NA	NA
1721	NA	NA	NA	NA	NA	NA	NA	NA	NA
1722	NA	NA	NA	NA	NA	NA	NA	NA	NA
1723	NA	NA	NA	NA	NA	NA	NA	NA	NA
1724	NA	NA	NA	NA	NA	NA	NA	NA	NA
1725	NA	NA	NA	NA	NA	NA	NA	NA	NA
1726	NA	NA	NA	NA	NA	NA	NA	NA	NA
1727	NA	NA	NA	NA	NA	NA	NA	NA	NA
1728	NA	NA	NA	NA	NA	NA	NA	NA	NA
1729	NA	NA	NA	NA	NA	NA	NA	NA	NA
1730	NA	NA	NA	NA	NA	NA	NA	NA	NA
1731	NA	NA	NA	NA	NA	NA	NA	NA	NA
1732	NA	NA	NA	NA	NA	NA	NA	NA	NA
1733	NA	NA	NA	NA	NA	NA	NA	NA	NA
1734	NA	NA	NA	NA	NA	NA	NA	NA	NA
1735	NA	NA	NA	NA	NA	NA	NA	NA	NA
1736	NA	NA	NA	NA	NA	NA	NA	NA	NA
1737	NA	NA	NA	NA	NA	NA	NA	NA	NA
1738	NA	NA	NA	NA	NA	NA	NA	NA	NA
1739	NA	NA	NA	NA	NA	NA	NA	NA	NA
1740	NA	NA	NA	NA	NA	NA	NA	NA	NA
1741	NA	NA	NA	NA	NA	NA	NA	NA	NA
1742	NA	NA	NA	NA	NA	NA	NA	NA	NA
1743	NA	NA	NA	NA	NA	NA	NA	NA	NA
1744	NA	NA	NA	NA	NA	NA	NA	NA	NA
1745	NA	NA	NA	NA	NA	NA	NA	NA	NA
1746	NA	NA	NA	NA	NA	NA	NA	NA	NA
1747	NA	NA	NA	NA	NA	NA	NA	NA	NA
1748	NA	NA	NA	NA	NA	NA	NA	NA	NA
1749	NA	NA	NA	NA	NA	NA	NA	NA	NA
1750	NA	NA	NA	NA	NA	NA	NA	NA	NA
1751	NA	NA	NA	NA	NA	NA	NA	NA	NA
1752	NA	NA	NA	NA	NA	NA	NA	NA	NA
1753	NA	NA	NA	NA	NA	NA	NA	NA	NA
1754	NA	NA	NA	NA	NA	NA	NA	NA	NA
1755	NA	NA	NA	NA	NA	NA	NA	NA	NA
1756	NA	NA	NA	NA	NA	NA	NA	NA	NA
1757	NA	NA	NA	NA	NA	NA	NA	NA	NA
1758	NA	NA	NA	NA	NA	NA	NA	NA	NA
1759	NA	NA	NA	NA	NA	NA	NA	NA	NA
1760	NA	NA	NA	NA	NA	NA	NA	NA	NA
1761	NA	NA	NA	NA	NA	NA	NA	NA	NA
1762	NA	NA	NA	NA	NA	NA	NA	NA	NA
1763	NA	NA	NA	NA	NA	NA	NA	NA	NA
1764	NA	NA	NA	NA	NA	NA	NA	NA	NA
1765	NA	NA	NA	NA	NA	NA	NA	NA	NA
1766	NA	NA	NA	NA	NA	NA	NA	NA	NA
1767	NA	NA	NA	NA	NA	NA	NA	NA	NA
1768	NA	NA	NA	NA	NA	NA	NA	NA	NA
1769	NA	NA	NA	NA	NA	NA	NA	NA	NA
1770	NA	NA	NA	NA	NA	NA	NA	NA	NA
1771	NA	NA	NA	NA	NA	NA	NA	NA	NA
1772	NA	NA	NA	NA	NA	NA	NA	NA	NA
1773	NA	NA	NA	NA	NA	NA	NA	NA	NA
1774	NA	NA	NA	NA	NA	NA	NA	NA	NA
1775	NA	NA	NA	NA	NA	NA	NA	NA	NA
1776	NA	NA	NA	NA	NA	NA	NA	NA	NA
1777	NA	NA	NA	NA	NA	NA	NA	NA	NA
1778	NA	NA	NA	NA	NA	NA	NA	NA	NA
1779	NA	NA	NA	NA	NA	NA	NA	NA	NA
1780	NA	NA	NA	NA	NA	NA	NA	NA	NA
1781	NA	NA	NA	NA	NA	NA	NA	NA	NA
1782	NA	NA	NA	NA	NA	NA	NA	NA	NA
1783	NA	NA	NA	NA	NA	NA	NA	NA	NA
1784	NA	NA	NA	NA	NA	NA	NA	NA	NA
1785	NA	NA	NA	NA	NA	NA	NA	NA	NA
1786	NA	NA	NA	NA	NA	NA	NA	NA	NA
1787	NA	NA	NA	NA	NA	NA	NA	NA	NA
1788	NA	NA	NA	NA	NA	NA	NA	NA	NA
1789	NA	NA	NA	NA	NA	NA	NA	NA	NA
1790	NA	NA	NA	NA	NA	NA	NA	NA	NA
1791	NA	NA	NA	NA	NA	NA	NA	NA	NA
1792	NA	NA	NA	NA	NA	NA	NA	NA	NA
1793	NA	NA	NA	NA	NA	NA	NA	NA	NA
1794	NA	NA	NA	NA	NA	NA	NA	NA	NA
1795	NA	NA	NA	NA	NA	NA	NA	NA	NA
1796	NA	NA	NA	NA	NA	NA	NA	NA	NA
1797	NA	NA	NA	NA	NA	NA	NA	NA	NA
1798	NA	NA	NA	NA	NA	NA	NA	NA	NA
1799	NA	NA	NA	NA	NA	NA	NA	NA	NA
1800	NA	NA	NA	NA	NA	NA	NA	NA	NA
1801	NA	NA	NA	NA	NA	NA	NA	NA	NA
1802	NA	NA	NA	NA	NA	NA	NA	NA	NA
1803	NA	NA	NA	NA	NA	NA	NA	NA	NA
1804	NA	NA	NA	NA	NA	NA	NA	NA	NA
1805	NA	NA	NA	NA	NA	NA	NA	NA	NA
1806	NA	NA	NA	NA	NA	NA	NA	NA	NA
1807	NA	NA	NA	NA	NA	NA	NA	NA	NA
1808	NA	NA	NA	NA	NA	NA	NA	NA	NA
1809	NA	NA	NA	NA	NA	NA	NA	NA	NA
1810	NA	NA	NA	NA	NA	NA	NA	NA	NA
1811	NA	NA	NA	NA	NA	NA	NA	NA	NA
1812	NA	NA	NA	NA	NA	NA	NA	NA	NA
1813	NA	NA	NA	NA	NA	NA	NA	NA	NA
1814	NA	NA	NA	NA	NA	NA	NA	NA	NA
1815	NA	NA	NA	NA	NA	NA	NA	NA	NA
1816	NA	NA	NA	NA	NA	NA	NA	NA	NA
1817	NA	NA	NA	NA	NA	NA	NA	NA	NA
1818	NA	NA	NA	NA	NA	NA	NA	NA	NA
1819	NA	NA	NA	NA	NA	NA	NA	NA	NA
1820	NA	NA	NA	NA	NA	NA	NA	NA	NA
1821	NA	NA	NA	NA	NA	NA	NA	NA	NA
1822	NA	NA	NA	NA	NA	NA	NA	NA	NA
1823	107	NA	NA	NA	NA	NA	NA	NA	NA
1824	106	NA	NA	NA	NA	NA	NA	NA	NA
1825	68	NA	NA	NA	NA	NA	NA	NA	NA
1826	95	NA	NA	NA	NA	NA	NA	NA	NA
1827	96	NA	NA	NA	NA	NA	NA	NA	NA
1828	55	NA	NA	NA	NA	NA	NA	NA	NA
1829	99	NA	NA	NA	NA	NA	NA	NA	NA
1830	92	NA	NA	NA	NA	NA	NA	NA	NA
1831	91	NA	NA	NA	NA	NA	NA	NA	NA
1832	106	NA	NA	NA	NA	NA	NA	NA	NA
1833	94	NA	NA	NA	NA	NA	NA	NA	NA
1834	73	NA	NA	NA	NA	NA	NA	NA	NA
1835	88	NA	NA	NA	NA	NA	NA	NA	NA
1836	116	NA	NA	NA	NA	NA	NA	NA	NA
1837	111	NA	NA	NA	NA	NA	NA	NA	NA
1838	91	NA	NA	NA	NA	NA	NA	NA	NA
1839	96	NA	NA	NA	NA	NA	NA	NA	NA
1840	88	NA	NA	NA	NA	NA	NA	NA	NA
1841	104	280.65	275.35	268.35	268.75	267.75	270.95	277.55	284.25
1842	77	278.95	274.55	271.25	270.35	271.05	275.95	280.25	283.45
1843	110	281.05	274.25	269.45	271.05	264.65	267.45	278.35	284.05
1844	95	279.65	273.95	272.55	266.75	269.65	273.45	282.55	286.45
1845	79	279.85	275.15	271.15	270.05	269.75	274.85	279.05	283.55
1846	98	280.75	275.85	266.95	269.45	265.75	272.95	279.75	286.45
1847	101	280.45	278.35	270.45	267.85	267.55	269.95	276.55	284.75
1848	90	280.15	276.75	271.25	270.55	270.35	271.05	278.15	285.35
1849	91	280.85	274.15	271.75	265.85	265.65	273.65	276.55	282.15
1850	94	280.95	278.85	269.65	271.35	269.25	271.55	276.55	283.05
1851	87	279.75	276.15	267.65	268.75	270.65	273.65	278.25	283.95
1852	109	281.85	273.15	266.95	265.25	267.95	269.75	276.35	283.85
1853	90	282.05	274.85	273.05	267.65	267.95	271.75	278.15	283.05
1854	98	279.45	276.35	268.95	267.35	266.25	271.95	277.35	283.25
1855	106	283.35	275.05	267.65	269.35	263.25	271.05	279.15	285.15
1856	113	279.75	276.15	269.85	263.45	263.05	267.55	278.85	283.35
1857	104	280.25	275.45	267.75	261.15	271.05	270.15	275.15	282.65
1858	86	280.35	273.95	272.15	271.85	265.15	271.85	278.45	282.55
1859	27	283.15	274.35	270.65	269.15	269.75	275.65	277.65	286.15
1860	75	279.85	276.85	266.05	268.65	267.95	274.75	277.55	286.55
1861	64	281.95	276.85	268.75	266.35	269.65	270.45	279.15	282.15
1862	62	282.45	276.25	272.45	267.35	267.55	271.55	277.65	284.25
1863	24	282.25	275.25	271.55	271.15	268.05	269.95	278.65	285.95
1864	62	281.45	277.25	270.65	268.45	269.45	271.55	278.35	285.75
1865	81	281.05	276.15	269.85	265.15	267.75	273.45	279.25	284.65
1866	77	280.65	277.15	271.55	266.25	267.75	270.65	280.25	282.55
1867	96	283.65	276.95	269.75	265.15	271.05	270.75	278.15	281.75
1868	99	283.65	277.15	267.95	265.45	265.15	272.95	276.65	284.45
1869	91	279.45	275.85	268.35	271.15	268.75	268.55	277.85	283.65
1870	93	279.35	273.55	271.65	269.35	267.35	270.35	280.55	287.15
1871	70	283.75	276.15	270.05	267.05	268.35	274.85	280.05	285.25
1872	103	282.95	272.85	267.85	267.05	267.05	267.15	278.05	284.25
1873	94	280.85	274.05	265.05	264.95	265.75	269.95	277.45	284.25
1874	75	280.85	270.85	271.25	268.95	267.65	271.85	274.05	284.75
1875	106	281.75	274.95	269.35	264.05	260.65	268.35	275.75	284.15
1876	102	279.65	273.15	270.35	271.95	268.25	269.95	276.85	283.95
1877	84	279.15	276.15	264.95	264.45	271.25	269.65	279.75	285.25
1878	68	283.15	276.25	274.45	268.75	270.25	276.45	282.95	284.75
1879	84	282.85	275.65	269.05	266.15	265.15	271.45	277.45	285.25
1880	50	285.95	275.25	269.95	273.65	270.65	271.65	278.55	287.95
1881	106	280.55	272.05	267.15	264.25	266.15	272.15	277.55	287.85
1882	44	283.15	276.05	274.25	268.15	272.25	273.05	277.85	282.75
1883	106	284.15	275.25	269.55	265.05	266.25	267.35	276.75	282.85
1884	99	280.45	276.05	269.75	263.95	268.35	270.95	278.25	283.85
1885	115	282.35	274.35	269.45	265.05	261.35	265.05	276.15	284.25
1886	79	280.85	276.75	270.65	265.85	265.55	272.05	280.45	284.95
1887	102	282.35	275.25	267.05	265.25	267.35	269.15	277.45	287.85
1888	102	279.85	274.85	270.95	263.65	267.25	267.85	277.25	283.85
1889	74	279.55	276.35	271.75	270.75	264.95	273.75	279.55	285.45
1890	74	279.25	276.95	274.45	271.85	270.85	270.95	278.95	283.35
1891	79	282.45	276.05	267.95	268.35	270.85	271.35	279.65	284.05
1892	91	281.95	275.85	274.05	266.25	268.85	270.95	278.55	284.15
1893	97	281.95	274.95	269.65	263.25	265.65	271.55	277.65	284.35
1894	70	282.45	276.15	268.55	271.15	266.75	275.35	280.15	284.55
1895	99	283.45	274.45	272.85	267.15	264.55	268.85	279.55	286.25
1896	88	279.35	276.05	271.95	267.45	267.75	268.35	281.25	288.95
1897	70	280.45	277.55	270.85	268.15	269.15	272.75	279.25	284.55
1898	75	283.55	276.65	270.75	269.15	268.75	275.75	279.45	286.25
1899	98	283.25	274.95	269.85	267.95	265.85	270.85	280.05	285.95
1900	99	283.45	277.65	271.15	269.55	266.25	268.15	280.45	285.85
1901	126	286.35	276.65	271.25	268.25	264.45	271.75	280.95	285.45
1902	79	282.35	274.35	269.95	268.15	266.95	276.05	279.65	284.85
1903	74	282.25	279.05	268.75	267.95	269.45	277.25	279.55	286.25
1904	113	283.45	274.65	267.85	264.05	262.55	271.05	276.95	286.15
1905	95	280.75	275.15	267.55	265.15	264.35	272.15	278.65	284.45
1906	91	282.35	275.65	272.55	272.35	267.55	270.15	280.05	285.35
1907	87	282.55	275.95	268.05	267.45	265.45	273.95	276.55	281.95
1908	89	280.15	275.75	271.55	268.65	265.85	272.65	278.45	286.45
1909	90	283.75	277.25	271.35	269.75	269.95	271.85	277.95	285.05
1910	79	280.85	277.75	269.65	269.25	266.85	276.75	281.25	284.45
1911	90	283.65	275.25	266.95	269.55	269.35	271.85	279.25	289.25
1912	107	282.75	275.15	274.05	262.85	265.65	269.45	278.45	285.95
1913	110	283.35	277.65	273.35	272.65	266.45	273.75	280.85	285.35
1914	92	283.85	278.65	273.75	269.35	263.85	272.15	278.25	287.75
1915	92	284.55	276.35	269.45	268.25	269.65	271.85	282.95	284.15
1916	94	284.05	277.85	270.55	271.95	265.65	269.25	279.95	285.35
1917	81	282.75	276.15	270.15	267.75	264.65	273.05	278.05	282.65
1918	89	279.95	274.35	266.05	262.55	266.95	273.85	279.45	286.95
1919	48	283.75	278.55	272.55	271.45	270.85	273.95	278.85	285.95
1920	NA	284.65	276.45	267.75	262.35	266.35	273.95	277.55	285.45
1921	NA	285.75	275.65	272.65	270.65	270.95	276.65	282.55	287.55
1922	NA	283.15	275.35	270.95	268.15	269.85	274.25	280.45	288.35
1923	NA	282.85	277.85	270.95	267.25	265.65	270.25	278.75	283.95
1924	NA	282.35	276.85	275.25	268.15	266.45	272.75	278.95	283.05
1925	NA	283.25	276.85	268.45	266.45	270.35	274.65	280.35	283.45
1926	NA	278.75	276.15	269.85	268.85	266.85	269.65	275.95	284.55
1927	NA	281.35	276.05	268.45	266.95	270.15	274.75	279.35	284.45
1928	NA	284.65	277.95	271.35	269.15	268.55	272.15	278.35	285.25
1929	NA	283.45	277.25	273.45	267.95	267.35	275.65	280.55	284.65
1930	NA	282.15	276.25	269.25	267.75	270.05	272.35	279.05	287.15
1931	NA	282.45	277.95	271.15	268.95	269.95	273.75	280.05	286.25
1932	NA	284.75	280.65	273.75	274.85	271.65	271.35	277.95	285.85
1933	NA	283.75	275.05	272.05	273.85	269.65	272.75	280.25	287.15
1934	NA	281.85	272.75	268.65	269.45	260.85	270.75	278.55	287.25
1935	NA	282.25	278.65	269.35	266.65	267.55	274.95	279.45	284.15
1936	NA	283.15	277.35	267.75	267.65	264.85	274.35	277.25	287.85
1937	NA	282.45	274.35	272.65	272.45	270.75	271.05	279.25	286.65
1938	NA	281.65	276.65	270.45	267.55	270.25	275.15	280.95	285.85
1939	NA	284.15	278.05	272.35	268.35	268.95	271.15	277.75	287.35
1940	NA	283.15	275.75	272.65	265.45	268.75	269.75	278.25	285.25
1941	NA	281.85	276.35	271.75	267.65	268.45	270.25	283.35	287.75
1942	NA	284.05	278.65	273.15	268.95	266.75	275.35	282.85	286.55
1943	NA	283.75	277.35	268.95	266.05	269.45	271.85	276.95	285.75
1944	NA	282.35	276.25	270.05	271.85	269.25	271.05	277.75	288.55
1945	NA	283.25	277.45	269.55	263.55	269.55	279.15	281.65	283.25
1946	NA	282.15	277.35	268.75	269.55	267.75	279.05	280.05	285.45
1947	NA	285.25	278.85	271.45	269.95	267.55	272.35	278.75	284.25
1948	NA	287.55	276.75	270.25	265.65	267.95	273.05	281.45	284.85
1949	NA	282.35	280.45	272.55	271.35	271.55	273.35	280.65	287.65
1950	NA	286.05	275.85	273.15	272.85	268.35	270.75	277.55	286.15
1951	NA	285.15	276.65	271.05	270.35	270.45	274.75	280.55	287.75
1952	NA	284.35	274.65	271.25	270.35	271.15	273.15	282.75	285.65
1953	NA	281.45	278.65	273.95	271.65	272.15	275.45	279.95	286.75
1954	NA	284.95	279.75	274.05	266.95	273.45	272.95	280.85	285.45
1955	NA	284.95	278.25	271.15	269.05	269.95	273.15	283.45	288.45
1956	NA	285.15	276.65	269.15	269.05	270.75	272.05	278.45	284.05
1957	NA	285.15	278.15	273.05	266.45	271.55	275.15	281.55	285.55
1958	NA	283.35	278.55	274.15	269.15	266.75	275.55	282.05	285.65
1959	NA	283.75	278.25	267.75	267.15	267.25	272.35	281.05	287.45
1960	NA	283.35	275.95	272.75	269.45	270.05	269.15	280.95	286.85
1961	NA	283.95	279.55	269.05	266.55	271.75	274.15	278.35	285.35
1962	NA	285.95	277.75	271.75	267.55	266.75	274.35	280.85	289.35
1963	NA	284.35	277.05	270.25	266.05	265.45	274.95	280.95	285.55
1964	NA	287.55	280.25	267.65	271.15	269.75	273.65	279.95	288.55
1965	NA	282.95	278.75	271.85	267.85	268.75	272.15	278.35	288.25
1966	NA	282.25	277.45	274.25	267.05	269.95	275.05	279.35	283.95
1967	NA	282.85	278.55	271.25	271.95	266.35	272.35	280.25	283.15
1968	NA	283.45	275.55	272.85	266.75	267.05	275.05	282.25	284.45
1969	NA	285.15	277.25	269.95	268.85	270.15	272.55	281.15	285.85
1970	47	283.35	277.55	269.35	265.35	268.25	272.45	281.15	286.35
1971	59	285.05	279.05	269.75	265.95	269.95	272.05	278.95	286.25
1972	88	287.25	277.15	273.55	269.25	267.95	270.95	278.05	288.05
1973	69	281.55	276.15	272.05	270.55	267.85	277.65	280.55	284.75
1974	85	285.45	278.25	270.85	269.75	267.35	273.25	281.55	284.55
1975	70	281.85	277.75	274.05	271.75	270.95	272.15	277.15	289.75
1976	56	284.75	281.25	270.45	266.35	272.65	274.75	282.05	285.15
1977	80	281.15	274.95	267.75	263.65	268.95	276.85	281.65	289.25
1978	99	283.05	278.65	270.75	266.05	265.95	271.45	278.65	287.15
1979	89	282.85	277.35	272.25	267.15	264.35	276.05	279.75	285.85
1980	90	282.65	278.55	273.45	269.55	267.45	273.05	280.95	288.65
1981	85	281.75	276.65	268.85	265.25	272.75	275.05	281.45	286.45
1982	89	281.45	278.25	272.05	265.35	268.45	273.35	279.05	288.35
1983	58	284.45	278.75	275.45	270.85	271.65	275.35	280.05	284.45
1984	88	284.05	277.65	268.95	266.55	273.65	270.55	281.35	284.85
1985	73	285.15	277.95	274.85	266.95	269.65	275.25	281.75	287.85
1986	88	284.55	277.95	269.95	269.25	268.75	275.15	282.45	288.95
1987	NA	NA	NA	NA	NA	NA	NA	NA	NA
1988	NA	NA	NA	NA	NA	NA	NA	NA	NA
1989	NA	NA	NA	NA	NA	NA	NA	NA	NA
1990	NA	NA	NA	NA	NA	NA	NA	NA	NA
1991	NA	NA	NA	NA	NA	NA	NA	NA	NA
1992	NA	NA	NA	NA	NA	NA	NA	NA	NA
1993	NA	NA	NA	NA	NA	NA	NA	NA	NA
1994	NA	NA	NA	NA	NA	NA	NA	NA	NA
1995	NA	NA	NA	NA	NA	NA	NA	NA	NA
1996	NA	NA	NA	NA	NA	NA	NA	NA	NA
1997	NA	NA	NA	NA	NA	NA	NA	NA	NA
1998	NA	NA	NA	NA	NA	NA	NA	NA	NA
1999	NA	NA	NA	NA	NA	NA	NA	NA	NA
2000	NA	NA	NA	NA	NA	NA	NA	NA	NA
2001	NA	NA	NA	NA	NA	NA	NA	NA	NA
2002	NA	NA	NA	NA	NA	NA	NA	NA	NA
2003	NA	NA	NA	NA	NA	NA	NA	NA	NA
