# Supplementary material for: A decade of cold Eurasian winters reconstructed for the early 19th century
Source: Nat Commun. 2022 Apr 19;13:2116. doi: 10.1038/s41467-022-29677-8 (PMC9019108; doi:10.1038/s41467-022-29677-8)
Supplement: Supplementary file 4 — Supplementary Code 1 [file 41467_2022_29677_MOESM4_ESM.zip › Rinput/Turku_Spring.txt]

Year	DOY_break	Toct	Tnov	Tdec	Tjan	Tfeb	Tmar	Tapr	Tmay
1800	1839	6	7	18.05	59.33	22.28	60.45	NA	NA
1600	NA	NA	NA	NA	NA	NA	NA	NA	NA
1601	NA	NA	NA	NA	NA	NA	NA	NA	NA
1602	NA	NA	NA	NA	NA	NA	NA	NA	NA
1603	NA	NA	NA	NA	NA	NA	NA	NA	NA
1604	NA	NA	NA	NA	NA	NA	NA	NA	NA
1605	NA	NA	NA	NA	NA	NA	NA	NA	NA
1606	NA	NA	NA	NA	NA	NA	NA	NA	NA
1607	NA	NA	NA	NA	NA	NA	NA	NA	NA
1608	NA	NA	NA	NA	NA	NA	NA	NA	NA
1609	NA	NA	NA	NA	NA	NA	NA	NA	NA
1610	NA	NA	NA	NA	NA	NA	NA	NA	NA
1611	NA	NA	NA	NA	NA	NA	NA	NA	NA
1612	NA	NA	NA	NA	NA	NA	NA	NA	NA
1613	NA	NA	NA	NA	NA	NA	NA	NA	NA
1614	NA	NA	NA	NA	NA	NA	NA	NA	NA
1615	NA	NA	NA	NA	NA	NA	NA	NA	NA
1616	NA	NA	NA	NA	NA	NA	NA	NA	NA
1617	NA	NA	NA	NA	NA	NA	NA	NA	NA
1618	NA	NA	NA	NA	NA	NA	NA	NA	NA
1619	NA	NA	NA	NA	NA	NA	NA	NA	NA
1620	NA	NA	NA	NA	NA	NA	NA	NA	NA
1621	NA	NA	NA	NA	NA	NA	NA	NA	NA
1622	NA	NA	NA	NA	NA	NA	NA	NA	NA
1623	NA	NA	NA	NA	NA	NA	NA	NA	NA
1624	NA	NA	NA	NA	NA	NA	NA	NA	NA
1625	NA	NA	NA	NA	NA	NA	NA	NA	NA
1626	NA	NA	NA	NA	NA	NA	NA	NA	NA
1627	NA	NA	NA	NA	NA	NA	NA	NA	NA
1628	NA	NA	NA	NA	NA	NA	NA	NA	NA
1629	NA	NA	NA	NA	NA	NA	NA	NA	NA
1630	NA	NA	NA	NA	NA	NA	NA	NA	NA
1631	NA	NA	NA	NA	NA	NA	NA	NA	NA
1632	NA	NA	NA	NA	NA	NA	NA	NA	NA
1633	NA	NA	NA	NA	NA	NA	NA	NA	NA
1634	NA	NA	NA	NA	NA	NA	NA	NA	NA
1635	NA	NA	NA	NA	NA	NA	NA	NA	NA
1636	NA	NA	NA	NA	NA	NA	NA	NA	NA
1637	NA	NA	NA	NA	NA	NA	NA	NA	NA
1638	NA	NA	NA	NA	NA	NA	NA	NA	NA
1639	NA	NA	NA	NA	NA	NA	NA	NA	NA
1640	NA	NA	NA	NA	NA	NA	NA	NA	NA
1641	NA	NA	NA	NA	NA	NA	NA	NA	NA
1642	NA	NA	NA	NA	NA	NA	NA	NA	NA
1643	NA	NA	NA	NA	NA	NA	NA	NA	NA
1644	NA	NA	NA	NA	NA	NA	NA	NA	NA
1645	NA	NA	NA	NA	NA	NA	NA	NA	NA
1646	NA	NA	NA	NA	NA	NA	NA	NA	NA
1647	NA	NA	NA	NA	NA	NA	NA	NA	NA
1648	NA	NA	NA	NA	NA	NA	NA	NA	NA
1649	NA	NA	NA	NA	NA	NA	NA	NA	NA
1650	NA	NA	NA	NA	NA	NA	NA	NA	NA
1651	NA	NA	NA	NA	NA	NA	NA	NA	NA
1652	NA	NA	NA	NA	NA	NA	NA	NA	NA
1653	NA	NA	NA	NA	NA	NA	NA	NA	NA
1654	NA	NA	NA	NA	NA	NA	NA	NA	NA
1655	NA	NA	NA	NA	NA	NA	NA	NA	NA
1656	NA	NA	NA	NA	NA	NA	NA	NA	NA
1657	NA	NA	NA	NA	NA	NA	NA	NA	NA
1658	NA	NA	NA	NA	NA	NA	NA	NA	NA
1659	NA	NA	NA	NA	NA	NA	NA	NA	NA
1660	NA	NA	NA	NA	NA	NA	NA	NA	NA
1661	NA	NA	NA	NA	NA	NA	NA	NA	NA
1662	NA	NA	NA	NA	NA	NA	NA	NA	NA
1663	NA	NA	NA	NA	NA	NA	NA	NA	NA
1664	NA	NA	NA	NA	NA	NA	NA	NA	NA
1665	NA	NA	NA	NA	NA	NA	NA	NA	NA
1666	NA	NA	NA	NA	NA	NA	NA	NA	NA
1667	NA	NA	NA	NA	NA	NA	NA	NA	NA
1668	NA	NA	NA	NA	NA	NA	NA	NA	NA
1669	NA	NA	NA	NA	NA	NA	NA	NA	NA
1670	NA	NA	NA	NA	NA	NA	NA	NA	NA
1671	NA	NA	NA	NA	NA	NA	NA	NA	NA
1672	NA	NA	NA	NA	NA	NA	NA	NA	NA
1673	NA	NA	NA	NA	NA	NA	NA	NA	NA
1674	NA	NA	NA	NA	NA	NA	NA	NA	NA
1675	NA	NA	NA	NA	NA	NA	NA	NA	NA
1676	NA	NA	NA	NA	NA	NA	NA	NA	NA
1677	NA	NA	NA	NA	NA	NA	NA	NA	NA
1678	NA	NA	NA	NA	NA	NA	NA	NA	NA
1679	NA	NA	NA	NA	NA	NA	NA	NA	NA
1680	NA	NA	NA	NA	NA	NA	NA	NA	NA
1681	NA	NA	NA	NA	NA	NA	NA	NA	NA
1682	NA	NA	NA	NA	NA	NA	NA	NA	NA
1683	NA	NA	NA	NA	NA	NA	NA	NA	NA
1684	NA	NA	NA	NA	NA	NA	NA	NA	NA
1685	NA	NA	NA	NA	NA	NA	NA	NA	NA
1686	NA	NA	NA	NA	NA	NA	NA	NA	NA
1687	NA	NA	NA	NA	NA	NA	NA	NA	NA
1688	NA	NA	NA	NA	NA	NA	NA	NA	NA
1689	NA	NA	NA	NA	NA	NA	NA	NA	NA
1690	NA	NA	NA	NA	NA	NA	NA	NA	NA
1691	NA	NA	NA	NA	NA	NA	NA	NA	NA
1692	NA	NA	NA	NA	NA	NA	NA	NA	NA
1693	NA	NA	NA	NA	NA	NA	NA	NA	NA
1694	NA	NA	NA	NA	NA	NA	NA	NA	NA
1695	NA	NA	NA	NA	NA	NA	NA	NA	NA
1696	NA	NA	NA	NA	NA	NA	NA	NA	NA
1697	NA	NA	NA	NA	NA	NA	NA	NA	NA
1698	NA	NA	NA	NA	NA	NA	NA	NA	NA
1699	NA	NA	NA	NA	NA	NA	NA	NA	NA
1700	NA	NA	NA	NA	NA	NA	NA	NA	NA
1701	NA	NA	NA	NA	NA	NA	NA	NA	NA
1702	NA	NA	NA	NA	NA	NA	NA	NA	NA
1703	NA	NA	NA	NA	NA	NA	NA	NA	NA
1704	NA	NA	NA	NA	NA	NA	NA	NA	NA
1705	NA	NA	NA	NA	NA	NA	NA	NA	NA
1706	NA	NA	NA	NA	NA	NA	NA	NA	NA
1707	NA	NA	NA	NA	NA	NA	NA	NA	NA
1708	NA	NA	NA	NA	NA	NA	NA	NA	NA
1709	NA	NA	NA	NA	NA	NA	NA	NA	NA
1710	NA	NA	NA	NA	NA	NA	NA	NA	NA
1711	NA	NA	NA	NA	NA	NA	NA	NA	NA
1712	NA	NA	NA	NA	NA	NA	NA	NA	NA
1713	NA	NA	NA	NA	NA	NA	NA	NA	NA
1714	NA	NA	NA	NA	NA	NA	NA	NA	NA
1715	NA	NA	NA	NA	NA	NA	NA	NA	NA
1716	NA	NA	NA	NA	NA	NA	NA	NA	NA
1717	NA	NA	NA	NA	NA	NA	NA	NA	NA
1718	NA	NA	NA	NA	NA	NA	NA	NA	NA
1719	NA	NA	NA	NA	NA	NA	NA	NA	NA
1720	NA	NA	NA	NA	NA	NA	NA	NA	NA
1721	NA	NA	NA	NA	NA	NA	NA	NA	NA
1722	NA	NA	NA	NA	NA	NA	NA	NA	NA
1723	NA	NA	NA	NA	NA	NA	NA	NA	NA
1724	NA	NA	NA	NA	NA	NA	NA	NA	NA
1725	NA	NA	NA	NA	NA	NA	NA	NA	NA
1726	NA	NA	NA	NA	NA	NA	NA	NA	NA
1727	NA	NA	NA	NA	NA	NA	NA	NA	NA
1728	NA	NA	NA	NA	NA	NA	NA	NA	NA
1729	NA	NA	NA	NA	NA	NA	NA	NA	NA
1730	NA	NA	NA	NA	NA	NA	NA	NA	NA
1731	NA	NA	NA	NA	NA	NA	NA	NA	NA
1732	NA	NA	NA	NA	NA	NA	NA	NA	NA
1733	NA	NA	NA	NA	NA	NA	NA	NA	NA
1734	NA	NA	NA	NA	NA	NA	NA	NA	NA
1735	NA	NA	NA	NA	NA	NA	NA	NA	NA
1736	NA	NA	NA	NA	NA	NA	NA	NA	NA
1737	NA	NA	NA	NA	NA	NA	NA	NA	NA
1738	NA	NA	NA	NA	NA	NA	NA	NA	NA
1739	NA	NA	NA	NA	NA	NA	NA	NA	NA
1740	129	NA	NA	NA	NA	NA	NA	NA	NA
1741	120	NA	NA	NA	NA	NA	NA	NA	NA
1742	121	NA	NA	NA	NA	NA	NA	NA	NA
1743	114	NA	NA	NA	NA	NA	NA	NA	NA
1744	109	NA	NA	NA	NA	NA	NA	NA	NA
1745	113	NA	NA	NA	NA	NA	NA	NA	NA
1746	114	NA	NA	NA	NA	NA	NA	NA	NA
1747	116	NA	NA	NA	NA	NA	NA	NA	NA
1748	119	NA	NA	NA	NA	NA	NA	NA	NA
1749	121	NA	NA	NA	NA	NA	NA	NA	NA
1750	85	NA	NA	NA	NA	NA	NA	NA	NA
1751	101	NA	NA	NA	NA	NA	NA	NA	NA
1752	108	NA	NA	NA	NA	NA	NA	NA	NA
1753	102	NA	NA	NA	NA	NA	NA	NA	NA
1754	107	NA	NA	NA	NA	NA	NA	NA	NA
1755	105	NA	NA	NA	NA	NA	NA	NA	NA
1756	107	NA	NA	NA	-2.9	-0.8	-1.1	1.5	5
1757	101	6.4	-2.5	-2.7	-7.1	-2.8	-2.3	6.4	8.3
1758	112	2.7	2.1	-3	-6.1	-5.8	-3.5	1.5	9.1
1759	115	3.3	2.2	-5	-1.2	0.1	0	3.9	6.5
1760	122	5.5	0	-5.5	-10.8	-3.6	-2.9	2.8	9.1
1761	102	4.6	0.1	-2.6	-2.7	-4.1	1.3	4.3	9.6
1762	107	3.3	1.3	-3.7	-0.9	-3.2	-4.2	5.3	9.9
1763	120	0.8	2.7	-2.4	-6.2	-3.9	-4.8	1.4	9
1764	98	5	-0.8	-2.3	-2.7	0.3	0.1	3.9	9.7
1765	100	5.4	-0.5	-3.5	-3.9	-4.2	-0.3	4	7.5
1766	NA	5.9	3.1	-2.9	-5.7	-5.3	0.2	6.5	9.6
1767	NA	6.3	4.1	-4.3	-11.5	-6.8	-1.5	1.2	8.1
1768	106	6.4	3.9	-3.3	-5.4	-4.5	-4.9	2.9	7.4
1769	115	4.7	1.2	1.2	-1.8	-3.1	-1	3.4	8.2
1770	NA	2.4	-1	-3.7	-5.2	-2.6	-8.8	2.5	8.6
1771	135	9.5	-0.3	-2.1	-7.8	-8.6	-7.3	1.4	9.6
1772	93	6.8	0.6	-0.2	-4.4	NA	-6.4	1.5	6
1773	108	9.3	5.1	0.3	-3.2	-2.8	-0.5	5.3	11.1
1774	102	8.2	4	-2	-12	-4	-1.9	3.6	11
1775	107	6.5	-5.3	-4	-4.8	-2	0.2	3.7	10.1
1776	117	9.5	0.3	-0.2	-9.2	-1.8	-1.4	2.6	7.2
1777	114	7.2	2.7	-0.9	-5.8	-6.2	-3.7	2.2	10.4
1778	115	5.5	2.5	-1.4	-5.4	-3.6	-2.5	4.5	9.5
1779	79	1.3	1	-1	-2.3	1.7	3.3	5.9	10.1
1780	NA	9.8	1.8	-4.8	-6.3	-4.5	1.7	-0.8	8.3
1781	117	7.9	-1.2	-2.8	-5.9	-4.6	0.3	4.4	7.7
1782	NA	6.2	3	-4.8	-2.4	-5.4	-4.9	1.2	7.3
1783	109	4.5	-0.5	-2.5	-6.9	-2.7	-3.1	5.5	10.6
1784	NA	9.6	0	-3.7	-7.7	-4.9	-8.9	2.7	8.5
1785	115	5.6	3	-4.8	-4.9	-6.5	-6.6	2.7	6.7
1786	NA	4.9	1.6	-4.4	-6.5	-5.5	-6.7	2.7	7.4
1787	NA	5.2	-3.6	-2.8	-3.1	-1.6	0.2	2.8	8.9
1788	NA	8.5	-0.9	-5	-4.2	-8.1	-6.6	3.6	8.7
1789	NA	3.8	0.9	-10.7	-8.5	-4.8	-9.1	2	10.8
1790	NA	10.1	3.1	3.1	-0.3	1.2	1.9	-0.1	9.8
1791	NA	5.7	1.1	-1.3	1.6	0	2.2	6.1	8.1
1792	NA	6	2.8	-1.6	-5.3	-5.4	-3.3	4.7	8.5
1793	NA	5.1	2.9	-1.6	-2.7	-1.2	-0.9	3.2	10
1794	NA	7.8	0.8	-3.9	-0.4	-2.1	2.8	6.6	10.9
1795	NA	8.3	2.4	-1.1	-7.6	-8.2	-5.9	4.6	7.5
1796	NA	7.5	0.8	-4.1	2.1	-2.3	-2.3	4.3	8.7
1797	NA	7.2	0.4	-5.8	-2.7	2.1	0.5	3.1	8.8
1798	NA	6.5	0.5	-1	-4.4	-2.6	-2.1	4.7	12.9
1799	NA	8.6	1.6	-2.6	-2.8	-13	-4.5	1.9	6
1800	111	6.5	4.1	-5.7	-6.3	-7.4	-6.4	5.1	9.2
1801	102	7.1	3.3	0.1	-4.5	-4.7	-0.3	5.3	12
1802	95	6.6	2.1	-4	-7.9	-2.5	2	5.6	7.2
1803	96	8.5	-0.1	-2.9	-10.1	-7.1	-1.4	7.5	9.6
1804	117	4.7	-0.8	-6.8	-4.8	-8.4	-5.3	2.1	9.7
1805	102	7.5	-1.5	-7.9	-6.2	-8.6	-2.7	1.6	6.4
1806	115	2	-0.3	-3.7	-2.9	-4.4	-4.1	0.8	9
1807	120	5.9	1.3	0.1	-4.5	-2.6	-2.5	0.6	8
1808	117	4.6	1.1	-1.7	-2.4	-7.3	-4.3	0	10.3
1809	117	8.2	0.7	-6.1	-12.4	-8.4	-4.6	-0.5	11
1810	118	5.9	-0.6	1.6	-2.4	-4.2	-5	0	7
1811	108	5	0.3	-3.2	-4.4	-3.9	1.9	2.1	12.4
1812	122	4.9	1.4	-1.3	-4.5	-2.8	-5.3	-1.5	6.2
1813	98	8.2	-0.2	-6.8	-4.1	-1.2	0	3.9	7.5
1814	104	3.3	2.5	-2.1	-14.6	-8.9	-3	5	6.8
1815	102	5.5	2.9	-1.7	-3.8	-2.7	-0.4	5.2	8.6
1816	110	7.2	2.1	-3	-3.6	-8	-3.6	2.4	5.7
1817	112	5	0.1	-1.4	0.4	-0.7	-2.8	2.2	10.4
1818	113	4.3	1.2	-8.2	-3.3	-2.8	0.1	0.6	7.8
1819	106	7.8	3.3	1.7	0.9	-1.7	-0.4	3.5	9.9
1820	107	5.8	-1	-4.4	-8.9	-3.1	-2.2	4.6	10
1821	110	7	0.7	-4.7	-4.4	-3.4	-3.3	5.3	9
1822	66	10.2	3	1.7	-1.8	2.4	4.3	6.2	11.9
1823	112	8.4	5	0.2	-6	-5.2	0	2	8.6
1824	101	8.9	3.1	1	1.3	-0.1	-0.5	5.4	9.1
1825	106	5.6	1.9	-1.1	-0.6	-3.1	-0.9	3	8.2
1826	100	7.4	1.8	-0.2	-5.9	-0.2	0.5	2.5	9.9
1827	101	7.9	1.5	-0.4	-5.5	-7.4	-2.1	4.6	10.5
1828	109	6.4	0.2	1.7	-5	-5.6	-2.3	2.3	8.6
1829	120	6.3	1.4	-4.1	-5.3	-10.5	-5.2	-1.5	8.8
1830	111	4	-3.3	-5.8	-5.9	-7.6	0.1	3.1	7.5
1831	106	6.2	3	-3	-8.4	-4	-4.2	4.1	8.4
1832	NA	8.7	0.8	-0.3	-2.1	-1	0.4	4.5	6.1
1833	108	7.7	1.5	0.1	-2.6	-1.9	-2.6	1.1	11.5
1834	96	8.6	2.6	-1.9	-3.7	0.1	0.8	3.9	9.5
1835	101	6.4	0.7	-1.2	-1.8	-0.3	-0.5	3.4	6
1836	99	7	-0.6	-4.1	-4.1	-2.9	1.6	3.8	7
1837	108	6.5	0.1	-2.9	-5.2	-1.4	-4.1	0.7	7.5
1838	114	6.6	2.3	-1.7	-7.8	-11.8	-4.4	-0.3	8
1839	122	4.8	0.3	-1	-4.1	-3.5	-6.2	0.2	11.1
1840	NA	7.5	1.3	-3.2	-3.6	-3.1	-1.9	5.3	6.6
1841	NA	4.5	1.7	-3.8	-6.4	-6.4	-0.1	4.3	11.9
1842	NA	6	0.9	1.9	-2.2	0.4	0.1	3.3	11.1
1843	NA	5.2	-1	2.3	-0.5	-3.3	-2.3	1.1	6.4
1844	NA	4	1.9	1.4	-5	-10.9	-4.7	4.7	9.6
1845	NA	6.2	0.1	-3.9	-0.4	-9	-6	3	7.1
1846	NA	4.6	3.1	-1.7	-3.5	-4.6	1.5	3.1	7.3
1847	NA	10.7	2.9	-5.9	-4	-5.8	-1.3	0.2	7.1
1848	NA	5	5	0.2	-6.6	-2.6	-0.3	4.1	11.1
1849	NA	6.6	-0.8	-1.4	-5.9	-1.9	-1.8	2	9.8
1850	NA	5.1	1.1	-2.9	-8.6	-1.8	-3.9	2.7	10.7
1851	NA	4.6	-0.6	0.1	-1.8	-2.2	-3.5	4	7.6
1852	NA	8.3	2.1	0.4	-1.6	-4.6	-1.4	0.7	10.9
1853	NA	3	-0.5	-0.3	-0.3	-7.2	-7.5	0.3	10
1854	NA	7	2.7	-1.9	-4.4	-3.6	1	4.7	11.1
1855	NA	7	-0.3	-2.3	-5.6	-11	-3.5	2.7	8.1
1856	NA	8	1.5	-5.4	-4.1	-5.7	-2.3	4.2	7
1857	NA	7.9	-2.8	-2.4	-5.9	-1	-0.8	2.1	8.7
1858	NA	9.2	2.6	2.7	-1.5	-3.1	-0.1	3.8	9.6
1859	NA	7.1	-1.5	-0.8	0.1	0.1	0.6	2.2	9.6
1860	NA	5.7	2.1	-3.2	-1.8	-6.3	-2.7	3.4	7.4
1861	NA	NA	NA	NA	NA	NA	NA	NA	NA
1862	NA	NA	NA	NA	NA	NA	NA	NA	NA
1863	NA	NA	NA	NA	NA	NA	NA	NA	NA
1864	NA	NA	NA	NA	NA	NA	NA	NA	NA
1865	NA	NA	NA	NA	NA	NA	NA	NA	NA
1866	NA	NA	NA	NA	NA	NA	NA	NA	NA
1867	NA	NA	NA	NA	NA	NA	NA	NA	NA
1868	NA	NA	NA	NA	NA	NA	NA	NA	NA
1869	NA	NA	NA	NA	NA	NA	NA	NA	NA
1870	NA	NA	NA	NA	NA	NA	NA	NA	NA
1871	NA	NA	NA	NA	NA	NA	NA	NA	NA
1872	NA	NA	NA	NA	NA	NA	NA	NA	NA
1873	NA	NA	NA	NA	NA	NA	NA	NA	NA
1874	NA	NA	NA	NA	NA	NA	NA	NA	NA
1875	NA	NA	NA	NA	NA	NA	NA	NA	NA
1876	NA	NA	NA	NA	NA	NA	NA	NA	NA
1877	NA	NA	NA	NA	NA	NA	NA	NA	NA
1878	NA	NA	NA	NA	NA	NA	NA	NA	NA
1879	NA	NA	NA	NA	NA	NA	NA	NA	NA
1880	NA	NA	NA	NA	NA	NA	NA	NA	NA
1881	NA	NA	NA	NA	NA	NA	NA	NA	NA
1882	NA	NA	NA	NA	NA	NA	NA	NA	NA
1883	NA	NA	NA	NA	NA	NA	NA	NA	NA
1884	NA	NA	NA	NA	NA	NA	NA	NA	NA
1885	NA	NA	NA	NA	NA	NA	NA	NA	NA
1886	NA	NA	NA	NA	NA	NA	NA	NA	NA
1887	NA	NA	NA	NA	NA	NA	NA	NA	NA
1888	NA	NA	NA	NA	NA	NA	NA	NA	NA
1889	NA	NA	NA	NA	NA	NA	NA	NA	NA
1890	NA	NA	NA	NA	NA	NA	NA	NA	NA
1891	NA	NA	NA	NA	NA	NA	NA	NA	NA
1892	NA	NA	NA	NA	NA	NA	NA	NA	NA
1893	NA	NA	NA	NA	NA	NA	NA	NA	NA
1894	NA	NA	NA	NA	NA	NA	NA	NA	NA
1895	NA	NA	NA	NA	NA	NA	NA	NA	NA
1896	NA	NA	NA	NA	NA	NA	NA	NA	NA
1897	NA	NA	NA	NA	NA	NA	NA	NA	NA
1898	NA	NA	NA	NA	NA	NA	NA	NA	NA
1899	NA	NA	NA	NA	NA	NA	NA	NA	NA
1900	NA	NA	NA	NA	NA	NA	NA	NA	NA
1901	NA	NA	NA	NA	NA	NA	NA	NA	NA
1902	NA	NA	NA	NA	NA	NA	NA	NA	NA
1903	NA	NA	NA	NA	NA	NA	NA	NA	NA
1904	NA	NA	NA	NA	NA	NA	NA	NA	NA
1905	NA	NA	NA	NA	NA	NA	NA	NA	NA
1906	NA	NA	NA	NA	NA	NA	NA	NA	NA
1907	NA	NA	NA	NA	NA	NA	NA	NA	NA
1908	NA	NA	NA	NA	NA	NA	NA	NA	NA
1909	NA	NA	NA	NA	NA	NA	NA	NA	NA
1910	NA	NA	NA	NA	NA	NA	NA	NA	NA
1911	NA	NA	NA	NA	NA	NA	NA	NA	NA
1912	NA	NA	NA	NA	NA	NA	NA	NA	NA
1913	NA	NA	NA	NA	NA	NA	NA	NA	NA
1914	NA	NA	NA	NA	NA	NA	NA	NA	NA
1915	NA	NA	NA	NA	NA	NA	NA	NA	NA
1916	NA	NA	NA	NA	NA	NA	NA	NA	NA
1917	NA	NA	NA	NA	NA	NA	NA	NA	NA
1918	NA	NA	NA	NA	NA	NA	NA	NA	NA
1919	NA	NA	NA	NA	NA	NA	NA	NA	NA
1920	NA	NA	NA	NA	NA	NA	NA	NA	NA
1921	NA	NA	NA	NA	NA	NA	NA	NA	NA
1922	NA	NA	NA	NA	NA	NA	NA	NA	NA
1923	NA	NA	NA	NA	NA	NA	NA	NA	NA
1924	NA	NA	NA	NA	NA	NA	NA	NA	NA
1925	NA	NA	NA	NA	NA	NA	NA	NA	NA
1926	NA	NA	NA	NA	NA	NA	NA	NA	NA
1927	NA	NA	NA	NA	NA	NA	NA	NA	NA
1928	NA	NA	NA	NA	NA	NA	NA	NA	NA
1929	NA	NA	NA	NA	NA	NA	NA	NA	NA
1930	NA	NA	NA	NA	NA	NA	NA	NA	NA
1931	NA	NA	NA	NA	NA	NA	NA	NA	NA
1932	NA	NA	NA	NA	NA	NA	NA	NA	NA
1933	NA	NA	NA	NA	NA	NA	NA	NA	NA
1934	NA	NA	NA	NA	NA	NA	NA	NA	NA
1935	NA	NA	NA	NA	NA	NA	NA	NA	NA
1936	NA	NA	NA	NA	NA	NA	NA	NA	NA
1937	NA	NA	NA	NA	NA	NA	NA	NA	NA
1938	NA	NA	NA	NA	NA	NA	NA	NA	NA
1939	NA	NA	NA	NA	NA	NA	NA	NA	NA
1940	NA	NA	NA	NA	NA	NA	NA	NA	NA
1941	NA	NA	NA	NA	NA	NA	NA	NA	NA
1942	NA	NA	NA	NA	NA	NA	NA	NA	NA
1943	NA	NA	NA	NA	NA	NA	NA	NA	NA
1944	NA	NA	NA	NA	NA	NA	NA	NA	NA
1945	NA	NA	NA	NA	NA	NA	NA	NA	NA
1946	NA	NA	NA	NA	NA	NA	NA	NA	NA
1947	NA	NA	NA	NA	NA	NA	NA	NA	NA
1948	NA	NA	NA	NA	NA	NA	NA	NA	NA
1949	NA	NA	NA	NA	NA	NA	NA	NA	NA
1950	NA	NA	NA	NA	NA	NA	NA	NA	NA
1951	NA	NA	NA	NA	NA	NA	NA	NA	NA
1952	NA	NA	NA	NA	NA	NA	NA	NA	NA
1953	NA	NA	NA	NA	NA	NA	NA	NA	NA
1954	NA	NA	NA	NA	NA	NA	NA	NA	NA
1955	NA	NA	NA	NA	NA	NA	NA	NA	NA
1956	NA	NA	NA	NA	NA	NA	NA	NA	NA
1957	NA	NA	NA	NA	NA	NA	NA	NA	NA
1958	NA	NA	NA	NA	NA	NA	NA	NA	NA
1959	NA	NA	NA	NA	NA	NA	NA	NA	NA
1960	NA	NA	NA	NA	NA	NA	NA	NA	NA
1961	NA	NA	NA	NA	NA	NA	NA	NA	NA
1962	NA	NA	NA	NA	NA	NA	NA	NA	NA
1963	NA	NA	NA	NA	NA	NA	NA	NA	NA
1964	NA	NA	NA	NA	NA	NA	NA	NA	NA
1965	NA	NA	NA	NA	NA	NA	NA	NA	NA
1966	NA	NA	NA	NA	NA	NA	NA	NA	NA
1967	NA	NA	NA	NA	NA	NA	NA	NA	NA
1968	NA	NA	NA	NA	NA	NA	NA	NA	NA
1969	NA	NA	NA	NA	NA	NA	NA	NA	NA
1970	NA	NA	NA	NA	NA	NA	NA	NA	NA
1971	NA	NA	NA	NA	NA	NA	NA	NA	NA
1972	NA	NA	NA	NA	NA	NA	NA	NA	NA
1973	NA	NA	NA	NA	NA	NA	NA	NA	NA
1974	NA	NA	NA	NA	NA	NA	NA	NA	NA
1975	NA	NA	NA	NA	NA	NA	NA	NA	NA
1976	NA	NA	NA	NA	NA	NA	NA	NA	NA
1977	NA	NA	NA	NA	NA	NA	NA	NA	NA
1978	NA	NA	NA	NA	NA	NA	NA	NA	NA
1979	NA	NA	NA	NA	NA	NA	NA	NA	NA
1980	NA	NA	NA	NA	NA	NA	NA	NA	NA
1981	NA	NA	NA	NA	NA	NA	NA	NA	NA
1982	NA	NA	NA	NA	NA	NA	NA	NA	NA
1983	NA	NA	NA	NA	NA	NA	NA	NA	NA
1984	NA	NA	NA	NA	NA	NA	NA	NA	NA
1985	NA	NA	NA	NA	NA	NA	NA	NA	NA
1986	NA	NA	NA	NA	NA	NA	NA	NA	NA
1987	NA	NA	NA	NA	NA	NA	NA	NA	NA
1988	NA	NA	NA	NA	NA	NA	NA	NA	NA
1989	NA	NA	NA	NA	NA	NA	NA	NA	NA
1990	NA	NA	NA	NA	NA	NA	NA	NA	NA
1991	NA	NA	NA	NA	NA	NA	NA	NA	NA
1992	NA	NA	NA	NA	NA	NA	NA	NA	NA
1993	NA	NA	NA	NA	NA	NA	NA	NA	NA
1994	NA	NA	NA	NA	NA	NA	NA	NA	NA
1995	NA	NA	NA	NA	NA	NA	NA	NA	NA
1996	NA	NA	NA	NA	NA	NA	NA	NA	NA
1997	NA	NA	NA	NA	NA	NA	NA	NA	NA
1998	NA	NA	NA	NA	NA	NA	NA	NA	NA
1999	NA	NA	NA	NA	NA	NA	NA	NA	NA
2000	NA	NA	NA	NA	NA	NA	NA	NA	NA
2001	NA	NA	NA	NA	NA	NA	NA	NA	NA
2002	NA	NA	NA	NA	NA	NA	NA	NA	NA
2003	NA	NA	NA	NA	NA	NA	NA	NA	NA
