# Supplementary material for: A decade of cold Eurasian winters reconstructed for the early 19th century
Source: Nat Commun. 2022 Apr 19;13:2116. doi: 10.1038/s41467-022-29677-8 (PMC9019108; doi:10.1038/s41467-022-29677-8)
Supplement: Supplementary file 4 — Supplementary Code 1 [file 41467_2022_29677_MOESM4_ESM.zip › Rinput/Western_Dvina_spring.txt]

Year	DOY	Toct	Tnov	Tdec	Tjan	Tfeb	Tmar	Tapr	Tmay
1795	1881	5	7	24.1	56.95	24.05	56.97	NA	NA
1600	NA	NA	NA	NA	NA	NA	NA	NA	NA
1601	113	NA	NA	NA	NA	NA	NA	NA	NA
1602	93	NA	NA	NA	NA	NA	NA	NA	NA
1603	NA	NA	NA	NA	NA	NA	NA	NA	NA
1604	NA	NA	NA	NA	NA	NA	NA	NA	NA
1605	NA	NA	NA	NA	NA	NA	NA	NA	NA
1606	NA	NA	NA	NA	NA	NA	NA	NA	NA
1607	NA	NA	NA	NA	NA	NA	NA	NA	NA
1608	NA	NA	NA	NA	NA	NA	NA	NA	NA
1609	92	NA	NA	NA	NA	NA	NA	NA	NA
1610	NA	NA	NA	NA	NA	NA	NA	NA	NA
1611	NA	NA	NA	NA	NA	NA	NA	NA	NA
1612	101	NA	NA	NA	NA	NA	NA	NA	NA
1613	NA	NA	NA	NA	NA	NA	NA	NA	NA
1614	NA	NA	NA	NA	NA	NA	NA	NA	NA
1615	99	NA	NA	NA	NA	NA	NA	NA	NA
1616	103	NA	NA	NA	NA	NA	NA	NA	NA
1617	78	NA	NA	NA	NA	NA	NA	NA	NA
1618	89	NA	NA	NA	NA	NA	NA	NA	NA
1619	113	NA	NA	NA	NA	NA	NA	NA	NA
1620	NA	NA	NA	NA	NA	NA	NA	NA	NA
1621	105	NA	NA	NA	NA	NA	NA	NA	NA
1622	106	NA	NA	NA	NA	NA	NA	NA	NA
1623	96	NA	NA	NA	NA	NA	NA	NA	NA
1624	NA	NA	NA	NA	NA	NA	NA	NA	NA
1625	NA	NA	NA	NA	NA	NA	NA	NA	NA
1626	102	NA	NA	NA	NA	NA	NA	NA	NA
1627	NA	NA	NA	NA	NA	NA	NA	NA	NA
1628	NA	NA	NA	NA	NA	NA	NA	NA	NA
1629	NA	NA	NA	NA	NA	NA	NA	NA	NA
1630	NA	NA	NA	NA	NA	NA	NA	NA	NA
1631	NA	NA	NA	NA	NA	NA	NA	NA	NA
1632	NA	NA	NA	NA	NA	NA	NA	NA	NA
1633	NA	NA	NA	NA	NA	NA	NA	NA	NA
1634	NA	NA	NA	NA	NA	NA	NA	NA	NA
1635	NA	NA	NA	NA	NA	NA	NA	NA	NA
1636	NA	NA	NA	NA	NA	NA	NA	NA	NA
1637	NA	NA	NA	NA	NA	NA	NA	NA	NA
1638	NA	NA	NA	NA	NA	NA	NA	NA	NA
1639	NA	NA	NA	NA	NA	NA	NA	NA	NA
1640	NA	NA	NA	NA	NA	NA	NA	NA	NA
1641	NA	NA	NA	NA	NA	NA	NA	NA	NA
1642	NA	NA	NA	NA	NA	NA	NA	NA	NA
1643	121	NA	NA	NA	NA	NA	NA	NA	NA
1644	NA	NA	NA	NA	NA	NA	NA	NA	NA
1645	NA	NA	NA	NA	NA	NA	NA	NA	NA
1646	NA	NA	NA	NA	NA	NA	NA	NA	NA
1647	NA	NA	NA	NA	NA	NA	NA	NA	NA
1648	NA	NA	NA	NA	NA	NA	NA	NA	NA
1649	103	NA	NA	NA	NA	NA	NA	NA	NA
1650	89	NA	NA	NA	NA	NA	NA	NA	NA
1651	98	NA	NA	NA	NA	NA	NA	NA	NA
1652	35	NA	NA	NA	NA	NA	NA	NA	NA
1653	36	NA	NA	NA	NA	NA	NA	NA	NA
1654	NA	NA	NA	NA	NA	NA	NA	NA	NA
1655	NA	NA	NA	NA	NA	NA	NA	NA	NA
1656	NA	NA	NA	NA	NA	NA	NA	NA	NA
1657	NA	NA	NA	NA	NA	NA	NA	NA	NA
1658	NA	NA	NA	NA	NA	NA	NA	NA	NA
1659	124	NA	NA	NA	NA	NA	NA	NA	NA
1660	NA	NA	NA	NA	NA	NA	NA	NA	NA
1661	NA	NA	NA	NA	NA	NA	NA	NA	NA
1662	51	NA	NA	NA	NA	NA	NA	NA	NA
1663	NA	NA	NA	NA	NA	NA	NA	NA	NA
1664	NA	NA	NA	NA	NA	NA	NA	NA	NA
1665	NA	NA	NA	NA	NA	NA	NA	NA	NA
1666	NA	NA	NA	NA	NA	NA	NA	NA	NA
1667	110	NA	NA	NA	NA	NA	NA	NA	NA
1668	NA	NA	NA	NA	NA	NA	NA	NA	NA
1669	NA	NA	NA	NA	NA	NA	NA	NA	NA
1670	NA	NA	NA	NA	NA	NA	NA	NA	NA
1671	NA	NA	NA	NA	NA	NA	NA	NA	NA
1672	NA	NA	NA	NA	NA	NA	NA	NA	NA
1673	NA	NA	NA	NA	NA	NA	NA	NA	NA
1674	NA	NA	NA	NA	NA	NA	NA	NA	NA
1675	NA	NA	NA	NA	NA	NA	NA	NA	NA
1676	NA	NA	NA	NA	NA	NA	NA	NA	NA
1677	NA	NA	NA	NA	NA	NA	NA	NA	NA
1678	NA	NA	NA	NA	NA	NA	NA	NA	NA
1679	NA	NA	NA	NA	NA	NA	NA	NA	NA
1680	NA	NA	NA	NA	NA	NA	NA	NA	NA
1681	NA	NA	NA	NA	NA	NA	NA	NA	NA
1682	NA	NA	NA	NA	NA	NA	NA	NA	NA
1683	NA	NA	NA	NA	NA	NA	NA	NA	NA
1684	NA	NA	NA	NA	NA	NA	NA	NA	NA
1685	NA	NA	NA	NA	NA	NA	NA	NA	NA
1686	NA	NA	NA	NA	NA	NA	NA	NA	NA
1687	90	NA	NA	NA	NA	NA	NA	NA	NA
1688	NA	NA	NA	NA	NA	NA	NA	NA	NA
1689	109	NA	NA	NA	NA	NA	NA	NA	NA
1690	NA	NA	NA	NA	NA	NA	NA	NA	NA
1691	NA	NA	NA	NA	NA	NA	NA	NA	NA
1692	101	NA	NA	NA	NA	NA	NA	NA	NA
1693	NA	NA	NA	NA	NA	NA	NA	NA	NA
1694	NA	NA	NA	NA	NA	NA	NA	NA	NA
1695	NA	NA	NA	NA	NA	NA	NA	NA	NA
1696	NA	NA	NA	NA	NA	NA	NA	NA	NA
1697	NA	NA	NA	NA	NA	NA	NA	NA	NA
1698	NA	NA	NA	NA	NA	NA	NA	NA	NA
1699	NA	NA	NA	NA	NA	NA	NA	NA	NA
1700	NA	NA	NA	NA	NA	NA	NA	NA	NA
1701	NA	NA	NA	NA	NA	NA	NA	NA	NA
1702	NA	NA	NA	NA	NA	NA	NA	NA	NA
1703	NA	NA	NA	NA	NA	NA	NA	NA	NA
1704	NA	NA	NA	NA	NA	NA	NA	NA	NA
1705	NA	NA	NA	NA	NA	NA	NA	NA	NA
1706	NA	NA	NA	NA	NA	NA	NA	NA	NA
1707	NA	NA	NA	NA	NA	NA	NA	NA	NA
1708	NA	NA	NA	NA	NA	NA	NA	NA	NA
1709	108	NA	NA	NA	NA	NA	NA	NA	NA
1710	107	NA	NA	NA	NA	NA	NA	NA	NA
1711	97	NA	NA	NA	NA	NA	NA	NA	NA
1712	115	NA	NA	NA	NA	NA	NA	NA	NA
1713	74	NA	NA	NA	NA	NA	NA	NA	NA
1714	99	NA	NA	NA	NA	NA	NA	NA	NA
1715	93	NA	NA	NA	NA	NA	NA	NA	NA
1716	113	NA	NA	NA	NA	NA	NA	NA	NA
1717	102	NA	NA	NA	NA	NA	NA	NA	NA
1718	92	NA	NA	NA	NA	NA	NA	NA	NA
1719	102	NA	NA	NA	NA	NA	NA	NA	NA
1720	105	NA	NA	NA	NA	NA	NA	NA	NA
1721	100	NA	NA	NA	NA	NA	NA	NA	NA
1722	100	NA	NA	NA	NA	NA	NA	NA	NA
1723	73	NA	NA	NA	NA	NA	NA	NA	NA
1724	83	NA	NA	NA	NA	NA	NA	NA	NA
1725	101	NA	NA	NA	NA	NA	NA	NA	NA
1726	101	NA	NA	NA	NA	NA	NA	NA	NA
1727	113	NA	NA	NA	NA	NA	NA	NA	NA
1728	92	NA	NA	NA	NA	NA	NA	NA	NA
1729	101	NA	NA	NA	NA	NA	NA	NA	NA
1730	106	NA	NA	NA	NA	NA	NA	NA	NA
1731	114	NA	NA	NA	NA	NA	NA	NA	NA
1732	96	NA	NA	NA	NA	NA	NA	NA	NA
1733	64	NA	NA	NA	NA	NA	NA	NA	NA
1734	92	NA	NA	NA	NA	NA	NA	NA	NA
1735	69	NA	NA	NA	NA	NA	NA	NA	NA
1736	100	NA	NA	NA	NA	NA	NA	NA	NA
1737	80	NA	NA	NA	NA	NA	NA	NA	NA
1738	92	NA	NA	NA	NA	NA	NA	NA	NA
1739	79	NA	NA	NA	NA	NA	NA	NA	NA
1740	117	NA	NA	NA	NA	NA	NA	NA	NA
1741	108	NA	NA	NA	NA	NA	NA	NA	NA
1742	114	NA	NA	NA	NA	NA	NA	NA	NA
1743	96	NA	NA	NA	NA	NA	NA	NA	NA
1744	101	NA	NA	NA	NA	NA	NA	NA	NA
1745	100	NA	NA	NA	NA	NA	NA	NA	NA
1746	101	NA	NA	NA	NA	NA	NA	NA	NA
1747	108	NA	NA	NA	NA	NA	NA	NA	NA
1748	102	NA	NA	NA	NA	NA	NA	NA	NA
1749	111	NA	NA	NA	NA	NA	NA	NA	NA
1750	64	NA	NA	NA	NA	NA	NA	NA	NA
1751	87	NA	NA	NA	NA	NA	NA	NA	NA
1752	92	NA	NA	NA	NA	NA	NA	NA	NA
1753	82	NA	NA	NA	NA	NA	NA	NA	NA
1754	104	NA	NA	NA	NA	NA	NA	NA	NA
1755	102	NA	NA	NA	NA	NA	NA	NA	NA
1756	79	NA	NA	NA	NA	NA	NA	NA	NA
1757	91	NA	NA	NA	NA	NA	NA	NA	NA
1758	111	NA	NA	NA	NA	NA	NA	NA	NA
1759	75	NA	NA	NA	NA	NA	NA	NA	NA
1760	119	NA	NA	NA	NA	NA	NA	NA	NA
1761	80	NA	NA	NA	NA	NA	NA	NA	NA
1762	101	NA	NA	NA	NA	NA	NA	NA	NA
1763	109	NA	NA	NA	NA	NA	NA	NA	NA
1764	92	NA	NA	NA	NA	NA	NA	NA	NA
1765	91	NA	NA	NA	NA	NA	NA	NA	NA
1766	97	NA	NA	NA	NA	NA	NA	NA	NA
1767	91	NA	NA	NA	NA	NA	NA	NA	NA
1768	112	NA	NA	NA	NA	NA	NA	NA	NA
1769	82	NA	NA	NA	NA	NA	NA	NA	NA
1770	118	NA	NA	NA	NA	NA	NA	NA	NA
1771	117	NA	NA	NA	NA	NA	NA	NA	NA
1772	95	NA	NA	NA	NA	NA	NA	NA	NA
1773	102	NA	NA	NA	NA	NA	NA	NA	NA
1774	95	NA	NA	NA	NA	NA	NA	NA	NA
1775	94	NA	NA	NA	NA	NA	NA	NA	NA
1776	99	NA	NA	NA	NA	NA	NA	NA	NA
1777	106	NA	NA	NA	NA	NA	NA	NA	NA
1778	97	NA	NA	NA	NA	NA	NA	NA	NA
1779	80	NA	NA	NA	NA	NA	NA	NA	NA
1780	80	NA	NA	NA	NA	NA	NA	NA	NA
1781	102	NA	NA	NA	NA	NA	NA	NA	NA
1782	96	NA	NA	NA	NA	NA	NA	NA	NA
1783	104	NA	NA	NA	NA	NA	NA	NA	NA
1784	108	NA	NA	NA	NA	NA	NA	NA	NA
1785	112	NA	NA	NA	NA	NA	NA	NA	NA
1786	98	NA	NA	NA	NA	NA	NA	NA	NA
1787	101	NA	NA	NA	NA	NA	NA	NA	NA
1788	105	NA	NA	NA	NA	NA	NA	NA	NA
1789	111	NA	NA	NA	NA	NA	NA	NA	NA
1790	114	NA	NA	NA	NA	NA	NA	NA	NA
1791	86	NA	NA	NA	NA	NA	NA	NA	NA
1792	96	NA	NA	NA	NA	NA	NA	NA	NA
1793	99	NA	NA	NA	NA	NA	NA	NA	NA
1794	80	NA	NA	NA	NA	NA	NA	NA	NA
1795	98	NA	NA	NA	NA	267.15	270.65	280.65	281.85
1796	78	279.65	274.45	268.85	274.75	269.65	268.55	276.45	283.95
1797	93	280.25	273.75	265.65	270.95	273.75	272.15	277.85	283.35
1798	93	281.25	274.65	271.75	268.25	269.75	272.45	278.75	288.25
1799	108	279.85	272.25	264.45	265.25	256.05	266.35	277.25	281.95
1800	102	280.05	277.95	264.95	265.25	268.25	265.65	280.05	284.05
1801	85	280.35	276.25	270.95	268.15	267.35	274.35	277.75	289.25
1802	79	279.05	275.45	269.55	265.65	269.35	275.45	280.65	282.35
1803	96	281.45	270.65	269.95	255.35	262.65	270.95	280.85	286.35
1804	104	278.65	272.85	263.55	270.25	266.05	268.55	278.95	286.25
1805	104	281.15	273.15	263.75	267.25	266.25	273.95	277.65	283.55
1806	101	274.55	272.25	272.05	272.45	267.45	271.65	277.05	283.55
1807	105	280.95	275.25	273.35	269.35	271.75	269.45	276.05	282.35
1808	114	279.25	276.05	273.55	271.25	268.35	267.35	274.45	283.65
1809	111	281.45	273.75	265.05	258.55	267.55	266.55	274.85	283.65
1810	116	278.65	272.25	273.15	270.15	268.95	269.45	273.85	280.85
1811	100	279.55	272.95	271.85	267.25	267.85	274.45	277.05	286.25
1812	116	278.15	275.55	273.35	265.95	268.25	270.45	274.25	281.75
1813	88	280.95	271.25	264.05	264.65	271.55	273.95	279.45	283.15
1814	102	277.75	275.85	269.65	263.25	263.35	271.45	278.85	280.05
1815	97	NA	NA	NA	NA	NA	NA	NA	NA
1816	106	NA	NA	NA	NA	NA	NA	NA	NA
1817	92	NA	NA	NA	NA	NA	NA	NA	NA
1818	116	NA	NA	NA	NA	NA	NA	NA	NA
1819	92	NA	NA	NA	NA	NA	NA	NA	NA
1820	102	NA	NA	NA	NA	NA	NA	NA	NA
1821	95	NA	NA	NA	NA	NA	NA	NA	NA
1822	62	NA	NA	NA	NA	NA	NA	NA	NA
1823	94	NA	NA	NA	NA	NA	NA	NA	NA
1824	78	NA	NA	NA	273.55	272.05	273.75	279.55	283.55
1825	102	280.25	275.35	274.55	272.55	269.95	272.05	277.95	284.35
1826	95	280.95	276.95	270.95	265.05	271.15	273.35	278.05	286.25
1827	95	281.95	275.85	273.95	269.35	267.75	273.75	281.55	285.55
1828	103	280.05	272.75	272.95	265.35	266.35	NA	NA	NA
1829	108	NA	NA	NA	NA	NA	NA	276.35	283.05
1830	101	278.15	272.95	267.25	264.75	267.95	273.95	278.45	281.35
1831	97	280.45	276.25	272.15	267.15	272.35	271.95	280.85	284.25
1832	94	281.45	NA	NA	NA	NA	NA	NA	NA
1833	96	NA	NA	NA	NA	NA	NA	NA	NA
1834	67	NA	NA	NA	NA	NA	NA	NA	NA
1835	71	NA	NA	NA	NA	NA	NA	NA	NA
1836	76	NA	NA	NA	NA	NA	NA	NA	NA
1837	108	NA	NA	NA	NA	NA	NA	NA	NA
1838	111	NA	NA	NA	NA	NA	NA	NA	NA
1839	121	NA	NA	NA	NA	NA	NA	NA	NA
1840	104	NA	NA	263.35	268.65	267.45	270.45	277.05	281.85
1841	100	279.05	273.75	265.25	265.85	261.55	271.65	278.85	287.05
1842	96	281.45	274.85	274.55	263.45	271.25	273.45	274.85	286.45
1843	92	278.05	271.45	274.65	271.35	272.45	270.45	276.85	280.25
1844	109	279.05	275.25	275.55	267.95	265.25	270.55	276.55	286.15
1845	108	280.95	271.55	267.55	271.45	261.45	265.95	276.95	283.25
1846	82	279.25	276.75	271.95	267.95	267.15	275.85	278.85	282.35
1847	111	283.05	274.65	268.25	266.75	266.75	272.15	275.15	283.15
1848	82	279.05	276.75	269.55	260.55	272.15	276.25	281.55	284.55
1849	110	280.25	274.75	NA	NA	NA	NA	NA	NA
1850	107	NA	NA	NA	NA	NA	NA	NA	NA
1851	96	278.35	273.95	273.75	268.75	268.35	270.15	280.25	282.05
1852	104	281.85	277.25	274.05	269.65	268.55	271.65	272.95	283.35
1853	110	276.85	272.75	273.05	270.95	268.95	268.15	275.75	284.35
1854	105	281.35	273.35	269.35	265.15	268.65	272.05	276.85	286.75
1855	102	280.65	272.75	272.45	266.15	261.35	271.45	276.45	283.75
1856	103	281.45	272.85	263.05	270.15	267.55	268.05	278.25	284.65
1857	95	279.85	269.75	271.75	266.85	269.05	273.35	276.95	281.75
1858	95	280.75	274.35	274.75	269.05	268.35	271.55	277.25	284.75
1859	82	281.35	270.75	270.45	273.65	272.65	273.85	278.05	285.35
1860	102	279.15	274.45	268.35	270.45	268.55	270.85	279.55	284.05
1861	91	278.75	272.45	266.85	260.85	272.15	274.85	275.85	282.15
1862	100	279.65	273.45	272.35	262.05	264.05	271.45	277.45	284.75
1863	83	280.15	271.35	266.45	273.95	273.05	273.95	278.25	283.95
1864	85	281.35	276.85	272.75	270.05	270.85	271.95	277.55	279.15
1865	103	277.25	271.05	269.05	271.65	264.15	270.85	277.25	285.75
1866	96	278.45	275.75	272.35	273.85	268.55	271.65	278.25	282.15
1867	112	279.35	273.85	270.85	266.65	270.35	268.45	276.55	279.45
1868	99	281.05	272.55	265.45	264.55	269.75	273.45	278.25	284.55
1869	79	280.65	271.45	272.05	267.95	273.25	273.85	279.55	284.65
1870	104	279.85	273.55	272.05	269.45	263.35	271.55	278.95	283.45
1871	107	278.95	276.55	262.65	267.05	260.45	275.25	276.05	280.75
1872	92	277.25	NA	NA	NA	NA	NA	NA	288.15
1873	91	NA	NA	NA	272.95	269.25	275.15	276.25	282.45
1874	92	281.25	275.25	274.25	272.35	270.55	272.15	277.35	280.25
1875	110	282.25	274.05	268.75	264.75	266.05	268.25	274.05	283.95
1876	93	275.35	270.85	264.25	264.45	269.15	274.35	279.65	279.55
1877	98	279.05	268.85	261.65	268.75	268.75	268.35	276.05	281.45
1878	94	278.55	278.15	270.35	269.25	271.85	272.35	279.55	283.55
1879	97	283.25	276.55	272.65	265.85	270.35	270.75	277.45	283.95
1880	99	279.45	272.85	268.65	268.55	269.65	271.55	278.45	283.95
1881	107	275.65	274.95	270.95	264.55	267.85	269.45	274.25	283.65
1882	NA	NA	NA	NA	NA	NA	NA	NA	NA
1883	NA	NA	NA	NA	NA	NA	NA	NA	NA
1884	NA	NA	NA	NA	NA	NA	NA	NA	NA
1885	NA	NA	NA	NA	NA	NA	NA	NA	NA
1886	NA	NA	NA	NA	NA	NA	NA	NA	NA
1887	NA	NA	NA	NA	NA	NA	NA	NA	NA
1888	NA	NA	NA	NA	NA	NA	NA	NA	NA
1889	NA	NA	NA	NA	NA	NA	NA	NA	NA
1890	NA	NA	NA	NA	NA	NA	NA	NA	NA
1891	NA	NA	NA	NA	NA	NA	NA	NA	NA
1892	NA	NA	NA	NA	NA	NA	NA	NA	NA
1893	NA	NA	NA	NA	NA	NA	NA	NA	NA
1894	NA	NA	NA	NA	NA	NA	NA	NA	NA
1895	NA	NA	NA	NA	NA	NA	NA	NA	NA
1896	NA	NA	NA	NA	NA	NA	NA	NA	NA
1897	NA	NA	NA	NA	NA	NA	NA	NA	NA
1898	NA	NA	NA	NA	NA	NA	NA	NA	NA
1899	NA	NA	NA	NA	NA	NA	NA	NA	NA
1900	NA	NA	NA	NA	NA	NA	NA	NA	NA
1901	NA	NA	NA	NA	NA	NA	NA	NA	NA
1902	NA	NA	NA	NA	NA	NA	NA	NA	NA
1903	NA	NA	NA	NA	NA	NA	NA	NA	NA
1904	NA	NA	NA	NA	NA	NA	NA	NA	NA
1905	NA	NA	NA	NA	NA	NA	NA	NA	NA
1906	NA	NA	NA	NA	NA	NA	NA	NA	NA
1907	NA	NA	NA	NA	NA	NA	NA	NA	NA
1908	NA	NA	NA	NA	NA	NA	NA	NA	NA
1909	NA	NA	NA	NA	NA	NA	NA	NA	NA
1910	NA	NA	NA	NA	NA	NA	NA	NA	NA
1911	NA	NA	NA	NA	NA	NA	NA	NA	NA
1912	NA	NA	NA	NA	NA	NA	NA	NA	NA
1913	NA	NA	NA	NA	NA	NA	NA	NA	NA
1914	NA	NA	NA	NA	NA	NA	NA	NA	NA
1915	NA	NA	NA	NA	NA	NA	NA	NA	NA
1916	NA	NA	NA	NA	NA	NA	NA	NA	NA
1917	NA	NA	NA	NA	NA	NA	NA	NA	NA
1918	NA	NA	NA	NA	NA	NA	NA	NA	NA
1919	NA	NA	NA	NA	NA	NA	NA	NA	NA
1920	NA	NA	NA	NA	NA	NA	NA	NA	NA
1921	NA	NA	NA	NA	NA	NA	NA	NA	NA
1922	NA	NA	NA	NA	NA	NA	NA	NA	NA
1923	NA	NA	NA	NA	NA	NA	NA	NA	NA
1924	NA	NA	NA	NA	NA	NA	NA	NA	NA
1925	NA	NA	NA	NA	NA	NA	NA	NA	NA
1926	NA	NA	NA	NA	NA	NA	NA	NA	NA
1927	NA	NA	NA	NA	NA	NA	NA	NA	NA
1928	NA	NA	NA	NA	NA	NA	NA	NA	NA
1929	NA	NA	NA	NA	NA	NA	NA	NA	NA
1930	NA	NA	NA	NA	NA	NA	NA	NA	NA
1931	NA	NA	NA	NA	NA	NA	NA	NA	NA
1932	NA	NA	NA	NA	NA	NA	NA	NA	NA
1933	NA	NA	NA	NA	NA	NA	NA	NA	NA
1934	NA	NA	NA	NA	NA	NA	NA	NA	NA
1935	NA	NA	NA	NA	NA	NA	NA	NA	NA
1936	NA	NA	NA	NA	NA	NA	NA	NA	NA
1937	NA	NA	NA	NA	NA	NA	NA	NA	NA
1938	NA	NA	NA	NA	NA	NA	NA	NA	NA
1939	NA	NA	NA	NA	NA	NA	NA	NA	NA
1940	NA	NA	NA	NA	NA	NA	NA	NA	NA
1941	NA	NA	NA	NA	NA	NA	NA	NA	NA
1942	NA	NA	NA	NA	NA	NA	NA	NA	NA
1943	NA	NA	NA	NA	NA	NA	NA	NA	NA
1944	NA	NA	NA	NA	NA	NA	NA	NA	NA
1945	NA	NA	NA	NA	NA	NA	NA	NA	NA
1946	NA	NA	NA	NA	NA	NA	NA	NA	NA
1947	NA	NA	NA	NA	NA	NA	NA	NA	NA
1948	NA	NA	NA	NA	NA	NA	NA	NA	NA
1949	NA	NA	NA	NA	NA	NA	NA	NA	NA
1950	NA	NA	NA	NA	NA	NA	NA	NA	NA
1951	NA	NA	NA	NA	NA	NA	NA	NA	NA
1952	NA	NA	NA	NA	NA	NA	NA	NA	NA
1953	NA	NA	NA	NA	NA	NA	NA	NA	NA
1954	NA	NA	NA	NA	NA	NA	NA	NA	NA
1955	NA	NA	NA	NA	NA	NA	NA	NA	NA
1956	NA	NA	NA	NA	NA	NA	NA	NA	NA
1957	NA	NA	NA	NA	NA	NA	NA	NA	NA
1958	NA	NA	NA	NA	NA	NA	NA	NA	NA
1959	NA	NA	NA	NA	NA	NA	NA	NA	NA
1960	NA	NA	NA	NA	NA	NA	NA	NA	NA
1961	NA	NA	NA	NA	NA	NA	NA	NA	NA
1962	NA	NA	NA	NA	NA	NA	NA	NA	NA
1963	NA	NA	NA	NA	NA	NA	NA	NA	NA
1964	NA	NA	NA	NA	NA	NA	NA	NA	NA
1965	NA	NA	NA	NA	NA	NA	NA	NA	NA
1966	NA	NA	NA	NA	NA	NA	NA	NA	NA
1967	NA	NA	NA	NA	NA	NA	NA	NA	NA
1968	NA	NA	NA	NA	NA	NA	NA	NA	NA
1969	NA	NA	NA	NA	NA	NA	NA	NA	NA
1970	NA	NA	NA	NA	NA	NA	NA	NA	NA
1971	NA	NA	NA	NA	NA	NA	NA	NA	NA
1972	NA	NA	NA	NA	NA	NA	NA	NA	NA
1973	NA	NA	NA	NA	NA	NA	NA	NA	NA
1974	NA	NA	NA	NA	NA	NA	NA	NA	NA
1975	NA	NA	NA	NA	NA	NA	NA	NA	NA
1976	NA	NA	NA	NA	NA	NA	NA	NA	NA
1977	NA	NA	NA	NA	NA	NA	NA	NA	NA
1978	NA	NA	NA	NA	NA	NA	NA	NA	NA
1979	NA	NA	NA	NA	NA	NA	NA	NA	NA
1980	NA	NA	NA	NA	NA	NA	NA	NA	NA
1981	NA	NA	NA	NA	NA	NA	NA	NA	NA
1982	NA	NA	NA	NA	NA	NA	NA	NA	NA
1983	NA	NA	NA	NA	NA	NA	NA	NA	NA
1984	NA	NA	NA	NA	NA	NA	NA	NA	NA
1985	NA	NA	NA	NA	NA	NA	NA	NA	NA
1986	NA	NA	NA	NA	NA	NA	NA	NA	NA
1987	NA	NA	NA	NA	NA	NA	NA	NA	NA
1988	NA	NA	NA	NA	NA	NA	NA	NA	NA
1989	NA	NA	NA	NA	NA	NA	NA	NA	NA
1990	NA	NA	NA	NA	NA	NA	NA	NA	NA
1991	NA	NA	NA	NA	NA	NA	NA	NA	NA
1992	NA	NA	NA	NA	NA	NA	NA	NA	NA
1993	NA	NA	NA	NA	NA	NA	NA	NA	NA
1994	NA	NA	NA	NA	NA	NA	NA	NA	NA
1995	NA	NA	NA	NA	NA	NA	NA	NA	NA
1996	NA	NA	NA	NA	NA	NA	NA	NA	NA
1997	NA	NA	NA	NA	NA	NA	NA	NA	NA
1998	NA	NA	NA	NA	NA	NA	NA	NA	NA
1999	NA	NA	NA	NA	NA	NA	NA	NA	NA
2000	NA	NA	NA	NA	NA	NA	NA	NA	NA
2001	NA	NA	NA	NA	NA	NA	NA	NA	NA
2002	NA	NA	NA	NA	NA	NA	NA	NA	NA
2003	NA	NA	NA	NA	NA	NA	NA	NA	NA
