# Supplementary material for: A decade of cold Eurasian winters reconstructed for the early 19th century
Source: Nat Commun. 2022 Apr 19;13:2116. doi: 10.1038/s41467-022-29677-8 (PMC9019108; doi:10.1038/s41467-022-29677-8)
Supplement: Supplementary file 4 — Supplementary Code 1 [file 41467_2022_29677_MOESM4_ESM.zip › y.transformed.txt]

1600	NA	NA	NA	NA	NA	NA	NA	NA	101	NA	NA	NA	NA	NA	NA	NA	NA	NA	NA	NA	NA	NA	NA	NA	NA	NA	21	NA	NA	NA	-36	NA	NA	NA	NA	NA	NA	NA	NA	NA	NA	NA	NA	NA	NA	NA	NA	NA	NA
1601	NA	NA	NA	NA	NA	NA	NA	NA	93	NA	NA	NA	NA	NA	NA	NA	NA	NA	0	NA	NA	NA	NA	NA	NA	NA	-12	NA	NA	NA	NA	NA	NA	NA	NA	NA	NA	NA	NA	NA	NA	NA	NA	NA	NA	NA	NA	NA	NA
1602	NA	NA	NA	NA	NA	NA	NA	NA	107	NA	NA	NA	NA	NA	NA	NA	NA	NA	5	NA	NA	NA	NA	NA	NA	NA	29	NA	NA	NA	-76	NA	NA	NA	NA	NA	NA	NA	NA	NA	NA	NA	NA	NA	NA	NA	NA	NA	NA
1603	NA	NA	NA	NA	NA	NA	NA	NA	99	NA	NA	NA	NA	NA	NA	NA	NA	NA	0	NA	NA	NA	NA	NA	NA	NA	3	NA	NA	NA	-28	NA	NA	NA	NA	NA	NA	NA	NA	NA	NA	NA	NA	NA	NA	NA	NA	NA	NA
1604	NA	NA	NA	NA	NA	NA	NA	NA	95	NA	NA	NA	NA	NA	NA	NA	NA	NA	1	NA	NA	NA	NA	NA	NA	NA	0	NA	NA	NA	-55	NA	NA	NA	NA	NA	NA	NA	NA	NA	NA	NA	NA	NA	NA	NA	NA	NA	NA
1605	NA	NA	NA	NA	NA	NA	NA	NA	105	NA	NA	NA	NA	NA	NA	NA	NA	NA	6	NA	NA	NA	NA	NA	NA	NA	14	NA	NA	NA	-36	NA	NA	NA	NA	NA	NA	NA	NA	NA	NA	NA	NA	NA	NA	NA	NA	NA	NA
1606	NA	NA	NA	NA	NA	NA	NA	NA	106	NA	NA	NA	NA	NA	NA	NA	NA	NA	0	NA	NA	NA	NA	NA	NA	NA	-13	NA	NA	NA	-42	NA	NA	NA	NA	NA	NA	NA	NA	NA	NA	NA	NA	NA	NA	NA	NA	NA	NA
1607	NA	NA	NA	NA	NA	NA	NA	NA	110	NA	NA	NA	NA	NA	NA	NA	NA	NA	0	NA	NA	NA	NA	NA	NA	NA	-8	NA	NA	NA	-40	NA	NA	NA	NA	NA	NA	NA	NA	NA	NA	NA	NA	NA	NA	NA	NA	NA	NA
1608	NA	NA	NA	NA	NA	NA	NA	NA	NA	NA	NA	NA	NA	NA	NA	NA	NA	NA	2	NA	NA	NA	NA	NA	NA	NA	24	NA	NA	NA	NA	NA	NA	NA	NA	NA	NA	NA	NA	NA	NA	NA	NA	NA	NA	NA	NA	NA	NA
1609	NA	NA	NA	NA	NA	NA	NA	NA	108	NA	NA	NA	NA	NA	NA	NA	NA	NA	0	NA	NA	NA	NA	NA	NA	NA	5	NA	NA	NA	-43	NA	NA	NA	NA	NA	NA	NA	NA	NA	NA	NA	NA	NA	NA	NA	NA	NA	NA
1610	NA	NA	NA	NA	NA	NA	NA	NA	110	NA	NA	NA	NA	NA	NA	NA	NA	NA	3	NA	NA	NA	NA	NA	NA	NA	-13	NA	NA	NA	NA	NA	NA	NA	NA	NA	NA	NA	NA	NA	NA	NA	NA	NA	NA	NA	NA	NA	NA
1611	NA	NA	NA	NA	NA	NA	NA	NA	NA	NA	NA	NA	NA	NA	NA	NA	NA	NA	0	NA	NA	NA	NA	NA	NA	NA	0	NA	NA	NA	NA	NA	NA	NA	NA	NA	NA	NA	NA	NA	NA	NA	NA	NA	NA	NA	NA	NA	NA
1612	NA	NA	NA	NA	NA	NA	NA	NA	87	NA	NA	NA	NA	NA	NA	NA	NA	NA	1	NA	NA	NA	NA	NA	NA	NA	-9	NA	NA	NA	NA	NA	NA	NA	NA	NA	NA	NA	NA	NA	NA	NA	NA	NA	NA	NA	NA	NA	NA
1613	NA	NA	NA	NA	NA	NA	NA	NA	106	NA	NA	NA	NA	NA	NA	NA	NA	NA	0	NA	NA	NA	NA	NA	NA	NA	25	NA	NA	NA	NA	NA	NA	NA	NA	NA	NA	NA	NA	NA	NA	NA	NA	NA	NA	NA	NA	NA	NA
1614	NA	NA	NA	NA	NA	NA	NA	NA	103	NA	NA	NA	NA	NA	NA	NA	NA	NA	0	NA	NA	NA	NA	NA	NA	NA	9	NA	NA	NA	NA	NA	NA	NA	NA	NA	NA	NA	NA	NA	NA	NA	NA	NA	NA	NA	NA	NA	NA
1615	NA	NA	NA	NA	NA	NA	NA	NA	110	NA	NA	NA	NA	NA	NA	NA	NA	NA	7	NA	NA	NA	NA	NA	NA	NA	-10	NA	NA	NA	-71	NA	NA	NA	NA	NA	NA	NA	NA	NA	NA	NA	NA	NA	NA	NA	NA	NA	NA
1616	NA	NA	NA	NA	NA	NA	NA	NA	122	NA	NA	NA	NA	NA	NA	NA	NA	NA	0	NA	NA	NA	NA	NA	NA	NA	22	NA	NA	NA	NA	NA	NA	NA	NA	NA	NA	NA	NA	NA	NA	NA	NA	NA	NA	NA	NA	NA	NA
1617	NA	NA	NA	NA	NA	NA	NA	NA	107	NA	NA	NA	NA	NA	NA	NA	NA	NA	0	NA	NA	NA	NA	NA	NA	NA	-9	NA	NA	NA	NA	NA	NA	NA	NA	NA	NA	NA	NA	NA	NA	NA	NA	NA	NA	NA	NA	NA	NA
1618	NA	NA	NA	NA	NA	NA	NA	NA	102	NA	NA	NA	NA	NA	NA	NA	NA	NA	1	NA	NA	NA	NA	NA	NA	NA	2	NA	NA	NA	-55	NA	NA	NA	NA	NA	NA	NA	NA	NA	NA	NA	NA	NA	NA	NA	NA	NA	NA
1619	NA	NA	NA	NA	NA	NA	NA	NA	93	NA	NA	NA	NA	NA	NA	NA	NA	NA	1	NA	NA	NA	NA	NA	NA	NA	10	NA	NA	NA	NA	NA	NA	NA	NA	NA	NA	NA	NA	NA	NA	NA	NA	NA	NA	NA	NA	NA	NA
1620	NA	NA	NA	NA	NA	NA	NA	NA	NA	NA	NA	NA	NA	NA	NA	NA	NA	NA	0	NA	NA	NA	NA	NA	NA	NA	10	NA	NA	NA	NA	NA	NA	NA	NA	NA	NA	NA	NA	NA	NA	NA	NA	NA	NA	NA	NA	NA	NA
1621	NA	NA	NA	NA	NA	NA	NA	NA	109	NA	NA	NA	NA	NA	NA	NA	NA	NA	0	NA	NA	NA	NA	NA	NA	NA	-23	NA	NA	NA	NA	NA	NA	NA	NA	NA	NA	NA	NA	NA	NA	NA	NA	NA	NA	NA	NA	NA	NA
1622	NA	NA	NA	NA	NA	NA	NA	NA	106	NA	NA	NA	NA	NA	NA	NA	NA	NA	1	NA	NA	NA	NA	NA	NA	NA	7	NA	NA	NA	-45	NA	NA	NA	NA	NA	NA	NA	NA	NA	NA	NA	NA	NA	NA	NA	NA	NA	NA
1623	NA	NA	NA	NA	NA	NA	NA	NA	113	NA	NA	NA	NA	NA	NA	NA	NA	NA	0	NA	NA	NA	NA	NA	NA	NA	12	NA	NA	NA	NA	NA	NA	NA	NA	NA	NA	NA	NA	NA	NA	NA	NA	NA	NA	NA	NA	NA	NA
1624	NA	NA	NA	NA	NA	NA	NA	NA	112	NA	NA	NA	NA	NA	NA	NA	NA	NA	1	NA	NA	NA	NA	NA	NA	NA	24	NA	NA	NA	NA	NA	NA	NA	NA	NA	NA	NA	NA	NA	NA	NA	NA	NA	NA	NA	NA	NA	NA
1625	NA	NA	NA	NA	NA	NA	NA	NA	95	NA	NA	NA	NA	NA	NA	NA	NA	NA	6	NA	NA	NA	NA	NA	NA	NA	22	NA	NA	NA	-50	NA	NA	NA	NA	NA	NA	NA	NA	NA	NA	NA	NA	NA	NA	NA	NA	NA	NA
1626	NA	NA	NA	NA	NA	NA	NA	NA	100	NA	NA	NA	NA	NA	NA	NA	NA	NA	1	NA	NA	NA	NA	NA	NA	NA	8	NA	NA	NA	NA	NA	NA	NA	NA	NA	NA	NA	NA	NA	NA	NA	NA	NA	NA	NA	NA	NA	NA
1627	NA	NA	NA	NA	NA	NA	NA	NA	NA	NA	NA	NA	NA	NA	NA	NA	NA	NA	0	NA	NA	NA	NA	NA	NA	NA	9	NA	NA	NA	NA	NA	NA	NA	NA	NA	NA	NA	NA	NA	NA	NA	NA	NA	NA	NA	NA	NA	NA
1628	NA	NA	NA	NA	NA	NA	NA	NA	104	NA	NA	NA	NA	NA	NA	NA	NA	NA	3	NA	NA	NA	NA	NA	NA	NA	8	NA	NA	NA	NA	NA	NA	NA	NA	NA	NA	NA	NA	NA	NA	NA	NA	NA	NA	NA	NA	NA	NA
1629	NA	NA	NA	NA	NA	NA	NA	NA	112	NA	NA	NA	NA	NA	NA	NA	NA	NA	1	NA	NA	NA	NA	NA	NA	NA	-9	NA	NA	NA	-46	NA	NA	NA	NA	NA	NA	NA	NA	NA	NA	NA	NA	NA	NA	NA	NA	NA	NA
1630	NA	NA	NA	NA	NA	NA	NA	NA	NA	NA	NA	NA	NA	NA	NA	NA	NA	NA	0	NA	NA	NA	NA	NA	NA	NA	20	NA	NA	NA	-51	NA	NA	NA	NA	NA	NA	NA	NA	NA	NA	NA	NA	NA	NA	NA	NA	NA	NA
1631	NA	NA	NA	NA	NA	NA	NA	NA	NA	NA	NA	NA	NA	NA	NA	NA	NA	NA	0	NA	NA	NA	NA	NA	NA	NA	-9	NA	NA	NA	-40	NA	NA	NA	NA	NA	NA	NA	NA	NA	NA	NA	NA	NA	NA	NA	NA	NA	NA
1632	NA	NA	NA	NA	NA	NA	NA	NA	104	NA	NA	NA	NA	NA	NA	NA	NA	NA	0	NA	NA	NA	NA	NA	NA	NA	24	NA	NA	NA	NA	NA	NA	NA	NA	NA	NA	NA	NA	NA	NA	NA	NA	NA	NA	NA	NA	NA	NA
1633	NA	NA	NA	NA	NA	NA	NA	NA	98	NA	NA	NA	NA	NA	NA	NA	NA	NA	3	NA	NA	NA	NA	NA	NA	NA	18	NA	NA	NA	NA	NA	NA	NA	NA	NA	NA	NA	NA	NA	NA	NA	NA	NA	NA	NA	NA	NA	NA
1634	NA	NA	NA	NA	NA	NA	NA	NA	96	NA	NA	NA	NA	NA	NA	NA	NA	49	0	NA	NA	NA	NA	NA	NA	NA	9	NA	NA	NA	-44	NA	NA	NA	NA	NA	NA	NA	NA	NA	NA	NA	NA	NA	NA	NA	NA	NA	NA
1635	NA	NA	NA	NA	NA	NA	NA	NA	97	NA	NA	NA	NA	NA	NA	NA	NA	55	0	NA	NA	NA	NA	NA	NA	NA	-3	NA	NA	NA	NA	NA	NA	NA	NA	NA	NA	NA	NA	NA	NA	NA	NA	NA	NA	NA	NA	NA	NA
1636	NA	NA	NA	NA	NA	NA	NA	NA	NA	106	NA	NA	NA	NA	NA	NA	NA	24	1	NA	NA	NA	NA	NA	NA	NA	2	NA	NA	NA	NA	NA	NA	NA	NA	NA	NA	NA	NA	NA	NA	NA	NA	NA	NA	NA	NA	NA	NA
1637	NA	NA	NA	NA	NA	NA	NA	NA	105	NA	NA	NA	NA	NA	NA	NA	NA	0	0	NA	NA	NA	NA	NA	NA	NA	11	NA	NA	NA	-65	NA	NA	NA	NA	NA	NA	NA	NA	NA	NA	NA	NA	NA	NA	NA	NA	NA	NA
1638	NA	NA	NA	NA	NA	NA	NA	NA	105	NA	NA	NA	NA	NA	NA	NA	NA	34	0	NA	NA	NA	NA	NA	NA	NA	0	NA	NA	NA	-56	NA	NA	NA	NA	NA	NA	NA	NA	NA	NA	NA	NA	NA	NA	NA	NA	NA	NA
1639	NA	NA	NA	NA	NA	NA	NA	NA	108	NA	NA	NA	NA	NA	NA	NA	NA	14	3	NA	NA	NA	NA	NA	NA	NA	21	NA	NA	NA	NA	NA	NA	NA	NA	NA	NA	NA	NA	NA	NA	NA	NA	NA	NA	NA	NA	NA	NA
1640	NA	NA	NA	NA	NA	NA	NA	NA	103	NA	NA	NA	NA	NA	NA	NA	NA	30	0	NA	NA	NA	NA	NA	NA	NA	19	NA	NA	NA	NA	NA	NA	NA	NA	NA	NA	NA	NA	NA	NA	NA	NA	NA	NA	NA	NA	NA	NA
1641	NA	NA	NA	NA	NA	NA	NA	NA	117	NA	NA	NA	NA	NA	NA	NA	NA	28	0	NA	NA	NA	NA	NA	NA	NA	18	NA	NA	NA	-49	NA	NA	NA	NA	NA	NA	NA	NA	NA	NA	NA	NA	NA	NA	NA	NA	NA	NA
1642	NA	NA	NA	NA	NA	NA	NA	NA	114	NA	NA	NA	NA	NA	NA	NA	NA	NA	0	NA	NA	NA	NA	NA	NA	NA	-16	NA	NA	NA	-50	NA	NA	NA	NA	NA	NA	NA	NA	NA	NA	NA	NA	NA	NA	NA	NA	NA	NA
1643	NA	NA	NA	NA	NA	NA	NA	NA	114	113	NA	NA	NA	NA	NA	NA	NA	NA	0	NA	NA	NA	NA	NA	NA	NA	25	NA	NA	NA	-46	NA	NA	NA	NA	NA	NA	NA	NA	NA	NA	NA	NA	NA	NA	NA	NA	NA	NA
1644	NA	NA	NA	NA	NA	NA	NA	NA	105	111	NA	NA	NA	NA	NA	NA	NA	NA	0	NA	NA	NA	NA	NA	NA	NA	5	NA	NA	NA	NA	NA	NA	NA	NA	NA	NA	NA	NA	NA	NA	NA	NA	NA	NA	NA	NA	NA	NA
1645	NA	NA	NA	NA	NA	NA	NA	NA	99	NA	NA	NA	NA	NA	NA	NA	NA	12	0	NA	NA	NA	NA	NA	NA	NA	1	NA	NA	NA	-42	NA	NA	NA	NA	NA	NA	NA	NA	NA	NA	NA	NA	NA	NA	NA	NA	NA	NA
1646	NA	NA	NA	NA	NA	NA	NA	NA	87	NA	NA	NA	NA	NA	NA	NA	NA	59	0	NA	NA	NA	NA	NA	NA	NA	12	NA	NA	NA	-43	NA	NA	NA	NA	NA	NA	NA	NA	NA	NA	NA	NA	NA	NA	NA	NA	NA	NA
1647	NA	NA	NA	NA	NA	NA	NA	NA	112	109	NA	NA	NA	NA	NA	NA	NA	54	0	NA	NA	NA	NA	NA	NA	NA	40	NA	NA	NA	-43	NA	NA	NA	NA	NA	NA	NA	NA	NA	NA	NA	NA	NA	NA	NA	NA	NA	NA
1648	NA	NA	NA	NA	NA	NA	NA	NA	NA	NA	NA	NA	NA	NA	NA	NA	NA	0	6	NA	NA	NA	NA	NA	NA	NA	4	NA	NA	NA	NA	NA	NA	NA	NA	NA	NA	NA	NA	NA	NA	NA	NA	NA	NA	NA	NA	NA	NA
1649	NA	NA	NA	NA	NA	NA	NA	NA	104	NA	NA	NA	NA	NA	NA	NA	NA	44	0	NA	NA	NA	NA	NA	NA	NA	-1	NA	NA	NA	NA	NA	NA	NA	NA	NA	NA	NA	NA	NA	NA	NA	NA	NA	NA	NA	NA	NA	NA
1650	NA	NA	NA	NA	NA	NA	NA	NA	102	104	NA	NA	NA	NA	NA	NA	NA	19	1	NA	NA	NA	NA	NA	NA	NA	5	NA	NA	NA	NA	NA	NA	NA	NA	NA	NA	NA	NA	NA	NA	NA	NA	NA	NA	NA	NA	NA	NA
1651	NA	NA	NA	NA	NA	NA	NA	NA	107	NA	NA	NA	NA	NA	NA	NA	NA	32	0	NA	NA	NA	NA	NA	NA	NA	14	NA	NA	NA	NA	NA	NA	NA	NA	NA	NA	NA	NA	NA	NA	NA	NA	NA	NA	NA	NA	NA	NA
1652	NA	NA	NA	NA	NA	NA	NA	NA	107	NA	NA	NA	NA	NA	NA	NA	NA	30	0	NA	NA	NA	NA	NA	NA	NA	13	NA	NA	NA	-22	NA	NA	NA	NA	NA	NA	NA	NA	NA	NA	NA	NA	NA	NA	NA	NA	NA	NA
1653	NA	NA	NA	NA	NA	NA	NA	NA	112	NA	NA	NA	NA	NA	NA	NA	NA	28	0	NA	NA	NA	NA	NA	NA	NA	6	NA	NA	NA	NA	NA	NA	NA	NA	NA	NA	NA	NA	NA	NA	NA	NA	NA	NA	NA	NA	NA	NA
1654	NA	NA	NA	NA	NA	NA	NA	NA	104	93	NA	NA	NA	NA	NA	NA	NA	10	0	NA	NA	NA	NA	NA	NA	NA	13	NA	NA	NA	NA	NA	NA	NA	NA	NA	NA	NA	NA	NA	NA	NA	NA	NA	NA	NA	NA	NA	NA
1655	NA	NA	NA	NA	NA	NA	NA	NA	104	NA	NA	NA	NA	NA	NA	NA	NA	54	0	NA	NA	NA	NA	NA	NA	NA	7	NA	NA	NA	NA	NA	NA	NA	NA	NA	NA	NA	NA	NA	NA	NA	NA	NA	NA	NA	NA	NA	NA
1656	NA	NA	NA	NA	NA	NA	NA	NA	103	111	NA	NA	NA	NA	NA	NA	NA	47	0	NA	NA	NA	NA	NA	NA	NA	10	NA	NA	NA	NA	NA	NA	NA	NA	NA	NA	NA	NA	NA	NA	NA	NA	NA	NA	NA	NA	NA	NA
1657	NA	NA	NA	NA	NA	NA	NA	NA	NA	NA	NA	NA	NA	NA	NA	NA	NA	29	0	NA	NA	NA	NA	NA	NA	NA	10	NA	NA	NA	NA	NA	NA	NA	NA	NA	NA	NA	NA	NA	NA	NA	NA	NA	NA	NA	NA	NA	NA
1658	NA	NA	NA	NA	NA	NA	NA	NA	108	NA	NA	NA	NA	NA	NA	NA	NA	64	0	NA	NA	NA	NA	NA	NA	NA	24	NA	NA	NA	NA	NA	NA	NA	NA	NA	NA	NA	NA	NA	NA	NA	NA	NA	NA	NA	NA	NA	NA
1659	NA	NA	NA	NA	NA	NA	NA	NA	NA	104	NA	NA	NA	NA	NA	NA	NA	19	0	NA	NA	NA	NA	NA	NA	NA	-3	NA	NA	NA	NA	NA	NA	NA	NA	NA	NA	NA	NA	NA	NA	NA	NA	NA	NA	NA	NA	NA	NA
1660	NA	NA	NA	NA	NA	NA	NA	NA	111	111	NA	NA	NA	NA	NA	NA	NA	58	0	NA	NA	NA	NA	NA	NA	NA	10	NA	NA	NA	-33	NA	NA	NA	NA	NA	NA	NA	NA	NA	NA	NA	NA	NA	NA	NA	NA	NA	NA
1661	NA	NA	NA	NA	NA	NA	NA	NA	NA	NA	NA	NA	NA	NA	NA	NA	NA	0	1	NA	NA	NA	NA	NA	NA	NA	11	NA	NA	NA	NA	NA	NA	NA	NA	NA	NA	NA	NA	NA	NA	NA	NA	NA	NA	NA	NA	NA	NA
1662	NA	NA	NA	NA	NA	NA	NA	NA	110	113	NA	NA	NA	NA	NA	NA	NA	0	1	NA	NA	NA	NA	NA	NA	NA	18	NA	NA	NA	NA	NA	NA	NA	NA	NA	NA	NA	NA	NA	NA	NA	NA	NA	NA	NA	NA	NA	NA
1663	NA	NA	NA	NA	NA	NA	NA	NA	105	101	NA	NA	NA	NA	NA	NA	NA	85	0	NA	NA	NA	NA	NA	NA	NA	1	NA	NA	NA	NA	NA	NA	NA	NA	NA	NA	NA	NA	NA	NA	NA	NA	NA	NA	NA	NA	NA	NA
1664	NA	NA	NA	NA	NA	NA	NA	NA	105	109	NA	NA	NA	NA	NA	NA	NA	0	0	NA	NA	NA	NA	NA	NA	NA	10	NA	NA	NA	NA	NA	NA	NA	NA	NA	NA	NA	NA	NA	NA	NA	NA	NA	NA	NA	NA	NA	NA
1665	NA	NA	NA	NA	NA	NA	NA	NA	112	112	NA	NA	NA	NA	NA	NA	NA	49	2	NA	NA	NA	NA	NA	NA	NA	-4	NA	NA	NA	-43	NA	NA	NA	NA	NA	NA	NA	NA	NA	NA	NA	NA	NA	NA	NA	NA	NA	NA
1666	NA	NA	NA	NA	NA	NA	NA	NA	108	106	NA	NA	NA	NA	NA	NA	NA	24	0	NA	NA	NA	NA	NA	NA	NA	-3	NA	NA	NA	-50	NA	NA	NA	NA	NA	NA	NA	NA	NA	NA	NA	NA	NA	NA	NA	NA	NA	NA
1667	NA	NA	NA	NA	NA	NA	NA	NA	NA	103	NA	NA	NA	NA	NA	NA	NA	44	0	NA	NA	NA	NA	NA	NA	NA	5	NA	NA	NA	-78	NA	NA	NA	NA	NA	NA	NA	NA	NA	NA	NA	NA	NA	NA	NA	NA	NA	NA
1668	NA	NA	NA	NA	NA	NA	NA	NA	110	109	NA	NA	NA	NA	NA	NA	NA	17	0	NA	NA	NA	NA	NA	NA	NA	10	NA	NA	NA	NA	NA	NA	NA	NA	NA	NA	NA	NA	NA	NA	NA	NA	NA	NA	NA	NA	NA	NA
1669	NA	NA	NA	NA	NA	NA	NA	NA	NA	102	NA	NA	NA	NA	NA	NA	NA	28	0	NA	NA	NA	NA	NA	NA	NA	-14	NA	NA	NA	NA	NA	NA	NA	NA	NA	NA	NA	NA	NA	NA	NA	NA	NA	NA	NA	NA	NA	NA
1670	NA	NA	NA	NA	NA	NA	NA	NA	102	110	NA	NA	NA	NA	NA	NA	NA	56	0	NA	NA	NA	NA	NA	NA	NA	25	NA	NA	NA	NA	NA	NA	NA	NA	NA	NA	NA	NA	NA	NA	NA	NA	NA	NA	NA	NA	NA	NA
1671	NA	NA	NA	NA	NA	NA	NA	NA	116	102	NA	NA	NA	NA	NA	NA	NA	0	0	NA	NA	NA	NA	NA	NA	NA	6	NA	NA	NA	NA	NA	NA	NA	NA	NA	NA	NA	NA	NA	NA	NA	NA	NA	NA	NA	NA	NA	NA
1672	NA	NA	NA	NA	NA	NA	NA	NA	112	NA	NA	NA	NA	NA	NA	NA	NA	78	4	NA	NA	NA	NA	NA	NA	NA	NA	NA	NA	NA	-44	NA	NA	NA	NA	NA	NA	NA	NA	NA	NA	NA	NA	NA	NA	NA	NA	NA	NA
1673	NA	NA	NA	NA	NA	NA	NA	NA	NA	116	NA	NA	NA	NA	NA	NA	NA	35	0	NA	NA	NA	NA	NA	NA	NA	-4	NA	NA	NA	NA	NA	NA	NA	NA	NA	NA	NA	NA	NA	NA	NA	NA	NA	NA	NA	NA	NA	NA
1674	NA	NA	NA	NA	NA	NA	NA	NA	115	NA	NA	NA	NA	NA	NA	NA	NA	29	0	NA	NA	NA	NA	NA	NA	NA	22	NA	NA	NA	NA	NA	NA	NA	NA	NA	NA	NA	NA	NA	NA	NA	NA	NA	NA	NA	NA	NA	NA
1675	NA	NA	NA	NA	NA	NA	NA	NA	111	NA	NA	NA	NA	NA	NA	NA	NA	0	0	NA	NA	NA	NA	NA	NA	NA	18	NA	NA	NA	-64	NA	NA	NA	NA	NA	NA	NA	NA	NA	NA	NA	NA	NA	NA	NA	NA	NA	NA
1676	NA	NA	NA	NA	NA	NA	NA	NA	103	107	NA	NA	NA	NA	NA	NA	NA	0	0	NA	NA	NA	NA	NA	NA	NA	21	NA	NA	NA	NA	NA	NA	NA	NA	NA	NA	NA	NA	NA	NA	NA	NA	NA	NA	NA	NA	NA	NA
1677	NA	NA	NA	NA	NA	NA	NA	NA	105	112	NA	NA	NA	NA	NA	NA	NA	47	0	NA	NA	NA	NA	NA	NA	NA	5	NA	NA	NA	-48	NA	NA	NA	NA	NA	NA	NA	NA	NA	NA	NA	NA	NA	NA	NA	NA	NA	NA
1678	NA	NA	NA	NA	NA	NA	NA	NA	109	107	NA	NA	NA	NA	NA	NA	NA	29	0	NA	NA	NA	NA	NA	NA	NA	33	NA	NA	NA	-39	NA	NA	NA	NA	NA	NA	NA	NA	NA	NA	NA	NA	NA	NA	NA	NA	NA	NA
1679	NA	NA	NA	NA	NA	NA	NA	NA	110	NA	NA	NA	NA	NA	NA	NA	NA	78	0	NA	NA	NA	NA	NA	NA	NA	5	NA	NA	NA	-51	NA	NA	NA	NA	NA	NA	NA	NA	NA	NA	NA	NA	NA	NA	NA	NA	NA	NA
1680	NA	NA	NA	NA	NA	NA	NA	NA	109	110	NA	NA	NA	NA	NA	NA	NA	0	0	NA	NA	NA	NA	NA	NA	NA	-3	NA	NA	NA	-56	NA	NA	NA	NA	NA	NA	NA	NA	NA	NA	NA	NA	NA	NA	NA	NA	NA	NA
1681	NA	NA	NA	NA	NA	NA	NA	NA	110	116	NA	NA	NA	NA	NA	NA	NA	73	0	NA	NA	NA	NA	NA	NA	NA	-2	NA	NA	NA	-50	NA	NA	NA	NA	NA	NA	NA	NA	NA	NA	NA	NA	NA	NA	NA	NA	NA	NA
1682	NA	NA	NA	NA	NA	NA	NA	NA	104	NA	NA	NA	NA	NA	NA	NA	NA	14	0	NA	NA	NA	NA	NA	NA	NA	21	NA	NA	NA	-47	NA	NA	NA	NA	NA	NA	NA	NA	NA	NA	NA	NA	NA	NA	NA	NA	NA	NA
1683	NA	NA	NA	NA	NA	NA	NA	NA	104	NA	NA	NA	NA	NA	NA	NA	NA	10	3	NA	NA	NA	NA	NA	NA	NA	NA	NA	NA	NA	-50	NA	NA	NA	NA	NA	NA	NA	NA	NA	NA	NA	NA	NA	NA	NA	NA	NA	NA
1684	NA	NA	NA	NA	NA	NA	NA	NA	118	NA	NA	NA	NA	NA	NA	NA	NA	63	4	NA	NA	NA	NA	NA	NA	NA	NA	NA	NA	NA	-26	NA	NA	NA	NA	NA	NA	NA	NA	NA	NA	NA	NA	NA	NA	NA	NA	NA	NA
1685	NA	NA	NA	NA	NA	NA	NA	NA	106	NA	NA	NA	NA	NA	NA	NA	NA	37	0	NA	NA	NA	NA	NA	NA	NA	NA	NA	NA	NA	-48	NA	NA	NA	NA	NA	NA	NA	NA	NA	NA	NA	NA	NA	NA	NA	NA	NA	NA
1686	NA	NA	NA	NA	NA	NA	NA	NA	104	112	NA	NA	NA	NA	NA	NA	NA	0	0	NA	NA	NA	NA	NA	NA	NA	NA	NA	NA	NA	-56	NA	NA	NA	NA	NA	NA	NA	NA	NA	NA	NA	NA	NA	NA	NA	NA	NA	NA
1687	NA	NA	NA	NA	NA	NA	NA	NA	104	NA	NA	NA	NA	NA	NA	NA	NA	25	4	NA	NA	NA	NA	NA	NA	NA	NA	NA	NA	NA	-52	NA	NA	NA	NA	NA	NA	NA	NA	NA	NA	NA	NA	NA	NA	NA	NA	NA	NA
1688	NA	NA	NA	NA	NA	NA	NA	NA	114	115	NA	NA	NA	NA	NA	NA	NA	33	0	NA	NA	NA	NA	NA	NA	NA	NA	NA	NA	NA	-47	NA	NA	NA	NA	NA	NA	NA	NA	NA	NA	NA	NA	NA	NA	NA	NA	NA	NA
1689	NA	NA	NA	NA	NA	NA	NA	NA	97	103	NA	NA	NA	NA	NA	NA	NA	39	0	NA	NA	NA	NA	NA	NA	NA	NA	NA	NA	NA	-49	NA	NA	NA	NA	NA	NA	NA	NA	NA	NA	NA	NA	NA	NA	NA	NA	NA	NA
1690	NA	NA	NA	NA	NA	NA	NA	NA	93	NA	NA	NA	NA	NA	NA	NA	NA	22	0	NA	NA	NA	NA	NA	NA	NA	NA	NA	NA	NA	-49	NA	NA	NA	NA	NA	NA	NA	NA	NA	NA	NA	NA	NA	NA	NA	NA	NA	NA
1691	NA	NA	NA	NA	NA	NA	NA	NA	103	113	NA	NA	NA	NA	NA	NA	NA	68	0	NA	NA	NA	NA	NA	NA	NA	NA	NA	NA	NA	-37	NA	NA	NA	NA	NA	NA	NA	NA	NA	NA	NA	NA	NA	NA	NA	NA	NA	NA
1692	NA	NA	NA	NA	NA	NA	NA	NA	109	105	NA	NA	NA	NA	NA	NA	NA	68	2	NA	NA	NA	NA	NA	NA	NA	NA	NA	NA	NA	-36	NA	NA	NA	NA	NA	NA	NA	NA	NA	NA	NA	NA	NA	NA	NA	NA	NA	NA
1693	NA	NA	NA	NA	NA	NA	NA	NA	107	114	NA	NA	NA	NA	NA	NA	NA	11	0	NA	NA	NA	NA	NA	NA	NA	NA	NA	NA	NA	-40	NA	NA	NA	NA	NA	NA	NA	NA	NA	NA	NA	NA	NA	NA	NA	NA	NA	NA
1694	NA	NA	NA	NA	NA	NA	NA	NA	109	111	NA	NA	NA	NA	NA	NA	NA	28	7	NA	NA	NA	NA	NA	NA	NA	NA	NA	NA	NA	-48	NA	NA	NA	NA	NA	NA	NA	NA	NA	NA	NA	NA	NA	NA	NA	NA	NA	NA
1695	NA	NA	NA	NA	NA	NA	NA	NA	120	118	NA	NA	NA	NA	NA	NA	NA	73	9	NA	NA	NA	NA	NA	NA	NA	NA	NA	NA	NA	-53	NA	NA	NA	NA	NA	NA	NA	NA	NA	NA	NA	NA	NA	NA	NA	NA	NA	NA
1696	NA	NA	NA	NA	NA	NA	NA	NA	114	109	NA	NA	NA	NA	NA	NA	NA	17	0	NA	NA	NA	NA	NA	NA	NA	NA	NA	NA	NA	-53	NA	NA	NA	NA	NA	NA	NA	NA	NA	NA	NA	NA	NA	NA	NA	NA	NA	NA
1697	NA	NA	NA	NA	NA	NA	NA	NA	111	NA	NA	NA	NA	NA	NA	NA	NA	83	1	NA	NA	NA	NA	NA	NA	NA	-1	NA	NA	NA	-42	NA	NA	NA	NA	NA	NA	NA	NA	NA	NA	NA	NA	NA	NA	NA	NA	NA	NA
1698	NA	NA	NA	NA	NA	NA	NA	NA	101	115	NA	NA	NA	NA	NA	NA	NA	68	0	NA	NA	NA	NA	NA	NA	NA	NA	NA	NA	NA	-45	NA	NA	NA	NA	NA	NA	NA	NA	NA	NA	NA	NA	NA	NA	NA	NA	NA	NA
1699	NA	NA	NA	NA	NA	NA	NA	NA	97	107	NA	NA	NA	NA	NA	NA	NA	0	2	NA	NA	NA	NA	NA	NA	NA	NA	NA	NA	NA	-44	NA	NA	NA	NA	NA	NA	NA	NA	NA	NA	NA	NA	NA	NA	NA	NA	NA	NA
1700	NA	NA	NA	NA	NA	NA	NA	NA	116	110	NA	NA	NA	NA	NA	NA	NA	0	0	NA	NA	NA	NA	NA	NA	NA	NA	NA	NA	NA	-51	NA	NA	NA	NA	NA	NA	NA	NA	NA	NA	NA	NA	NA	NA	NA	NA	NA	NA
1701	NA	NA	NA	NA	NA	NA	NA	NA	112	112	NA	NA	NA	NA	NA	NA	NA	7	1	NA	NA	NA	NA	NA	NA	NA	NA	NA	NA	NA	-30	NA	NA	NA	NA	NA	NA	NA	NA	NA	NA	NA	NA	NA	NA	NA	NA	NA	NA
1702	NA	NA	NA	NA	NA	NA	NA	NA	116	NA	NA	NA	NA	NA	NA	NA	NA	4	0	NA	NA	NA	NA	NA	NA	NA	NA	NA	NA	NA	-47	NA	NA	NA	NA	NA	NA	NA	NA	NA	NA	NA	NA	NA	NA	NA	NA	NA	NA
1703	NA	NA	NA	NA	NA	NA	NA	NA	103	120	NA	NA	NA	NA	NA	NA	NA	13	2	NA	NA	NA	NA	NA	NA	NA	NA	NA	NA	NA	-42	NA	NA	NA	NA	NA	NA	NA	NA	NA	NA	NA	NA	NA	NA	NA	NA	NA	NA
1704	NA	NA	NA	NA	NA	NA	NA	NA	113	109	NA	NA	NA	NA	NA	NA	NA	20	0	NA	NA	NA	NA	NA	NA	NA	NA	NA	NA	NA	-42	NA	NA	NA	NA	NA	NA	NA	NA	NA	NA	NA	NA	NA	NA	NA	NA	NA	NA
1705	NA	NA	NA	NA	NA	NA	NA	NA	109	101	NA	NA	NA	NA	NA	NA	NA	14	6	NA	NA	NA	NA	NA	NA	NA	NA	NA	NA	NA	-53	NA	NA	NA	NA	NA	NA	NA	NA	NA	NA	NA	NA	NA	NA	NA	NA	NA	NA
1706	NA	NA	NA	NA	NA	NA	NA	NA	115	NA	NA	NA	NA	NA	NA	NA	NA	23	2	NA	NA	NA	NA	NA	NA	NA	NA	NA	NA	NA	-33	NA	NA	NA	NA	NA	105	NA	NA	NA	NA	NA	NA	NA	NA	NA	NA	NA	NA
1707	NA	NA	NA	NA	NA	NA	NA	NA	111	NA	NA	NA	NA	NA	NA	NA	NA	11	0	NA	NA	NA	NA	NA	NA	NA	NA	NA	NA	NA	NA	NA	NA	NA	NA	-35	102	NA	NA	NA	NA	NA	NA	NA	NA	NA	NA	NA	NA
1708	NA	NA	NA	NA	NA	NA	NA	NA	103	NA	NA	NA	NA	NA	NA	NA	NA	8	3	NA	NA	NA	NA	NA	NA	NA	NA	NA	NA	NA	-47	NA	NA	NA	NA	NA	115	NA	NA	NA	NA	NA	NA	NA	NA	NA	NA	NA	NA
1709	NA	NA	NA	NA	NA	NA	NA	NA	106	NA	NA	NA	NA	NA	NA	NA	NA	81	0	NA	NA	NA	NA	NA	NA	NA	NA	NA	NA	NA	-44	NA	NA	NA	NA	-36	115	NA	NA	NA	NA	NA	NA	NA	NA	NA	NA	NA	NA
1710	NA	NA	NA	NA	NA	NA	NA	NA	NA	NA	NA	NA	NA	NA	NA	NA	NA	18	0	NA	NA	NA	NA	NA	NA	NA	NA	NA	NA	NA	-44	NA	NA	NA	NA	NA	114	NA	NA	NA	NA	NA	NA	NA	NA	NA	NA	NA	NA
1711	NA	NA	NA	NA	NA	NA	NA	NA	NA	103	NA	NA	NA	NA	NA	NA	NA	17	0	NA	NA	NA	NA	NA	NA	NA	NA	NA	NA	NA	-43	NA	NA	NA	NA	NA	109	NA	NA	NA	NA	NA	NA	NA	NA	NA	NA	NA	NA
1712	NA	NA	NA	NA	NA	NA	NA	NA	NA	NA	NA	NA	NA	NA	NA	NA	NA	22	0	NA	NA	NA	NA	NA	NA	NA	NA	NA	NA	119	-43	NA	NA	NA	NA	-53	110	NA	NA	NA	NA	NA	NA	NA	NA	NA	NA	NA	NA
1713	NA	NA	NA	NA	NA	NA	NA	NA	104	NA	NA	NA	NA	NA	NA	NA	NA	34	0	NA	NA	NA	NA	NA	NA	NA	NA	NA	NA	110	-48	NA	NA	NA	NA	NA	105	NA	NA	NA	NA	NA	NA	NA	NA	NA	NA	NA	NA
1714	NA	NA	NA	NA	NA	NA	NA	NA	108	NA	NA	NA	NA	NA	NA	NA	NA	29	7	NA	NA	NA	NA	NA	NA	NA	NA	NA	NA	113	-42	NA	NA	NA	NA	-49	121	NA	NA	NA	NA	NA	NA	NA	NA	NA	NA	NA	NA
1715	NA	NA	NA	NA	NA	NA	NA	NA	107	NA	NA	NA	NA	NA	NA	NA	NA	17	0	NA	NA	NA	NA	NA	NA	NA	NA	NA	NA	99	-46	NA	NA	NA	NA	-22	103	NA	NA	NA	NA	NA	NA	NA	NA	NA	NA	NA	NA
1716	NA	NA	NA	NA	NA	NA	NA	NA	110	111	NA	NA	NA	NA	NA	NA	NA	76	0	NA	NA	NA	NA	NA	NA	NA	NA	NA	NA	111	-41	NA	NA	NA	NA	-16	120	NA	NA	NA	NA	NA	NA	NA	NA	NA	NA	NA	NA
1717	NA	NA	NA	NA	NA	NA	NA	NA	98	100	NA	NA	NA	NA	NA	NA	NA	6	0	NA	NA	NA	NA	NA	NA	NA	NA	NA	NA	127	-37	NA	NA	NA	NA	-33	111	NA	NA	NA	NA	NA	NA	NA	NA	NA	NA	NA	NA
1718	NA	NA	NA	NA	NA	NA	NA	NA	102	NA	NA	NA	NA	NA	NA	NA	NA	36	1	NA	NA	NA	NA	NA	NA	NA	NA	NA	NA	111	-59	NA	NA	NA	NA	-42	NA	NA	NA	NA	NA	NA	NA	NA	NA	NA	NA	NA	NA
1719	NA	NA	NA	NA	NA	NA	NA	NA	102	NA	NA	NA	NA	NA	NA	NA	NA	20	0	NA	NA	108.2607819	NA	NA	NA	NA	NA	NA	NA	98	-44	NA	NA	NA	NA	NA	120	NA	NA	NA	NA	NA	NA	NA	NA	NA	NA	NA	NA
1720	NA	NA	NA	NA	NA	NA	NA	NA	114	NA	NA	NA	NA	NA	NA	NA	NA	14	0	NA	NA	101.228739	NA	NA	NA	NA	NA	NA	NA	102	-44	NA	NA	NA	NA	NA	NA	NA	NA	NA	NA	NA	NA	NA	NA	NA	NA	NA	NA
1721	NA	NA	0.163389999	NA	NA	NA	NA	109	95	NA	NA	NA	NA	NA	NA	NA	NA	27	0	NA	NA	101.228739	NA	NA	NA	NA	NA	NA	NA	119	-39	NA	NA	NA	NA	-42	111	NA	NA	NA	NA	NA	NA	NA	NA	NA	NA	NA	NA
1722	NA	NA	-0.666559065	NA	NA	NA	NA	86	100	107	NA	NA	NA	NA	NA	NA	129	4	0	NA	NA	112.9285814	NA	NA	NA	NA	NA	NA	NA	114	-47	NA	NA	NA	NA	-30	117	NA	NA	NA	NA	NA	NA	NA	NA	NA	NA	NA	NA
1723	NA	NA	-2.166430307	NA	NA	NA	NA	93	104	NA	NA	NA	NA	NA	NA	NA	129	22	0	NA	NA	89.58957124	NA	NA	NA	NA	NA	NA	NA	88	-53	NA	NA	NA	NA	-22	92	NA	NA	NA	NA	NA	NA	NA	NA	NA	NA	NA	NA
1724	NA	NA	0.066926701	NA	NA	NA	NA	114	99	NA	NA	NA	NA	NA	NA	NA	126	0	0	NA	NA	82.25448328	NA	NA	NA	NA	NA	NA	NA	113	NA	NA	NA	NA	NA	-34	107	NA	NA	NA	NA	NA	NA	NA	NA	NA	NA	NA	NA
1725	NA	NA	1.206971652	NA	NA	NA	NA	106	106	NA	NA	NA	NA	NA	NA	NA	134	6	0	NA	NA	94.86364667	NA	NA	NA	NA	NA	NA	NA	89	-40	NA	NA	NA	NA	NA	113	NA	NA	NA	NA	NA	NA	NA	NA	NA	NA	NA	NA
1726	NA	NA	0.879378834	NA	NA	NA	NA	115	116	NA	NA	NA	NA	NA	NA	NA	138	28	2	NA	NA	74.49480917	NA	NA	NA	NA	NA	NA	NA	102	-41	NA	NA	NA	NA	-22	107	NA	NA	NA	NA	NA	NA	NA	NA	NA	NA	NA	NA
1727	NA	NA	-3.815417235	NA	NA	NA	NA	103	112	NA	NA	NA	NA	NA	NA	NA	124	4	1	NA	NA	106.5028145	NA	NA	NA	NA	NA	NA	NA	107	-38	NA	NA	NA	NA	-26	115	NA	NA	NA	NA	NA	NA	NA	NA	NA	NA	NA	NA
1728	NA	NA	-0.781465736	NA	NA	NA	NA	99	104	NA	NA	NA	NA	NA	NA	NA	127	0	4	NA	NA	102.106142	NA	NA	NA	NA	NA	NA	NA	104	-49	NA	NA	NA	NA	-20	98	NA	NA	NA	NA	NA	NA	NA	NA	NA	NA	NA	NA
1729	NA	NA	-1.842479765	NA	NA	NA	NA	125	105	105	NA	NA	NA	NA	NA	NA	121	37	5	NA	NA	94.49974751	NA	NA	NA	NA	NA	NA	NA	111	-29	NA	NA	NA	NA	-33	107	NA	NA	NA	NA	NA	NA	NA	NA	NA	NA	NA	NA
1730	NA	NA	-0.899500286	NA	NA	NA	NA	114	NA	104	NA	NA	NA	NA	NA	NA	133	13	0	NA	NA	81.16311989	NA	NA	NA	NA	NA	NA	NA	108	-37	NA	NA	NA	NA	-20	113	NA	NA	NA	NA	NA	NA	NA	NA	NA	NA	NA	NA
1731	NA	NA	-2.732498694	NA	NA	NA	NA	127	104	108	NA	NA	NA	NA	NA	NA	142	0	0	NA	NA	104.8053484	NA	NA	NA	NA	NA	NA	NA	109	-44	NA	NA	NA	NA	NA	125	NA	NA	NA	NA	NA	NA	NA	NA	NA	NA	NA	NA
1732	NA	NA	-0.554545098	NA	NA	NA	NA	104	108	NA	NA	NA	NA	NA	NA	NA	135	32	5	NA	NA	75.46481097	NA	NA	NA	NA	NA	NA	NA	115	-46	NA	NA	NA	NA	-30	106	NA	NA	NA	NA	NA	NA	NA	NA	NA	NA	NA	NA
1733	NA	NA	0.066926701	NA	NA	NA	NA	106	107	107	NA	NA	NA	NA	NA	NA	128	17	1	NA	NA	83.76990692	NA	NA	NA	NA	NA	NA	NA	82	-51	NA	NA	NA	NA	-22	NA	NA	NA	NA	NA	NA	NA	NA	NA	NA	NA	NA	NA
1734	NA	NA	-0.131605656	NA	NA	NA	NA	95	102	102	NA	NA	NA	NA	NA	NA	NA	18	0	NA	NA	99.16754708	NA	NA	NA	NA	NA	NA	NA	103	-47	NA	NA	NA	NA	-27	116	NA	NA	132	NA	NA	NA	NA	NA	NA	NA	NA	NA
1735	NA	NA	-1.408962262	NA	NA	NA	NA	102	101	101	NA	NA	NA	NA	NA	NA	126	12	1	NA	NA	104.8053484	NA	NA	NA	NA	NA	NA	NA	97	-41	NA	NA	NA	NA	-49	96	NA	-62	137	NA	NA	NA	NA	NA	NA	NA	NA	NA
1736	NA	NA	-0.445216676	NA	NA	NA	NA	100	106	NA	NA	NA	NA	NA	NA	NA	145	19	0	NA	NA	130.3267327	NA	NA	NA	NA	NA	NA	NA	112	-40	NA	NA	NA	NA	-44	114	NA	-69	136	NA	NA	NA	NA	NA	NA	NA	NA	NA
1737	NA	NA	-1.020931507	NA	NA	NA	NA	112	93	100	NA	NA	NA	NA	NA	NA	124	0	0	NA	NA	105.9572194	NA	NA	NA	NA	NA	NA	NA	115	-68	NA	NA	NA	NA	-42	NA	NA	-53	140	NA	NA	NA	NA	NA	NA	NA	NA	NA
1738	NA	NA	0.258119228	NA	NA	NA	NA	106	101	94	NA	NA	NA	NA	NA	NA	116	17	0	NA	NA	96.68212164	NA	NA	NA	NA	NA	NA	NA	98	-48	NA	NA	NA	NA	-41	112	NA	-64	134	NA	NA	NA	NA	NA	NA	NA	NA	NA
1739	NA	NA	-0.899500286	NA	NA	NA	NA	120	110	102	NA	NA	NA	NA	NA	NA	141	0	0	NA	NA	92.07499668	NA	NA	NA	NA	NA	NA	NA	119	NA	NA	NA	NA	NA	-41	127	NA	-43	139	NA	NA	NA	NA	NA	NA	NA	NA	NA
1740	NA	NA	-1.547639072	NA	NA	NA	NA	143	115	108	NA	NA	NA	NA	NA	NA	147	80	0	NA	NA	110.2006122	NA	NA	NA	NA	NA	NA	NA	131	-58	NA	NA	NA	NA	-57	126	NA	-66	140	NA	NA	NA	NA	NA	NA	NA	NA	NA
1741	NA	NA	0.621387198	79	NA	NA	NA	111	109	NA	NA	NA	NA	NA	NA	NA	135	20	2	NA	NA	107.2302725	NA	NA	NA	NA	NA	NA	NA	117	-48	NA	NA	NA	NA	-35	120	NA	-72	130	NA	NA	NA	NA	NA	NA	NA	NA	NA
1742	NA	NA	0.066926701	82	NA	NA	NA	118	109	NA	NA	NA	NA	NA	NA	NA	133	27	3	NA	NA	75.52531235	NA	NA	NA	NA	16	NA	NA	120	-41	NA	NA	NA	NA	-36	127	NA	-52	132	NA	NA	NA	NA	NA	NA	NA	NA	NA
1743	NA	NA	-3.198598421	82.276	NA	NA	NA	118	108	109	NA	NA	NA	NA	NA	NA	130	35	2	NA	NA	82.13312169	NA	NA	NA	NA	NA	NA	NA	100	NA	NA	NA	NA	NA	-29	100	NA	-52	130	NA	NA	NA	NA	NA	NA	NA	NA	NA
1744	NA	NA	-2.342417258	84.276	NA	NA	NA	112	98	98	NA	NA	NA	NA	NA	NA	131	44	0	NA	NA	77.34396054	NA	NA	NA	NA	NA	NA	NA	118	NA	NA	NA	NA	NA	-30	107	NA	-63	129	NA	NA	NA	NA	NA	NA	NA	NA	NA
1745	NA	NA	-0.666559065	84.0738	NA	NA	NA	97	105	103	NA	NA	NA	NA	NA	NA	NA	15	6	NA	NA	79.16260874	NA	NA	NA	NA	NA	NA	NA	128	-45	NA	NA	NA	NA	-33	111	NA	-63	130	NA	NA	NA	NA	NA	NA	NA	NA	NA
1746	NA	NA	-0.554545098	89.876	NA	NA	NA	111	110	107	NA	NA	NA	NA	NA	NA	127	51	0	NA	NA	79.22328953	NA	NA	NA	NA	NA	NA	NA	130	NA	132	NA	NA	NA	-52	115	NA	-65	144	NA	NA	NA	NA	NA	NA	NA	NA	NA
1747	NA	NA	-0.554545098	83.2348	NA	NA	NA	108	101	116	NA	NA	NA	NA	NA	NA	123	25	0	NA	NA	94.31787836	NA	NA	NA	NA	8	NA	NA	125	-45	124	NA	NA	NA	-42	126	NA	-59	146	NA	NA	NA	NA	NA	NA	NA	NA	NA
1748	NA	NA	-0.031369137	80.7148	NA	NA	NA	119	96	92	NA	NA	NA	NA	NA	NA	127	58	1	NA	NA	88.55888865	NA	NA	NA	NA	27	NA	NA	127	-37	NA	NA	NA	NA	-42	116	NA	-54	144	NA	NA	NA	NA	NA	NA	NA	NA	NA
1749	NA	NA	0.794636189	83.5948	NA	NA	NA	97	100	100	NA	NA	NA	NA	NA	NA	123	0	1	NA	NA	102.0168779	NA	NA	NA	NA	13	NA	NA	129	-56	123	NA	NA	NA	-46	125	NA	-52	142	NA	NA	NA	NA	NA	NA	NA	NA	NA
1750	NA	NA	-0.031369137	85.0348	NA	NA	NA	118	110	91	NA	NA	NA	NA	NA	NA	130	13	6	NA	NA	79.40515249	NA	NA	NA	NA	23	NA	NA	73	-50	101	NA	NA	NA	-30	95	NA	-70	112	NA	NA	NA	NA	NA	NA	NA	NA	NA
1751	NA	NA	-1.020931507	82.276	NA	NA	NA	118	103	104	NA	NA	NA	NA	NA	NA	136	33	2	NA	NA	86.31600697	NA	NA	NA	NA	2	NA	NA	110	-44	126	NA	NA	NA	-58	97	NA	-62	121	NA	117	NA	NA	NA	NA	NA	NA	NA
1752	NA	NA	2.170345064	84.9138	NA	NA	NA	112	110	110	NA	NA	NA	NA	NA	NA	129	0	0	NA	NA	101.9561971	NA	NA	NA	NA	-2	NA	NA	115	-44	122	NA	NA	NA	-43	108	NA	-57	127	-42	109	NA	NA	NA	NA	NA	NA	NA
1753	NA	NA	0.442727851	78	NA	NA	NA	86	96	108	NA	NA	NA	NA	NA	NA	127	28	0	NA	NA	119.9606242	NA	NA	NA	NA	7	NA	NA	107	-48	114	NA	NA	NA	-33	107	NA	-56	124	-46	122	NA	NA	NA	NA	NA	NA	NA
1754	NA	NA	-0.233902048	86.358	NA	NA	NA	118	115	108	NA	NA	NA	NA	NA	NA	127	26	0	NA	NA	87.46770468	NA	NA	NA	NA	NA	NA	NA	123	-49	131	NA	NA	NA	-24	108	NA	-60	115	-55	125	NA	NA	NA	NA	NA	NA	NA
1755	NA	NA	1.59394457	87.9085	NA	NA	NA	99	120	112	NA	NA	NA	NA	NA	NA	127	64	0	NA	NA	97.34889888	NA	NA	NA	NA	32	NA	NA	109	-43	108	NA	NA	NA	-34	104	NA	-48	130	-42	119	NA	NA	NA	NA	NA	NA	NA
1756	NA	NA	-1.146068934	76.676	NA	NA	NA	106	109	111	NA	NA	NA	NA	NA	NA	125	0	4	NA	NA	108.9882399	NA	NA	NA	NA	1	NA	NA	108	-52	128	NA	NA	NA	-26	104	NA	-48	127	-40	112	NA	NA	NA	NA	NA	NA	NA
1757	NA	NA	-0.338390201	83.4148	NA	NA	NA	115	112	105	NA	NA	NA	NA	NA	NA	NA	59	2	NA	NA	97.28839751	NA	NA	NA	NA	5	NA	NA	108	-44	116	NA	NA	NA	-37	98	NA	-71	115	-61	116	NA	NA	NA	NA	NA	NA	NA
1758	NA	NA	-1.275272038	79	NA	NA	NA	104	101	104	NA	NA	NA	NA	NA	NA	132	NA	0	NA	NA	123.1130002	NA	NA	NA	NA	NA	NA	NA	125	-54	119	NA	NA	NA	-30	110	NA	-71	140	-36	112	NA	NA	NA	NA	135	NA	NA
1759	NA	NA	1.286243711	80.8948	NA	NA	NA	80	109	105	NA	NA	NA	NA	NA	NA	134	NA	4	NA	NA	96.19720735	NA	NA	NA	NA	16	NA	NA	97	-50	105	NA	NA	NA	-46	111	NA	-71	136	-41	110	NA	NA	NA	NA	NA	NA	NA
1760	NA	NA	-0.666559065	86.1312	NA	NA	NA	100	103	NA	NA	NA	NA	NA	NA	NA	130	NA	1	NA	NA	97.71263099	NA	NA	NA	NA	NA	NA	NA	124	-47	110	NA	NA	NA	-41	123	NA	-62	146	-41	110	NA	NA	NA	NA	134	NA	NA
1761	NA	NA	0.532765508	77	NA	NA	NA	102	89	107	NA	NA	NA	NA	NA	NA	126	NA	0	NA	NA	107.7758676	NA	NA	NA	NA	0	NA	NA	105	-41	104	NA	NA	NA	-31	105	NA	-75	132	-45	127	NA	NA	NA	NA	112	NA	NA
1762	NA	NA	-1.547639072	82.5148	NA	NA	NA	108	106	108	NA	84	NA	NA	NA	NA	126	NA	0	NA	NA	98.19771851	NA	NA	NA	NA	-5	NA	NA	116	NA	112	NA	NA	NA	-34	103	NA	-64	133	-62	119	NA	NA	NA	NA	125	NA	NA
1763	NA	NA	-0.445216676	82.5148	NA	NA	NA	103	112	103	NA	85	NA	NA	NA	NA	130	NA	0	NA	NA	104.8053484	NA	NA	NA	NA	12	NA	NA	127	-42	114	NA	NA	NA	-30	124	NA	-70	143	-61	117	NA	NA	NA	NA	138	NA	NA
1764	NA	NA	0.163389999	69	NA	NA	NA	96	98	99	NA	NA	NA	NA	NA	NA	110	NA	1	NA	NA	103.1078886	NA	NA	NA	NA	NA	NA	NA	105	-52	115	NA	NA	NA	-42	103	NA	-68	112	-48	124	NA	NA	NA	NA	128	NA	NA
1765	NA	NA	-1.547639072	83.1325	NA	NA	NA	115	106	104	NA	NA	NA	NA	NA	NA	113	NA	0	NA	NA	98.19771851	NA	NA	NA	NA	NA	NA	NA	120	-54	121	NA	NA	NA	-25	99	NA	-44	128	-40	124	NA	NA	NA	NA	142	NA	NA
1766	NA	NA	-0.899500286	92	NA	NA	NA	114	113	111	NA	NA	NA	NA	NA	NA	135	NA	4	NA	NA	NA	NA	NA	NA	NA	NA	NA	NA	116	-53	122	NA	NA	NA	-26	109	NA	-42	141	-52	122	NA	NA	NA	NA	129	NA	NA
1767	NA	NA	0.258119228	83.187	NA	NA	NA	118	101	113	NA	NA	NA	NA	NA	NA	143	NA	1	NA	NA	NA	NA	NA	NA	NA	NA	NA	NA	127	NA	123	NA	NA	NA	-27	101	NA	-39	139	-52	122	NA	NA	NA	NA	134	NA	NA
1768	NA	NA	-0.031369137	80.676	NA	NA	NA	104	117	106	NA	NA	NA	NA	NA	NA	135	NA	0	NA	NA	NA	NA	NA	NA	NA	NA	NA	NA	123	-46	115	NA	NA	NA	-17	117	NA	-35	141	-46	110	NA	NA	NA	NA	121	NA	NA
1769	NA	NA	-0.899500286	84.1348	NA	NA	NA	118	NA	102	NA	NA	NA	NA	NA	NA	124	NA	2	NA	NA	NA	NA	NA	NA	NA	18	NA	NA	105	-36	115	NA	NA	NA	-79	107	NA	-63	132	-57	124	NA	NA	NA	NA	110	NA	NA
1770	NA	NA	0.066926701	84.1348	NA	NA	NA	131	105	103	NA	NA	NA	NA	NA	NA	130	NA	4	NA	NA	98.44008904	NA	NA	NA	NA	9	NA	NA	117	-54	131	NA	NA	NA	-61	107	NA	-72	127	-62	124	NA	NA	NA	NA	135	NA	NA
1771	NA	NA	0.442727851	72	NA	NA	NA	123	104	103	NA	NA	NA	NA	NA	NA	130	NA	1	NA	NA	NA	NA	NA	NA	NA	NA	NA	NA	116	-49	135	NA	NA	NA	-39	120	NA	-42	114	-44	107	NA	NA	NA	NA	142	NA	NA
1772	NA	NA	-0.233902048	82.8138	NA	NA	NA	101	106	NA	NA	NA	NA	NA	NA	NA	129	NA	9	NA	NA	92.86296228	NA	NA	NA	NA	NA	NA	NA	114	-44	134	NA	NA	NA	-38	109	NA	-42	127	-31	111	NA	NA	NA	NA	130	NA	NA
1773	NA	NA	-2.732498694	82.3348	NA	NA	NA	111	100	103	NA	NA	NA	NA	NA	NA	123	NA	1	NA	NA	NA	NA	NA	NA	NA	NA	NA	NA	103	-61	113	NA	NA	NA	-7	106	NA	-22	120	-48	102	NA	NA	NA	NA	118	NA	NA
1774	NA	NA	-0.338390201	87	NA	NA	NA	94	110	112	NA	NA	NA	NA	NA	NA	124	NA	2	NA	NA	100.258731	NA	NA	NA	NA	NA	NA	NA	116	-40	115	NA	NA	NA	-42	111	NA	-51	124	-42	118	NA	NA	NA	NA	134	NA	NA
1775	NA	NA	-2.166430307	80.7148	NA	NA	2.959921655	112	99	103	NA	NA	NA	NA	NA	NA	132	NA	2	NA	NA	102.9260256	NA	NA	NA	NA	-2	NA	NA	113	-52	111	NA	NA	NA	-54	112	NA	-57	138	-48	106	NA	NA	NA	NA	120	NA	NA
1776	NA	NA	-0.445216676	86.5897	-42	NA	NA	103	108	102	NA	NA	NA	NA	NA	NA	135	NA	2	NA	NA	87.10397257	NA	NA	NA	NA	28	NA	NA	121	-58	106	NA	NA	NA	-50	116	NA	-51	138	-57	119	NA	NA	NA	NA	125	NA	NA
1777	NA	NA	0.066926701	85.9825	-38	NA	NA	104	104	100	NA	NA	NA	NA	NA	NA	130	NA	2	NA	NA	94.25737699	NA	NA	NA	NA	NA	NA	NA	117	-36	112	NA	NA	NA	-48	120	NA	-52	132	-54	114	NA	NA	NA	NA	132	NA	NA
1778	NA	NA	-0.233902048	NA	-52	NA	0.604529708	101	111	107	NA	NA	NA	NA	NA	NA	122	NA	2	NA	NA	83.10312349	NA	NA	NA	NA	NA	NA	NA	115	-49	120	NA	NA	NA	-35	109	NA	-71	124	-50	103	NA	NA	NA	NA	124	NA	NA
1779	NA	NA	0.351204358	NA	NA	NA	NA	99	96	97	NA	46	NA	NA	NA	NA	129	NA	0	NA	NA	74.37362082	NA	NA	NA	NA	NA	NA	NA	76	NA	90	NA	NA	NA	-48	101	NA	-74	130	-52	121	NA	NA	NA	NA	93	NA	NA
1780	NA	NA	-0.131605656	NA	-47	NA	NA	116	109	104	-23	68	NA	NA	NA	NA	133	NA	0	NA	NA	75.58599314	NA	NA	NA	NA	NA	NA	NA	130	-44	117	NA	NA	NA	-29	112	NA	-49	129	-65	112	NA	128	NA	NA	NA	NA	NA
1781	NA	NA	-0.338390201	85.3825	-53	NA	NA	94	91	97	-26	66	NA	NA	NA	NA	122	NA	4	NA	NA	86.86160204	NA	NA	NA	NA	NA	NA	NA	115	-42	109	NA	NA	NA	-39	115	NA	-47	136	-55	115	-50	125	NA	NA	123	NA	NA
1782	NA	NA	-0.666559065	86.1325	-63	NA	NA	122	109	101	5	NA	NA	NA	NA	NA	114	NA	12	NA	NA	NA	NA	NA	NA	NA	NA	NA	NA	121	NA	134	NA	NA	NA	-36	109	NA	-36	141	-52	113	-52	128	NA	NA	130	NA	NA
1783	NA	NA	-4.264520539	86.7325	-66	-37	NA	101	103	98	-17	48	NA	NA	NA	NA	120	NA	6	NA	NA	NA	NA	NA	NA	NA	NA	NA	NA	118	-48	114	NA	NA	NA	-39	115	NA	-46	133	-45	119	-55	130	NA	NA	119	NA	NA
1784	NA	NA	-0.131605656	86.8348	NA	-24	2.575442415	125	105	106	-7	75	NA	NA	NA	NA	NA	NA	7	NA	NA	107.1695917	NA	NA	NA	NA	NA	NA	NA	138	-47	130	NA	NA	NA	-44	116	NA	-52	132	-52	118	10	123	NA	NA	139	NA	NA
1785	NA	NA	0.066926701	81.7948	-65	NA	NA	131	108	106	-8	92	NA	NA	NA	NA	128	NA	5	NA	NA	78.43532393	114	NA	NA	NA	NA	NA	NA	130	-46	125	NA	NA	NA	-25	123	NA	-39	139	-54	107	-24	135	NA	NA	129	NA	NA
1786	NA	NA	0.163389999	83.2348	-7	NA	NA	115	106	106	-4	66	NA	NA	NA	NA	126	NA	2	NA	NA	NA	80	NA	NA	NA	NA	NA	NA	134	-38	126	NA	NA	NA	-23	112	NA	-76	134	-46	120	-50	124	NA	NA	135	NA	NA
1787	NA	NA	-1.275272038	78.276	-62	NA	NA	117	105	105	-34	72	NA	NA	NA	NA	130	NA	3	NA	NA	64.61360879	97	NA	NA	NA	NA	NA	NA	109	-39	116	NA	NA	NA	-55	114	NA	-64	131	-57	119	-55	126	NA	NA	132	NA	NA
1788	NA	NA	-2.953255795	84.3148	-41	NA	NA	113	109	108	-17	74	NA	NA	NA	NA	132	NA	2	NA	NA	71.40310786	NA	NA	NA	NA	NA	NA	NA	132	-42	115	NA	NA	NA	-36	111	NA	-49	130	-59	114	-42	124	NA	NA	127	NA	NA
1789	NA	NA	-0.899500286	79.9948	-27	NA	NA	123	106	111	-13	73	NA	NA	NA	NA	132	NA	4	NA	NA	NA	94	NA	NA	NA	1	NA	NA	133	-50	127	NA	NA	NA	-44	120	NA	-69	136	-40	115	-42	131	NA	NA	133	NA	NA
1790	NA	NA	0.879378834	85.0348	-59	NA	NA	114	119	98	NA	56	NA	NA	NA	NA	133	NA	1	NA	NA	NA	NA	NA	NA	NA	10	NA	NA	79	-44	122	NA	NA	NA	-35	122	NA	-42	144	-57	117	-31	139	NA	NA	71	NA	NA
1791	NA	NA	0.96293709	86.8738	-12	44	NA	104	99	104	NA	70	NA	NA	NA	NA	124	NA	10	NA	NA	NA	93	NA	NA	NA	-1	NA	NA	102	NA	105	NA	NA	NA	NA	111	NA	-53	135	-55	115	-35	136	NA	NA	111	NA	NA
1792	NA	NA	1.126689949	81.7948	-60	-50	2.337952736	104	101	99	-21	73	NA	NA	NA	NA	126	NA	6	NA	NA	75.7678561	94	NA	NA	NA	NA	NA	NA	116	-43	104	NA	NA	NA	NA	102	NA	-64	137	-43	114	-55	124	NA	NA	129	NA	NA
1793	NA	NA	-0.031369137	85	-38	-14	1.032432475	117	106	97	-36	58	NA	NA	NA	NA	121	NA	1	NA	NA	93.3480498	91	NA	NA	NA	-2	NA	NA	121	-51	125	NA	NA	NA	NA	110	NA	-63	129	-54	136	-50	124	NA	NA	129	NA	NA
1794	NA	NA	-0.031369137	83.4148	-60	NA	NA	93	104	105	NA	74	NA	NA	NA	NA	115	NA	1	NA	NA	72.37310966	96	NA	NA	NA	NA	NA	NA	98	-51	99	NA	NA	NA	-30	101	NA	-67	139	-48	121	-50	126	NA	NA	115	NA	NA
1795	NA	NA	-1.691901759	81.0748	-6	NA	2.455031969	118	113	108	5	66	NA	NA	NA	NA	122	NA	0	NA	NA	71.40310786	NA	NA	NA	NA	25	NA	NA	124	NA	119	NA	NA	NA	-36	110	NA	-44	132	-46	114	-55	125	NA	NA	124	NA	NA
1796	NA	NA	0.351204358	101	-57	NA	NA	114	103	92	NA	NA	NA	NA	NA	NA	NA	NA	6	NA	NA	92.25686583	NA	NA	NA	NA	NA	NA	NA	119	-47	110	NA	NA	NA	-20	113	NA	-72	136	-57	118	-54	131	NA	NA	NA	NA	NA
1797	NA	NA	-0.445216676	85.517	-41	-15	NA	114	97	101	NA	41	NA	NA	NA	NA	142	NA	0	NA	NA	67.28107661	94	NA	NA	NA	2	NA	NA	108	NA	117	NA	NA	NA	-35	105	NA	-51	143	-47	121	-55	137	NA	NA	131	NA	NA
1798	NA	NA	0.351204358	88.458	-42	NA	NA	108	110	103	-33	76	NA	NA	NA	NA	128	NA	7	NA	NA	82.13312169	102	NA	NA	NA	6	NA	NA	116	-42	107	NA	NA	NA	-39	110	NA	-58	131	-45	111	-41	128	NA	NA	126	NA	NA
1799	NA	NA	-2.342417258	85.608	-43	-20	2.455031969	129	103	103	-35	81	NA	NA	NA	3.024072818	136	NA	1	NA	NA	NA	103	NA	NA	NA	10	NA	NA	130	-57	140	NA	NA	NA	-36	109	NA	-42	128	-40	131	-46	124	NA	NA	135	NA	NA
1800	NA	NA	-0.445216676	98.276	-55	-14	NA	115	103	108	-18	NA	NA	NA	-8	2.191600868	128	NA	0	NA	NA	NA	100	NA	NA	NA	NA	NA	NA	124	-63	112	NA	NA	NA	-27	114	NA	-60	143	-35	107	-47	NA	NA	NA	125	-40	85
1801	NA	NA	-1.020931507	87	-70	-12	NA	111	105	109	NA	NA	NA	NA	-12	-0.369510768	120	NA	7	NA	NA	NA	87	NA	NA	NA	6	NA	NA	107	-40	115	NA	NA	NA	-38	107	NA	-48	133	-40	NA	NA	NA	NA	NA	119	-44	92
1802	NA	NA	-1.275272038	80	-71	-7	NA	116	96	NA	-15	NA	NA	91	15	-0.369510768	NA	NA	6	NA	NA	NA	99	NA	NA	NA	NA	NA	NA	99	-50	112	NA	NA	NA	-11	95	NA	-54	123	NA	NA	NA	NA	NA	NA	114	-54	114
1803	NA	NA	-1.146068934	96	-63	10	1.898174006	99	110	102	-18	38	NA	99	-5	1.524093568	135	NA	3	NA	NA	NA	81	NA	NA	NA	NA	NA	NA	106	-49	108	NA	NA	NA	-52	100	NA	-57	126	NA	NA	NA	NA	NA	NA	109	-57	85
1804	NA	NA	-1.408962262	83.6538	-40	-28	NA	114	104	102	-8	NA	NA	87	-29	1.171259271	128	NA	4	NA	NA	NA	103	NA	NA	NA	17	NA	NA	135	-41	123	NA	NA	NA	-44	117	NA	-60	136	NA	NA	NA	NA	NA	NA	131	-53	95
1805	NA	NA	-1.020931507	76	-83	NA	1.399661594	121	93	99	-20	66	NA	108	-39	4.731588646	108	NA	0	NA	NA	NA	92	NA	NA	NA	NA	NA	NA	121	-46	122	NA	NA	NA	-51	111	NA	-61	142	NA	NA	NA	NA	NA	NA	136	-48	NA
1806	NA	NA	1.126689949	85.9348	-80	-15	NA	108	114	106	9	50	NA	NA	-36	-0.112246062	132	NA	3	NA	NA	NA	74	NA	NA	NA	34	NA	NA	137	-47	127	NA	NA	NA	-64	116	NA	-70	126	NA	NA	NA	NA	NA	NA	137	NA	114
1807	NA	NA	0.532765508	85.476	-28	NA	NA	122	116	107	-23	69	NA	56	10	-1.156835729	136	NA	10	NA	NA	NA	97	NA	NA	127	5	NA	NA	128	-49	122	NA	NA	NA	-51	130	NA	-69	138	NA	NA	NA	NA	NA	NA	143	-49	NA
1808	NA	NA	0.96293709	86.7085	-55	NA	3.882388723	126	98	102	NA	34	NA	110	17	4.293247011	124	NA	10	NA	NA	NA	89	NA	NA	NA	11	NA	NA	130	NA	127	NA	NA	NA	-25	116	NA	-63	131	NA	NA	NA	NA	NA	NA	132	NA	102
1809	NA	NA	-1.691901759	89.358	-91	-19	0.85749606	115	107	104	-14	80	NA	102	-27	1.910222386	NA	NA	1	NA	NA	NA	107	NA	NA	NA	7	NA	NA	133	-47	129	NA	NA	NA	-31	118	NA	-46	140	NA	NA	NA	NA	NA	NA	138	NA	107
1810	NA	NA	-0.131605656	86.5516	-102	NA	NA	110	100	107	-37	NA	NA	68	-36	-1.00686617	115	NA	2	NA	NA	NA	99	NA	NA	NA	-4	NA	NA	136	-47	119	NA	NA	NA	-46	132	201659	-74	147	NA	NA	NA	NA	NA	NA	137	-56	NA
1811	NA	NA	-1.275272038	83.7938	-57	10	1.794403661	97	110	110	-18	NA	NA	NA	-34	-0.930592376	126	NA	10	NA	NA	NA	83	NA	NA	NA	4	NA	NA	131	NA	NA	NA	NA	NA	-46	114	201617	-70	136	NA	NA	NA	NA	NA	NA	136	NA	NA
1812	NA	NA	-1.020931507	84.4948	-25	1	0.944297276	121	120	106	NA	40	NA	89	-6	0.950796502	150	NA	9	NA	0.499210525	131.3735507	109	NA	NA	122	4	NA	NA	124	NA	NA	NA	NA	NA	-62	119	252635	-71	142	NA	NA	NA	140	NA	NA	140	NA	NA
1813	NA	NA	-4.264520539	83.3738	-52	NA	NA	103	107	NA	NA	NA	NA	99	-21	0.065882926	123	NA	0	-62	-0.094186563	117.0518377	101	NA	NA	NA	-4	NA	NA	107	-53	NA	NA	NA	NA	-50	102	202852	-55	129	NA	NA	-51	113	NA	NA	106	NA	106
1814	NA	NA	-1.146068934	86.8738	-63	14	2.827508447	108	113	114	NA	NA	NA	89	0	1.403208858	140	75	1	-61	3.645713804	89.57764915	96	NA	NA	NA	13	NA	NA	125	-54	NA	NA	NA	NA	-20	108	122957	-34	158	NA	NA	-26	153	NA	NA	129	-53	114
1815	NA	NA	-3.815417235	83.9548	-67	NA	NA	95	111	104	NA	68	NA	97	-1	1.059697645	142	49	0	-64	1.356950186	127.8662094	108	NA	NA	NA	NA	NA	NA	114	-33	NA	NA	NA	NA	-23	112	141605	-70	143	NA	NA	-35	139	NA	NA	118	-47	115
1816	NA	NA	-3.479005147	100	-58	-14	2.699484914	118	103	101	-19	62	NA	73	-20	-0.369510768	135	40	4	-62	1.356950186	112.0830965	111	0.097402884	NA	121	0	NA	NA	137	-64	NA	NA	NA	NA	-29	114	289495	-61	136	NA	NA	-52	135	NA	NA	144	-49	113
1817	NA	NA	-1.547639072	107	-71	NA	NA	130	110	111	-24	NA	NA	64	-18	-1.517969895	149	0	9	-60	-0.203823534	81.97844382	107	-0.947485485	NA	NA	21	NA	NA	116	-41	NA	NA	NA	NA	NA	113	239066	-61	133	NA	NA	-59	130	NA	NA	124	NA	110
1818	NA	NA	-1.020931507	91	-36	0	-1.256859911	113	106	102	-8	62	NA	67	3	-1.517969895	136	0	1	-63	1.700908469	63.12624878	102	-0.543076832	NA	NA	15	NA	NA	135	-50	NA	NA	NA	NA	-40	119	313363	-73	143	NA	NA	-44	138	NA	NA	144	NA	101
1819	NA	NA	0.351204358	91	-16	-10	0.361685947	103	106	101	-19	NA	-13	80	-11	0.44048806	129	26	3	-62	1.356950186	67.29124782	104	1.828188542	NA	119	NA	NA	NA	107	-68	NA	NA	NA	NA	-34	111	217627	-62	147	NA	NA	-39	142	NA	NA	99	-48	NA
1820	NA	NA	-1.691901759	87	-39	-24	1.593204548	108	95	109	-20	79	-23	94	-23	1.910222386	116	55	1	-54	0.373645012	106.9682587	106	-0.446815153	NA	116	16	NA	NA	119	-50	NA	NA	NA	NA	-53	108	216153	-62	128	NA	NA	-58	127	NA	NA	117	-53	NA
1821	NA	NA	-1.408962262	88.752	-47	NA	-0.097937866	116	109	NA	NA	69	-7	83	-9	-0.112246062	136	30	7	-57	1.356950186	102.1456018	101	-2.769543325	NA	119	6	NA	NA	121	-39	NA	NA	NA	NA	-46	116	176094	-47	135	NA	NA	-26	128	NA	NA	125	NA	122
1822	NA	NA	0.066926701	81.476	-9	NA	NA	105	102	102	-16	63	NA	NA	29	-1.861667477	NA	0	5	-54	-0.717285158	79.34780642	88	-1.507144926	NA	102	10	NA	NA	74	-46	NA	NA	NA	NA	-26	77	214652	-52	116	NA	NA	-36	107	NA	NA	NA	-53	117
1823	NA	NA	-0.666559065	87.0138	-44	-11	NA	122	106	109	NA	71	0	78	-10	-0.112246062	142	72	0	-56	1.198406095	79.20171592	101	-0.078166241	NA	113	22	NA	NA	127	-44	NA	NA	NA	NA	-9	98	207187	-58	134	NA	NA	-32	127	NA	NA	134	-72	107
1824	NA	NA	-1.020931507	84.9412	-18	-13	NA	124	108	107	-22	NA	NA	NA	15	-1.00686617	135	0	1	-67	1.700908469	105.4337238	88	-1.752989118	NA	108	NA	NA	NA	113	-47	NA	NA	NA	NA	-42	106	201883	-56	142	NA	NA	-40	133	NA	NA	NA	-55	NA
1825	NA	NA	1.206971652	85.6212	18	NA	1.121965013	115	114	NA	NA	NA	23	102	29	3.024072818	134	0	4	-52	-0.618751235	85.77795987	95	0.097402884	NA	106	NA	NA	NA	108	-48	NA	NA	NA	NA	-12	108	201939	-56	139	NA	NA	-30	135	NA	NA	124	-55	104
1826	NA	NA	0.258119228	88.676	-4	6	2.455031969	91	109	111	-18	NA	-2	89	3	0.538451347	134	34	0	-33	-0.415706165	98.272957	95	-0.641161738	NA	108	NA	NA	NA	103	-49	NA	NA	NA	NA	-28	94	418710	-35	130	NA	NA	-28	123	NA	NA	111	-53	129
1827	NA	NA	0.066926701	81.9748	-54	NA	NA	118	100	96	NA	NA	49	67	26	-1.082270959	128	42	8	-48	0.133409561	111.4254325	88	-1.881787555	64	NA	NA	0.090948092	0.441469359	111	-61	NA	NA	NA	NA	-5	103	285665	-35	117	NA	NA	6	115	NA	NA	130	-41	108
1828	NA	NA	-0.233902048	94.067	-38	-26	1.032432475	113	113	112	-8	NA	-16	88	-18	0.44048806	122	25	0	-69	-0.618751235	69.11796369	85	NA	87	NA	NA	-0.038537958	2.273283722	120	-41	NA	NA	NA	NA	-14	114	296343	-73	130	NA	NA	-23	128	NA	NA	127	-44	116
1829	NA	NA	-0.666559065	95	1	5	4.996786775	110	112	105	0	NA	-17	92	-7	1.777216131	130	44	4	-46	2.563375303	69.11796369	102	-0.741177202	NA	NA	8	-0.456197465	0.974311164	132	-56	NA	NA	NA	NA	-41	123	313306	-50	134	NA	NA	-40	134	NA	NA	135	-45	107
1830	NA	NA	0.442727851	88.4138	-86	-41	3.882388723	82	105	NA	NA	NA	-27	95	-33	1.285685719	106	89	5	-41	-0.717285158	63.05311382	91	NA	98	NA	16	-0.765475329	1.400466777	121	-52	NA	107	NA	NA	-14	111	200592	-60	140	NA	NA	-33	140	NA	NA	128	-61	102
1831	NA	NA	0.442727851	87.9148	-19	14	0.687664917	121	114	109	-9	NA	15	80	11	1.777216131	132	29	1	-70	0.628876091	95.13091934	89	NA	94	NA	13	-2.59175677	0.974311164	121	-41	NA	106	NA	NA	-30	106	49447	-35	132	NA	NA	-16	130	NA	NA	126	-13	NA
1832	NA	NA	-1.547639072	87.9938	-45	NA	NA	109	113	110	-29	65	-24	98	-25	1.171259271	139	21	4	-66	-0.717285158	98.12686651	105	-0.168033078	NA	NA	9	-1.969329699	1.931695181	101	-48	NA	124	NA	NA	-34	107	342323	-52	134	NA	NA	-28	132	NA	NA	116	NA	109
1833	NA	NA	-1.146068934	NA	-27	NA	NA	122	107	114	-8	78	-29	86	-34	0.638339604	125	34	1	-49	2.846711194	78.61718689	95	-0.543076832	NA	NA	NA	-1.297344453	0.441469359	124	-70	NA	104	NA	NA	-47	115	325037	-50	135	NA	NA	-36	131	NA	NA	130	-48	102
1834	NA	NA	-1.275272038	NA	-22	NA	NA	113	111	107	-17	47	8	70	7	-1.082270959	110	0	3	-59	0.763068481	73.64826631	93	0.433523451	91	104	38	-1.297344453	-0.541604083	90	-46	NA	102	NA	NA	-29	102	216757	-41	136	NA	NA	-19	133	NA	NA	110	NA	NA
1835	NA	NA	-0.233902048	NA	-14	8	NA	112	112	109	-16	29	-5	66	-4	-1.517969895	134	2	10	-43	-0.310941662	91.84280355	NA	-3.795518801	102	NA	13	0.683594763	0.608448462	104	-48	NA	125	NA	NA	-44	118	193198	-52	130	NA	NA	-50	130	NA	NA	101	NA	113
1836	NA	NA	0.532765508	NA	-46	NA	1.399661594	115	112	106	-32	88	-49	75	-48	-0.696240623	141	19	5	-59	-0.094186563	89.06607566	100	-1.163110883	118	NA	5	-0.456197465	1.931695181	115	-53	115	117	NA	NA	-49	94	378903	-59	115	NA	NA	-44	111	NA	NA	128	-67	106
1837	NA	NA	-0.666559065	NA	-63	1	NA	131	111	109	-28	74	0	84	0	0.44048806	137	16	8	-41	2.093475492	82.34357417	104	-2.769543325	106	121	11	0.900101292	1.648078016	124	NA	NA	106	NA	NA	-34	115	261531	-47	137	NA	NA	-32	130	NA	NA	NA	NA	121
1838	NA	NA	-1.547639072	NA	-67	1	3.38884328	124	109	110	-16	NA	-14	79	-19	1.171259271	149	58	2	-50	0.251815734	92.28124209	93	-0.543076832	NA	NA	37	-0.607199522	0.131736481	137	-55	NA	119	NA	NA	-11	118	269501	-41	128	NA	128	-19	124	NA	NA	NA	NA	NA
1839	NA	NA	-0.781465736	NA	-80	NA	NA	122	120	109	-34	58	-10	100	-30	2.498069174	118	11	4	-57	1.523950761	NA	96	-1.389436917	NA	NA	28	0.338016592	1.648078016	131	-47	123	119	NA	NA	-40	122	295837	-44	137	-57	124	-39	134	NA	137	134	NA	NA
1840	NA	NA	-3.479005147	NA	-64	10	NA	115	105	108	-14	50	-23	95	-26	1.910222386	138	NA	8	-56	0.251815734	NA	91	-1.389436917	NA	110	13	-0.607199522	-0.663397716	113	-27	114	109	NA	NA	-50	114	122845	-56	142	-62	NA	-37	136	-67	NA	113	NA	118
1841	NA	NA	-1.691901759	NA	-39	-28	2.827508447	101	107	111	NA	NA	-19	102	-17	2.191600868	137	NA	0	-62	0.902293771	NA	95	0.829440302	115	119	24	-1.10880424	0.441469359	117	-48	NA	122	NA	NA	-43	107	271535	-73	129	-60	130	-46	122	-86	139	117	-63	127
1842	NA	NA	-2.166430307	NA	-47	7	NA	115	96	104	NA	NA	-5	91	-8	0.740270614	NA	NA	0	-47	1.356950186	NA	79	NA	84	110	7	-1.50056041	0.441469359	95	NA	NA	115	-4	60	-42	117	268392	-52	138	NA	109	-23	133	-61	145	112	-45	101
1843	NA	NA	-0.445216676	NA	-35	NA	NA	134	106	107	NA	NA	NA	NA	-6	-3.101842437	136	NA	2	-60	-0.618751235	NA	109	0.674019339	117	122	NA	-0.765475329	2.733678154	122	-68	NA	116	-54	100	NA	116	166707	-63	146	-63	106	-35	147	-83	147	NA	-47	114
1844	NA	NA	-0.554545098	NA	-52	4	NA	115	106	103	NA	NA	NA	NA	12	1.910222386	107	NA	1	-46	0.763068481	NA	100	-1.389436917	106	108	17	0.090948092	1.177984421	117	-44	NA	109	27	58	-42	116	351416	-47	129	NA	118	-37	125	-55	132	115	-65	104
1845	NA	NA	-1.020931507	NA	-27	1	3.882388723	126	102	107	NA	NA	-28	99	-26	3.962449931	120	NA	0	-55	1.356950186	NA	90	-0.446815153	92	114	NA	-0.932178874	1.400466777	119	-55	NA	120	35	50	-42	125	348090	-59	149	-52	113	-50	145	-73	148	128	-42	105
1846	NA	NA	-2.530201119	NA	-39	NA	NA	108	98	NA	NA	NA	19	70	NA	NA	120	NA	2	-52	0.628876091	NA	87	0.183228748	98	104	-3	-1.297344453	0.785393358	106	NA	96	91	-31	24	-18	101	345017	-69	131	NA	NA	-15	129	-66	148	116	-39	118
1847	NA	NA	-0.131605656	NA	-27	NA	NA	114	107	100	NA	NA	30	NA	NA	NA	133	NA	0	-64	0.373645012	NA	110	0.59487286	113	NA	10	-0.311556004	1.400466777	132	-49	129	126	8	74	-31	125	263874	-46	138	NA	109	-32	131	NA	142	135	-39	118
1848	NA	NA	0.442727851	NA	-23	1	1.032432475	108	102	105	NA	NA	NA	67	NA	NA	119	NA	1	-51	0.902293771	NA	92	0.433523451	91	NA	NA	-1.50056041	1.648078016	101	NA	94	114	18	48	-11	93	212421	-44	129	-50	127	-40	125	-54	145	113	-44	NA
1849	NA	NA	0.351204358	NA	-55	-10	-0.244365329	115	100	101	NA	NA	-1	62	NA	NA	137	NA	0	-48	1.700908469	NA	89	-0.078166241	94	119	NA	-0.607199522	-0.152287247	124	-40	122	101	-43	76	-43	119	374525	-63	133	-59	111	-60	129	-68	141	132	-28	121
1850	NA	NA	-1.842479765	NA	-46	NA	1.032432475	131	109	109	NA	NA	-24	63	NA	NA	143	NA	3	-30	0.628876091	NA	93	NA	105	NA	NA	0.090948092	1.931695181	117	-51	115	109	-30	60	-35	115	226101	-38	137	NA	106	-35	135	-62	149	121	NA	121
1851	NA	NA	-4.264520539	NA	-69	NA	NA	127	102	109	NA	NA	9	85	NA	NA	128	NA	0	-64	1.889825409	NA	96	-0.641161738	90	110	36	-1.969329699	0.785393358	118	-44	114	113	-29	57	-44	108	426119	-63	130	-75	133	-31	125	-65	139	120	-43	NA
1852	NA	NA	-1.275272038	NA	-58	NA	NA	117	113	103	NA	NA	29	91	NA	NA	129	NA	2	-45	-2.095026031	NA	103	-2.29697522	114	125	NA	-0.456197465	0.785393358	124	-44	117	122	-15	64	-27	131	258177	-62	142	-54	112	-29	138	-66	138	117	NA	117
1853	NA	NA	-0.338390201	NA	18	NA	NA	135	102	NA	NA	NA	-33	58	NA	NA	143	NA	2	-59	0.499210525	NA	88	-1.054054527	100	110	33	-0.607199522	0.785393358	129	-50	132	119	-13	63	-62	118	161557	-36	128	-62	147	-64	126	-69	141	143	-48	105
1854	NA	NA	-2.166430307	NA	-35	NA	-0.934349582	107	102	103	NA	NA	-7	103	NA	NA	125	NA	1	-53	0.628876091	NA	111	-1.054054527	103	NA	NA	0.090948092	-0.541604083	98	-42	106	122	-8	61	-31	110	418088	-34	136	-52	113	-11	130	-75	138	96	-58	107
1855	-46	140	0.708657488	NA	-52	NA	NA	117	101	NA	NA	NA	18	74	NA	NA	125	NA	5	-45	-0.717285158	NA	99	-0.352278947	115	117	37	0.683594763	NA	128	-47	136	121	21	67	-40	109	293400	-45	149	-53	105	-37	115	-60	NA	139	-50	110
1856	-35	NA	-0.031369137	NA	-28	-25	-0.868192418	109	113	98	NA	NA	-29	NA	NA	1.648644714	132	NA	2	-51	1.198406095	NA	100	-1.752989118	119	118	12	NA	NA	117	-47	133	114	-7	89	-38	121	302137	-57	140	-51	119	-36	139	NA	122	133	-49	111
1857	-51	141	0.258119228	NA	-48	NA	NA	116	108	NA	NA	NA	NA	NA	-7	0.740270614	142	NA	4	-58	1.198406095	NA	95	-2.769543325	100	104	NA	NA	NA	114	-50	123	106	-24	58	-50	104	188048	-62	137	-47	127	-51	134	-73	142	133	NA	124
1858	-42	132	0.066926701	NA	-47	NA	5.752009978	118	NA	103	NA	NA	NA	NA	3	1.285685719	127	NA	5	-63	-0.310941662	NA	NA	0.351239415	91	106	39	NA	NA	111	-41	115	107	NA	NA	-34	121	264169	-65	130	-60	107	-36	127	-82	130	140	-52	91
1859	-49	138	0.621387198	NA	-26	NA	-0.934349582	96	110	104	NA	NA	NA	74	-44	-0.696240623	128	NA	7	-47	-0.717285158	NA	NA	-3.551984383	86	NA	23	NA	NA	94	NA	94	106	22	52	-50	109	360101	-54	121	-40	102	-45	119	-66	125	NA	-49	NA
1860	NA	143	-0.781465736	NA	-69	NA	NA	125	115	117	NA	NA	17	88	-25	1.285685719	128	NA	5	-39	0.133409561	NA	NA	-0.543076832	96	NA	NA	NA	NA	118	-63	125	112	-11	63	-44	108	209343	-35	126	-43	121	-29	122	-77	134	126	-57	105
1861	-55	142	-4.264520539	NA	-79	NA	NA	105	102	109	NA	NA	7	NA	-26	0.344342846	132	NA	1	-46	NA	NA	NA	-1.628226834	104	NA	30	NA	NA	106	-49	116	106	-8	61	-31	116	119641	-47	134	-52	114	-32	132	-64	145	116	-56	99
1862	-62	144	-1.547639072	NA	-37	NA	NA	96	117	102	NA	NA	NA	84	-21	0.249918339	121	NA	2	-63	0.373645012	NA	NA	-0.259378885	108	119	NA	NA	1.931695181	123	-54	112	112	-3	87	-49	118	288069	-64	132	-58	124	-30	123	-78	155	128	-50	120
1863	-52	140	-2.530201119	NA	-35	NA	NA	108	118	95	NA	NA	-39	71	-42	-1.447221646	118	NA	4	-45	NA	NA	NA	-0.352278947	114	118	21	-0.932178874	0.608448462	86	NA	100	115	NA	NA	-42	106	346944	-48	126	-51	107	-37	122	NA	133	NA	-74	108
1864	-55	140	-0.031369137	NA	-28	NA	1.794403661	112	105	104	NA	NA	-24	82	-24	-0.930592376	129	NA	1	NA	NA	NA	NA	0.752196935	100	NA	17	NA	-0.541604083	126	NA	110	117	-13	62	-8	118	355396	-51	136	-57	117	-38	133	-70	132	130	NA	117
1865	-52	134	-0.554545098	NA	-36	-26	5.752009978	112	96	96	NA	NA	-31	91	-29	1.777216131	142	NA	4	-59	0.902293771	NA	NA	-2.44697252	98	NA	NA	0.45627361	-0.663397716	116	NA	114	98	-23	65	-55	109	150084	-61	141	-68	115	-59	137	-79	NA	122	-53	117
1866	-51	134	-1.408962262	NA	9	NA	NA	105	102	94	NA	NA	-11	71	-16	-0.535045873	129	NA	8	-54	0.499210525	NA	NA	-0.843241501	94	108	NA	-0.765475329	-0.541604083	110	NA	113	110	-19	65	-29	107	206135	-46	137	-68	120	-20	135	-82	138	123	NA	124
1867	NA	146	1.286243711	NA	-1	NA	NA	107	101	100	NA	NA	-13	92	-30	1.403208858	NA	NA	6	-59	-0.813975838	NA	NA	-2.015039073	106	116	NA	NA	-0.013096366	140	-47	NA	118	-4	95	-43	125	291904	-61	153	-66	107	-31	153	-86	142	145	-57	118
1868	-47	136	1.04535913	NA	-87	NA	NA	108	NA	100	NA	NA	-12	88	-32	1.524093568	NA	NA	6	-41	-0.094186563	NA	NA	-4.847983598	106	NA	NA	-0.456197465	-0.013096366	112	NA	NA	119	-23	72	-41	111	172038	-52	127	-39	107	-42	126	-52	130	123	-61	113
1869	-51	148	-2.166430307	NA	-54	NA	NA	109	113	99	NA	NA	-11	61	-38	-1.156835729	NA	NA	8	NA	NA	NA	NA	-2.153237544	111	NA	NA	NA	-0.152287247	106	NA	106	113	-21	44	-43	109	241059	-58	127	-57	113	-39	126	-59	140	118	-60	113
1870	-51	138	0.163389999	NA	-65	NA	NA	118	104	97	NA	NA	31	85	34	1.403208858	NA	NA	5	-44	0.373645012	NA	NA	1.346510507	106	NA	21	NA	-0.013096366	115	-52	116	103	18	83	-16	111	292938	-41	125	-50	113	-6	119	-84	129	123	-68	103
1871	-59	150	-0.233902048	NA	-50	NA	NA	106	NA	99	NA	NA	-4	90	-5	1.171259271	NA	NA	4	-58	-0.415706165	NA	NA	-1.507144926	75	95	23	0.338016592	0.785393358	127	-31	108	108	-10	56	-30	102	350892	-71	134	-58	106	-43	133	-71	133	128	-56	115
1872	-43	139	-2.530201119	NA	-49	NA	NA	102	NA	101	NA	NA	-14	86	-5	0.538451347	126	NA	5	-58	1.356950186	NA	NA	-4.406144325	113	125	18	-1.10880424	-0.663397716	113	-40	107	116	-26	88	-44	105	250207	-53	122	-67	124	-31	122	-72	132	124	-61	124
1873	-55	136	0.708657488	NA	-50	NA	NA	100	NA	99	NA	NA	-4	75	1	-0.369510768	129	NA	3	-56	0.902293771	NA	NA	-0.947485485	115	121	NA	1.497455363	0.785393358	107	NA	109	119	-31	73	-24	121	136235	-58	137	-55	123	-55	134	-60	129	122	-49	118
1874	NA	NA	-1.146068934	NA	4	NA	NA	109	NA	105	NA	NA	1	82	10	0.249918339	NA	NA	5	-47	-0.310941662	NA	NA	-0.641161738	105	127	NA	NA	NA	104	-46	98	110	-9	69	-43	108	356612	-50	130	-45	111	-46	125	-52	NA	124	-64	122
1875	NA	144	-0.445216676	NA	-46	NA	NA	122	NA	94	NA	NA	6	102	6	1.777216131	132	NA	3	NA	-0.310941662	NA	NA	-2.604120503	110	126	NA	NA	-0.541604083	120	-53	117	124	4	89	-39	123	416250	-48	138	-67	111	-44	135	-73	NA	124	-47	120
1876	NA	132	-1.020931507	NA	-41	NA	1.399661594	126	NA	102	NA	NA	-20	77	-24	0.065882926	NA	NA	6	-61	-0.094186563	NA	NA	-0.543076832	105	122	NA	0.090948092	NA	124	-59	109	115	-12	41	-44	109	346333	-64	138	-60	117	-38	134	NA	NA	124	-55	117
1877	-42	138	-2.342417258	NA	-59	-49	2.004244341	129	104	105	NA	NA	-12	81	-35	-0.285002056	117	NA	3	-62	2.315896415	NA	NA	-2.769543325	109	113	NA	NA	NA	134	-51	121	106	-22	52	-49	117	130445	-53	135	-59	NA	-37	133	-67	NA	140	-55	114
1878	-39	141	-1.408962262	NA	-41	-9	-0.528295783	123	NA	98	NA	NA	-3	73	-8	0.638339604	119	NA	6	-48	0.628876091	NA	NA	-0.947485485	74	102	NA	NA	NA	108	NA	111	116	NA	NA	-12	101	215335	-15	138	NA	NA	0	134	-72	NA	121	-55	80
1879	-49	141	-1.691901759	NA	-62	-18	-0.868192418	134	102	96	NA	NA	24	49	-11	NA	133	NA	3	-41	-0.310941662	NA	NA	-0.947485485	115	125	NA	NA	-0.286444399	123	-46	135	117	-12	68	-11	109	68295	-41	125	-56	114	-26	NA	-50	NA	128	-57	104
1880	-47	135	-0.666559065	NA	-66	-32	2.112774382	119	110	96	NA	NA	-21	NA	NA	NA	132	NA	2	-46	1.356950186	NA	NA	-0.543076832	68	104	NA	NA	-0.781768502	110	-40	110	116	-12	7	-36	108	409365	-55	NA	-53	122	NA	NA	-58	NA	121	-41	117
1881	NA	137	1.04535913	NA	1	9	2.223943212	109	112	108	NA	NA	NA	NA	NA	NA	123	NA	6	-48	-0.813975838	NA	NA	-2.604120503	114	114	NA	1.772438917	0.974311164	135	-50	116	114	-35	91	-62	122	140730	NA	NA	NA	NA	NA	NA	NA	122	150	-49	116
1882	-36	133	0.163389999	NA	-61	-5	0.204849953	100	97	100	NA	NA	NA	NA	NA	NA	NA	NA	8	-60	0.763068481	NA	NA	1.346510507	81	109	NA	NA	NA	87	-48	89	125	NA	NA	-40	89	472581	NA	NA	NA	NA	NA	NA	NA	NA	124	-47	112
1883	-36	132	-2.530201119	NA	-40	10	3.097208165	116	107	109	NA	NA	NA	NA	NA	NA	NA	NA	6	NA	NA	NA	NA	-1.274836574	114	119	NA	NA	NA	116	-51	115	111	-20	76	-31	NA	384665	NA	NA	NA	NA	NA	NA	-81	130	123	-48	115
1884	-51	146	0.066926701	NA	-26	-23	-2.153954614	97	109	104	NA	NA	NA	NA	NA	NA	130	NA	1	NA	1.356950186	NA	NA	-4.406144325	94	117	NA	NA	NA	114	-42	100	109	-12	83	NA	NA	413622	NA	NA	NA	NA	NA	NA	-76	NA	129	-51	113
1885	-53	145	-0.445216676	NA	-80	-34	0.204849953	112	113	109	NA	NA	NA	NA	NA	NA	139	NA	3	-49	0.763068481	NA	NA	-0.947485485	NA	116	NA	NA	1.177984421	112	-49	110	115	-12	89	NA	NA	345962	NA	NA	NA	118	NA	NA	-58	139	124	-55	114
1886	-51	131	0.708657488	NA	-94	-17	2.959921655	112	108	98	NA	NA	NA	NA	NA	NA	111	NA	5	-55	1.198406095	NA	NA	-2.153237544	96	115	NA	-3.048394301	NA	106	-38	113	113	-23	77	NA	NA	358679	NA	NA	-57	126	NA	NA	-71	NA	112	-48	105
1887	-51	133	0.258119228	NA	-50	-4	1.692790144	121	109	100	NA	NA	NA	NA	NA	NA	127	NA	7	-54	0.373645012	NA	NA	-4.406144325	115	121	NA	NA	NA	107	-38	121	124	-29	68	NA	NA	419309	NA	NA	-64	112	NA	NA	-72	NA	126	-52	113
1888	-47	134	-0.131605656	NA	-77	-8	3.38884328	124	107	106	NA	NA	NA	NA	NA	NA	132	NA	10	-48	-1.093939522	NA	NA	-1.752989118	116	129	NA	NA	NA	132	-50	128	119	-10	79	NA	NA	267513	NA	NA	-52	112	NA	NA	-68	128	134	-64	117
1889	-48	139	-1.547639072	NA	10	-45	2.112774382	126	109	106	NA	NA	NA	NA	NA	NA	124	NA	3	-55	-0.310941662	NA	NA	-0.078166241	104	102	NA	NA	NA	115	-56	117	106	10	71	NA	NA	176327	NA	NA	-54	100	NA	NA	-64	NA	126	-46	98
1890	-54	141	-0.781465736	NA	-32	-27	2.223943212	110	98	93	NA	NA	NA	NA	NA	NA	147	NA	3	-60	1.889825409	NA	NA	1.055882302	88	114	NA	NA	NA	106	-53	109	114	15	73	NA	NA	455954	NA	NA	-72	119	NA	NA	NA	NA	119	-51	113
1891	-42	130	-0.666559065	NA	-68	-19	2.959921655	125	99	94	NA	NA	NA	NA	NA	NA	134	NA	5	-49	0.628876091	NA	NA	-1.163110883	104	113	NA	NA	NA	122	-45	121	106	35	69	NA	NA	307025	NA	NA	-56	119	NA	NA	NA	NA	122	-55	109
1892	-57	140	-0.554545098	NA	-33	-11	2.575442415	105	115	108	NA	NA	NA	NA	NA	NA	139	NA	8	-67	0.902293771	NA	NA	0.514720645	97	102	NA	NA	0.441469359	116	-51	115	110	-32	45	NA	NA	219713	NA	NA	-47	114	NA	NA	NA	NA	116	-45	109
1893	-48	NA	-1.275272038	NA	NA	-31	1.121965013	103	109	101	NA	NA	NA	NA	NA	NA	133	NA	3	-52	-0.813975838	NA	NA	-2.769543325	105	124	NA	NA	NA	115	-45	94	112	-8	72	NA	NA	254772	NA	NA	NA	95	NA	NA	-67	122	119	-52	123
1894	-43	131	-0.445216676	NA	-42	-25	1.212963418	111	98	91	NA	NA	NA	NA	NA	NA	120	NA	3	-50	1.356950186	NA	NA	3.173490187	82	109	NA	NA	-0.896988342	97	-45	100	109	-29	63	NA	NA	367954	NA	NA	-46	117	NA	NA	NA	124	118	-58	109
1895	-43	135	-0.338390201	NA	-24	-13	4.266366872	112	NA	99	NA	NA	NA	NA	NA	NA	114	NA	4	-52	-0.518264989	NA	NA	0.010291031	110	111	NA	-0.932178874	-0.013096366	115	-45	113	113	-3	60	NA	NA	107461	NA	NA	-45	109	NA	NA	NA	NA	121	-51	100
1896	-52	141	-0.554545098	NA	-38	-27	1.399661594	111	106	100	NA	NA	NA	NA	NA	NA	NA	NA	4	NA	NA	NA	NA	0.752196935	111	112	NA	NA	NA	114	-48	109	109	-24	56	NA	NA	255787	NA	NA	-58	120	NA	NA	NA	NA	119	-59	114
1897	-43	139	-0.131605656	NA	-68	-28	-0.023523983	91	106	103	NA	NA	NA	NA	NA	NA	123	NA	2	NA	NA	NA	NA	-0.741177202	94	112	NA	-0.607199522	NA	115	-46	102	114	27	70	NA	NA	389081	NA	NA	-40	114	NA	NA	NA	NA	124	-49	108
1898	-45	150	0.066926701	NA	-31	-8	1.399661594	111	108	106	NA	NA	NA	NA	NA	NA	112	NA	3	NA	NA	NA	NA	-0.843241501	76	103	-5	NA	NA	119	-42	106	102	-10	69	NA	NA	270450	NA	NA	-56	119	NA	NA	NA	NA	126	-47	112
1899	NA	NA	1.126689949	NA	-31	-3	-0.244365329	98	99	98	NA	NA	NA	NA	NA	NA	119	NA	3	-52	-0.203823534	NA	NA	-0.641161738	109	117	18	NA	-0.286444399	110	-47	112	114	-23	72	NA	NA	347814	NA	NA	-44	110	NA	NA	NA	NA	129	-51	113
1900	NA	NA	-0.233902048	NA	-24	-19	-1.064967108	118	102	98	NA	NA	NA	NA	NA	NA	121	NA	3	-34	0.133409561	NA	NA	1.556856207	108	117	8	0.793104455	-0.663397716	123	-56	114	107	-4	82	NA	NA	117826	NA	NA	-44	116	NA	NA	NA	NA	126	-28	108
1901	NA	NA	-0.233902048	NA	26	4	2.575442415	118	102	97	NA	NA	NA	NA	NA	NA	117	NA	4	-53	0.018154698	NA	NA	-0.641161738	104	105	19	-0.765475329	-0.286444399	113	-51	115	104	30	75	NA	NA	103579	NA	NA	-51	100	NA	NA	NA	NA	NA	-42	103
1902	NA	143	-2.166430307	NA	-37	NA	NA	107	98	91	NA	NA	NA	NA	NA	NA	130	NA	8	-56	1.523950761	NA	NA	-0.843241501	87	89	0	-0.311556004	-0.013096366	121	-46	117	86	-16	64	NA	NA	161314	NA	NA	-65	103	NA	NA	NA	NA	NA	-50	98
1903	-57	139	-1.020931507	NA	-27	-41	0.051725812	91	99	98	NA	NA	NA	NA	NA	NA	139	NA	5	-63	NA	NA	NA	-1.507144926	61	87	15	-0.311556004	NA	91	-43	95	101	8	66	NA	NA	304439	NA	NA	-51	122	NA	NA	NA	NA	NA	-37	108
1904	-43	132	-2.530201119	NA	-44	-2	-0.666143583	109	108	98	NA	NA	NA	NA	NA	NA	129	NA	2	NA	NA	NA	NA	-2.153237544	75	114	-9	-0.765475329	0.131736481	114	-46	111	117	-15	82	NA	NA	316562	NA	NA	-50	119	NA	NA	NA	NA	NA	-47	116
1905	-57	145	0.532765508	NA	-38	1	0.687664917	107	105	106	NA	NA	NA	NA	NA	NA	NA	NA	2	NA	NA	NA	NA	-1.752989118	76	115	-5	-0.607199522	0.608448462	118	-49	118	110	7	77	NA	NA	400437	NA	NA	-47	125	NA	NA	NA	NA	NA	-35	100
1906	-57	125	-1.275272038	NA	-44	1	-0.868192418	108	105	NA	NA	NA	NA	NA	NA	NA	113	NA	3	NA	NA	NA	NA	-0.078166241	94	112	16	-0.932178874	-0.416074321	119	-49	112	117	NA	NA	NA	NA	298148	NA	NA	-59	NA	NA	NA	NA	NA	NA	-58	102
1907	-53	135	0.96293709	NA	-21	-9	0.771970117	110	103	NA	NA	NA	NA	NA	NA	NA	146	NA	4	NA	NA	NA	NA	-1.389436917	101	120	-1	0.216345434	NA	128	-45	114	119	NA	NA	NA	NA	283368	NA	NA	NA	NA	NA	NA	NA	NA	NA	-42	113
1908	-48	NA	-0.131605656	NA	-1	3	-0.801449692	124	102	NA	NA	NA	NA	NA	NA	NA	137	NA	3	NA	NA	NA	NA	-0.446815153	96	116	-7	-0.172537931	NA	114	-46	127	116	30	44	NA	NA	182894	NA	NA	NA	NA	NA	NA	NA	NA	NA	-47	106
1909	NA	NA	0.708657488	NA	-40	-44	1.399661594	114	108	NA	NA	NA	NA	NA	NA	NA	136	NA	2	NA	NA	NA	NA	0.097402884	96	105	2	NA	NA	131	-47	116	114	11	51	NA	NA	342403	NA	NA	NA	NA	NA	NA	NA	NA	NA	-49	108
1910	NA	NA	-0.899500286	NA	-23	0	NA	110	104	NA	NA	NA	NA	NA	NA	NA	112	NA	2	NA	NA	NA	NA	0.267823808	84	93	-4	NA	NA	97	-51	109	96	-11	71	NA	NA	277152	NA	NA	NA	NA	NA	NA	NA	NA	NA	-45	82
1911	NA	NA	-0.666559065	NA	-43	15	0.687664917	112	98	NA	NA	NA	NA	NA	NA	NA	117	NA	8	NA	NA	NA	NA	-2.29697522	105	119	3	NA	NA	112	-50	113	114	-19	46	NA	NA	339938	NA	NA	NA	NA	NA	NA	NA	NA	NA	-58	100
1912	NA	NA	0.442727851	NA	NA	12	0.361685947	91	105	NA	NA	NA	NA	NA	NA	NA	132	NA	1	NA	NA	NA	NA	-1.274836574	109	114	4	NA	NA	110	-49	98	116	4	88	NA	NA	394207	NA	NA	NA	NA	NA	NA	NA	NA	NA	-62	102
1913	NA	NA	-1.146068934	NA	NA	13	1.212963418	95	103	NA	NA	NA	NA	NA	NA	NA	118	NA	4	NA	NA	NA	NA	0.183228748	81	99	2	NA	NA	94	-42	101	106	32	70	NA	NA	325018	NA	NA	NA	NA	NA	NA	NA	NA	NA	-29	101
1914	NA	NA	1.441904916	NA	NA	2	1.212963418	104	102	NA	NA	NA	NA	NA	NA	NA	126	NA	5	NA	NA	NA	NA	0.267823808	106	110	8	NA	NA	100	-48	94	124	41	74	NA	NA	352085	NA	NA	NA	NA	NA	NA	NA	NA	NA	-22	104
1915	NA	NA	-0.031369137	NA	NA	31	-0.171543056	122	102	NA	NA	NA	NA	NA	NA	NA	111	NA	6	NA	NA	NA	NA	0.981253057	102	102	10	NA	NA	118	-40	118	105	-15	46	NA	NA	313709	NA	NA	NA	NA	NA	NA	NA	NA	NA	-44	102
1916	NA	NA	0.066926701	NA	NA	-33	-3.956590027	102	112	NA	NA	NA	NA	NA	NA	NA	120	NA	5	NA	NA	NA	NA	0.981253057	105	109	NA	NA	NA	108	-39	117	104	-2	72	NA	NA	277246	NA	NA	NA	NA	NA	NA	NA	NA	143	-49	103
1917	NA	NA	-0.338390201	NA	NA	24	2.223943212	129	103	NA	NA	NA	NA	NA	NA	NA	133	NA	6	NA	NA	NA	NA	-1.163110883	93	114	NA	NA	NA	132	-39	128	111	-13	72	NA	NA	288050	NA	NA	NA	NA	NA	NA	NA	NA	NA	-48	100
1918	NA	NA	-0.131605656	NA	NA	-21	-1.505715121	108	104	NA	NA	NA	NA	NA	NA	NA	137	NA	3	NA	NA	NA	NA	-1.507144926	105	116	-8	NA	NA	105	-45	116	112	-22	61	NA	NA	260558	NA	NA	NA	NA	NA	NA	NA	NA	NA	-36	88
1919	NA	NA	-1.547639072	NA	NA	38	0.522517157	117	NA	NA	NA	NA	NA	NA	NA	NA	131	NA	4	NA	NA	NA	NA	NA	80	91	6	NA	NA	107	-41	121	101	2	21	NA	NA	306520	NA	NA	NA	NA	NA	NA	NA	NA	NA	-40	97
1920	NA	NA	-0.233902048	NA	NA	-10	-3.12257101	95	104	NA	NA	NA	NA	NA	NA	NA	122	NA	2	NA	NA	NA	NA	-2.29697522	95	114	26	NA	NA	98	-47	95	110	-21	73	NA	NA	291637	NA	NA	NA	NA	NA	NA	NA	NA	NA	-59	101
1921	NA	NA	0.258119228	NA	NA	-32	-4.097062854	97	NA	NA	NA	NA	NA	NA	NA	NA	116	NA	3	NA	NA	NA	NA	1.417315762	75	87	8	NA	NA	92	-40	93	94	-3	21	NA	NA	328713	NA	NA	NA	NA	NA	NA	NA	NA	NA	-51	95
1922	NA	NA	-0.554545098	NA	NA	-30	1.305502008	116	101	NA	NA	NA	NA	NA	NA	NA	NA	NA	0	NA	NA	NA	NA	-1.507144926	97	104	5	NA	NA	118	-43	123	98	1	55	NA	NA	375998	NA	NA	NA	NA	NA	NA	NA	NA	NA	-41	74
1923	NA	NA	-1.547639072	NA	NA	20	-1.193415854	103	97	NA	NA	NA	NA	NA	NA	NA	NA	NA	3	NA	NA	NA	NA	-1.054054527	111	112	-11	NA	NA	106	-46	94	119	-16	62	NA	NA	360891	NA	NA	NA	NA	NA	NA	NA	NA	NA	-37	105
1924	NA	NA	0.351204358	NA	NA	-7	2.337952736	120	111	NA	NA	NA	NA	NA	NA	NA	NA	NA	1	NA	NA	NA	NA	0.905782081	99	107	24	NA	NA	128	-40	123	118	3	64	NA	NA	273303	NA	NA	NA	NA	NA	NA	NA	NA	NA	-41	97
1925	NA	NA	0.794636189	NA	NA	-1	-0.801449692	109	108	NA	NA	NA	NA	NA	NA	NA	NA	NA	1	NA	NA	NA	NA	-2.015039073	84	94	15	NA	NA	105	-45	110	110	-10	56	NA	NA	123009	NA	NA	NA	NA	NA	NA	NA	NA	NA	-49	85
1926	NA	NA	1.364543183	NA	NA	-29	-1.064967108	104	108	NA	NA	NA	NA	NA	NA	NA	NA	NA	0	NA	NA	NA	NA	0.097402884	111	120	3	NA	NA	111	-40	94	121	-7	47	NA	NA	238926	NA	NA	NA	NA	NA	NA	NA	NA	NA	-34	89
1927	NA	NA	-0.031369137	NA	NA	-6	1.121965013	113	107	NA	NA	NA	NA	NA	NA	NA	NA	NA	0	NA	NA	NA	NA	1.828188542	87	105	-5	NA	NA	109	-48	103	111	-15	37	NA	NA	225054	NA	NA	NA	NA	NA	NA	NA	NA	NA	-34	81
1928	NA	NA	-0.781465736	NA	NA	-12	-1.747216826	110	107	NA	NA	NA	NA	NA	NA	NA	NA	NA	2	NA	NA	NA	NA	2.34345806	99	99	4	NA	NA	115	-47	104	110	-14	39	NA	NA	248856	NA	NA	NA	NA	NA	NA	NA	NA	NA	-49	96
1929	NA	NA	-1.408962262	NA	NA	-8	5.322785656	127	103	NA	NA	NA	NA	NA	NA	NA	NA	NA	2	NA	NA	NA	NA	-0.168033078	83	100	0	NA	NA	120	-41	109	113	7	72	NA	NA	257616	NA	NA	NA	NA	NA	NA	NA	NA	NA	-33	86
1930	NA	NA	-2.000275951	NA	NA	-5	0.441583037	114	95	NA	NA	NA	NA	NA	NA	NA	NA	NA	1	NA	NA	NA	NA	-0.843241501	91	97	9	NA	NA	101	-46	113	102	-27	52	NA	NA	214175	NA	NA	NA	NA	NA	NA	NA	NA	NA	-43	98
1931	NA	NA	-1.020931507	NA	NA	12	0.522517157	121	105	NA	NA	NA	NA	NA	NA	NA	NA	NA	0	NA	NA	NA	NA	0.267823808	89	102	11	NA	NA	117	-56	119	101	14	49	NA	NA	113916	NA	NA	NA	NA	NA	NA	NA	NA	NA	-37	97
1932	NA	NA	2.239208748	NA	NA	-11	2.337952736	125	105	NA	NA	NA	NA	NA	NA	NA	NA	NA	3	NA	NA	NA	NA	NA	102	73	NA	NA	NA	111	-48	120	105	NA	NA	NA	NA	279968	NA	NA	NA	NA	NA	NA	NA	NA	NA	-38	104
1933	NA	NA	1.742603658	NA	NA	17	-0.316429118	117	106	NA	NA	NA	NA	NA	NA	NA	NA	NA	3	NA	NA	NA	NA	NA	94	100	14	NA	NA	104	-52	98	116	-18	56	NA	NA	230999	NA	NA	NA	NA	NA	NA	NA	NA	NA	-49	107
1934	NA	NA	0.879378834	NA	NA	-26	-0.097937866	111	104	NA	NA	NA	NA	NA	NA	NA	NA	NA	1	NA	NA	NA	NA	-0.843241501	101	110	6	NA	NA	109	-42	114	108	-4	72	NA	NA	230573	NA	NA	NA	NA	NA	NA	NA	NA	NA	-64	103
1935	NA	NA	-0.554545098	NA	NA	13	0.361685947	111	102	NA	NA	NA	NA	NA	NA	NA	NA	NA	0	NA	NA	NA	NA	-0.843241501	102	107	38	NA	NA	111	-55	106	115	-23	70	NA	NA	271423	NA	NA	NA	NA	NA	NA	NA	NA	NA	-39	106
1936	NA	NA	-1.275272038	NA	NA	-9	0.522517157	105	111	NA	NA	NA	NA	NA	NA	NA	NA	NA	1	NA	NA	NA	NA	-1.274836574	91	87	-10	NA	NA	114	-53	115	84	NA	NA	NA	NA	128261	NA	NA	NA	NA	NA	NA	NA	NA	NA	-58	110
1937	NA	NA	0.708657488	NA	NA	14	-0.387757615	106	100	NA	NA	NA	NA	NA	NA	NA	NA	NA	1	NA	NA	NA	NA	2.34345806	107	NA	13	NA	NA	108	-44	114	107	NA	NA	NA	NA	251073	NA	NA	NA	NA	NA	NA	NA	NA	NA	-60	108
1938	NA	NA	-1.408962262	NA	NA	-7	-1.747216826	96	98	NA	NA	NA	NA	NA	NA	NA	NA	NA	3	NA	NA	NA	NA	1.828188542	83	92	4	NA	NA	96	-43	84	107	NA	NA	NA	NA	284846	NA	NA	NA	NA	NA	NA	NA	NA	NA	-45	89
1939	NA	NA	1.126689949	NA	NA	-12	-1.382248797	110	104	NA	NA	NA	NA	NA	NA	NA	125	NA	1	NA	NA	NA	NA	-1.163110883	107	113	4	NA	NA	105	-45	104	119	NA	NA	NA	NA	279584	NA	NA	NA	NA	NA	NA	NA	NA	NA	-47	106
1940	NA	NA	-0.031369137	NA	NA	-3	4.266366872	117	110	NA	NA	NA	NA	NA	NA	NA	NA	NA	1	NA	NA	NA	NA	-1.274836574	109	124	17	NA	NA	120	-43	115	117	NA	NA	NA	NA	60377	NA	NA	NA	NA	NA	NA	NA	NA	NA	-51	112
1941	NA	NA	-0.338390201	NA	NA	-17	0.604529708	121	100	NA	NA	NA	NA	NA	NA	NA	NA	NA	0	NA	NA	NA	NA	-0.641161738	105	102	33	NA	NA	126	-39	131	109	NA	NA	NA	NA	168400	NA	NA	NA	NA	NA	NA	NA	NA	NA	-51	102
1942	NA	NA	0.351204358	NA	NA	-3	4.48308751	119	NA	NA	NA	NA	NA	NA	NA	NA	NA	NA	0	NA	NA	NA	NA	-0.259378885	92	98	20	NA	NA	116	-47	120	111	NA	NA	NA	NA	110048	NA	NA	NA	NA	NA	NA	NA	NA	NA	-40	96
1943	NA	NA	0.532765508	NA	NA	1	-0.171543056	107	NA	NA	NA	NA	NA	NA	NA	NA	NA	NA	4	NA	NA	NA	NA	0.829440302	93	107	6	NA	NA	91	-46	104	117	NA	NA	NA	NA	303134	NA	NA	NA	NA	NA	NA	NA	NA	NA	-55	99
1944	NA	NA	-0.233902048	NA	NA	NA	NA	114	NA	NA	NA	NA	NA	NA	NA	NA	NA	NA	4	NA	NA	NA	NA	0.097402884	104	115	9	NA	NA	117	-43	114	114	NA	NA	NA	NA	256971	NA	NA	NA	NA	NA	NA	NA	NA	NA	-46	110
1945	NA	NA	-0.781465736	NA	NA	2	0.127840301	97	NA	NA	NA	NA	NA	NA	NA	NA	NA	NA	1	NA	NA	NA	NA	-1.389436917	84	91	3	NA	NA	93	-48	100	97	NA	NA	NA	NA	267475	NA	NA	NA	NA	NA	NA	NA	NA	100	-32	83
1946	NA	NA	0.621387198	NA	NA	7	-0.097937866	101	97	NA	NA	NA	NA	NA	NA	NA	NA	NA	1	NA	NA	NA	NA	1.055882302	85	85	-4	NA	NA	104	NA	104	109	NA	NA	NA	NA	309925	NA	NA	NA	NA	NA	NA	NA	NA	112	-53	85
1947	NA	NA	-1.146068934	NA	NA	-13	4.067379371	112	107	NA	NA	NA	NA	NA	NA	NA	NA	NA	0	NA	NA	NA	NA	1.202724107	103	NA	4	NA	NA	114	-43	116	114	NA	NA	NA	NA	142189	NA	NA	NA	NA	NA	NA	NA	NA	121	-44	105
1948	NA	NA	-2.166430307	NA	NA	-10	1.399661594	93	102	NA	NA	NA	NA	NA	NA	NA	NA	NA	2	NA	NA	NA	NA	-1.274836574	87	94	-11	NA	NA	101	-54	NA	113	NA	NA	NA	NA	201626	NA	NA	NA	NA	NA	NA	NA	NA	110	-48	109
1949	NA	NA	2.704232674	NA	NA	-13	2.455031969	112	107	NA	NA	NA	NA	NA	NA	NA	NA	NA	4	NA	NA	NA	NA	NA	86	NA	NA	NA	NA	98	-43	NA	96	NA	NA	NA	NA	185981	NA	NA	NA	NA	NA	NA	NA	NA	NA	-42	101
1950	NA	NA	0.351204358	NA	NA	12	0.204849953	105	99	NA	NA	NA	NA	NA	NA	NA	NA	NA	1	NA	NA	NA	NA	1.417315762	88	107	12	NA	NA	97	-51	NA	109	NA	NA	NA	NA	300440	NA	NA	NA	NA	NA	NA	NA	NA	NA	-39	114
1951	NA	NA	-0.781465736	NA	NA	NA	NA	105	98	NA	NA	NA	NA	NA	NA	NA	NA	NA	1	NA	NA	NA	NA	0.183228748	93	NA	2	NA	NA	119	-46	NA	96	NA	NA	NA	NA	176318	NA	NA	NA	NA	NA	NA	NA	NA	111	-42	101
1952	NA	NA	1.815733701	NA	NA	30	-0.316429118	109	105	NA	NA	NA	NA	NA	NA	NA	NA	NA	1	NA	NA	NA	NA	NA	96	106	13	NA	NA	106	-47	NA	106	NA	NA	NA	NA	161239	NA	NA	NA	NA	NA	NA	NA	NA	113	-60	109
1953	NA	NA	-1.146068934	NA	NA	16	0.127840301	108	101	NA	NA	NA	NA	NA	NA	NA	NA	NA	1	NA	NA	NA	NA	NA	79	NA	5	NA	NA	101	-49	NA	102	NA	NA	NA	NA	180724	NA	NA	NA	NA	NA	NA	NA	NA	112	-36	104
1954	NA	NA	0.163389999	NA	NA	-12	2.827508447	124	98	NA	NA	NA	NA	NA	NA	NA	NA	NA	0	NA	NA	NA	NA	NA	87	103	25	NA	NA	111	-44	NA	102	NA	NA	NA	NA	226939	NA	NA	NA	NA	NA	NA	NA	NA	119	-36	107
1955	NA	NA	-2.166430307	NA	NA	NA	NA	119	97	NA	NA	NA	NA	NA	NA	NA	NA	NA	1	NA	NA	NA	NA	0.097402884	107	NA	NA	NA	NA	120	-49	NA	105	NA	NA	NA	NA	202814	NA	NA	NA	NA	NA	NA	NA	NA	129	-33	99
1956	NA	NA	0.258119228	NA	NA	30	2.699484914	120	99	NA	NA	NA	NA	NA	NA	NA	NA	NA	0	NA	NA	NA	NA	NA	103	97	NA	NA	NA	120	-43	NA	113	NA	NA	NA	NA	172488	NA	NA	NA	NA	NA	NA	NA	NA	127	-49	114
1957	NA	NA	NA	NA	NA	1	-0.666143583	105	103	NA	NA	NA	NA	NA	NA	NA	NA	NA	0	NA	NA	NA	NA	NA	100	99	NA	NA	NA	112	-44	NA	NA	NA	NA	NA	NA	308493	NA	NA	NA	NA	NA	NA	NA	NA	108	-38	95
1958	NA	NA	NA	NA	NA	6	-0.387757615	124	99	NA	NA	NA	NA	NA	NA	NA	NA	NA	0	NA	NA	NA	NA	0.351239415	96	96	NA	NA	NA	120	-41	NA	NA	NA	NA	NA	NA	112606	NA	NA	NA	NA	NA	NA	NA	NA	130	-20	101
1959	NA	NA	NA	NA	NA	19	0.441583037	107	92	NA	NA	NA	NA	NA	NA	NA	NA	NA	0	NA	NA	NA	NA	0.097402884	108	96	NA	NA	NA	105	-57	NA	NA	NA	NA	NA	NA	247581	NA	NA	NA	NA	NA	NA	NA	NA	120	-41	105
1960	NA	NA	NA	NA	NA	14	0.127840301	105	95	NA	NA	NA	NA	NA	NA	NA	NA	NA	2	NA	NA	NA	NA	NA	104	NA	NA	NA	NA	112	-40	NA	NA	NA	NA	NA	NA	99703	NA	NA	NA	NA	NA	NA	NA	NA	108	-56	103
1961	NA	NA	NA	NA	NA	17	-0.528295783	98	99	NA	NA	NA	NA	NA	NA	NA	NA	NA	1	NA	NA	NA	NA	-1.163110883	101	NA	NA	NA	NA	93	-44	NA	NA	NA	NA	NA	NA	231901	NA	NA	NA	NA	NA	NA	NA	NA	113	-51	110
1962	NA	NA	NA	NA	NA	-9	-2.039682362	119	102	NA	NA	NA	NA	NA	NA	NA	NA	NA	1	NA	NA	NA	NA	0.674019339	93	100	NA	NA	NA	120	-43	NA	NA	NA	NA	NA	NA	95411	NA	NA	NA	NA	NA	NA	NA	NA	125	-53	115
1963	NA	NA	NA	NA	NA	-25	3.544765525	122	101	NA	NA	NA	NA	NA	NA	NA	NA	NA	2	NA	NA	NA	NA	0.010291031	99	105	NA	NA	NA	118	-52	NA	NA	NA	NA	NA	NA	175286	NA	NA	NA	NA	NA	NA	NA	NA	132	-24	101
1964	NA	NA	NA	NA	NA	-17	1.593204548	113	99	NA	NA	NA	NA	NA	NA	NA	NA	NA	3	NA	NA	NA	NA	NA	98	107	NA	NA	NA	112	-46	NA	NA	NA	NA	NA	NA	202457	NA	NA	NA	NA	NA	NA	NA	NA	127	-41	109
1965	NA	NA	NA	NA	NA	41	1.121965013	122	110	NA	NA	NA	NA	NA	NA	NA	NA	NA	6	NA	NA	NA	NA	NA	107	104	NA	NA	NA	112	-45	NA	NA	NA	NA	NA	NA	120112	NA	NA	NA	NA	NA	NA	NA	NA	119	-42	108
1966	NA	NA	NA	NA	NA	9	-0.801449692	110	97	NA	NA	NA	NA	NA	NA	NA	NA	NA	2	NA	NA	NA	NA	-0.078166241	88	92	NA	NA	NA	122	-60	NA	NA	NA	NA	NA	NA	76443	NA	NA	NA	NA	NA	NA	NA	NA	134	-20	96
1967	NA	NA	NA	NA	NA	11	-1.444216768	113	97	NA	NA	NA	NA	NA	NA	NA	NA	NA	4	NA	NA	NA	NA	0.433523451	99	100	NA	NA	NA	101	-43	NA	NA	NA	NA	NA	NA	179663	NA	NA	NA	NA	NA	NA	NA	NA	106	-38	106
1968	NA	NA	NA	NA	NA	-17	-1.566754362	110	99	NA	NA	NA	NA	NA	NA	NA	NA	NA	9	NA	NA	NA	NA	0.674019339	92	99	NA	NA	NA	107	-40	NA	NA	NA	NA	NA	NA	138949	NA	NA	NA	NA	NA	NA	NA	NA	116	-44	105
1969	NA	NA	NA	NA	NA	-17	-1.319800293	119	101	NA	NA	NA	NA	NA	NA	NA	NA	NA	4	NA	NA	NA	NA	1.693766092	104	111	NA	NA	NA	120	-52	NA	NA	NA	NA	NA	NA	63106	NA	NA	NA	NA	NA	NA	NA	NA	128	-40	106
1970	NA	NA	NA	NA	NA	-11	-1.129455848	127	107	NA	NA	NA	NA	NA	NA	NA	NA	NA	5	NA	NA	NA	NA	-1.881787555	104	113	NA	NA	NA	123	-43	NA	NA	NA	NA	NA	NA	144388	NA	NA	NA	NA	NA	NA	NA	NA	128	-46	111
1971	NA	NA	NA	NA	NA	3	2.337952736	114	98	NA	NA	NA	NA	NA	NA	NA	NA	NA	3	NA	NA	NA	NA	-0.543076832	109	122	NA	NA	NA	114	-45	NA	NA	NA	NA	NA	NA	207906	NA	NA	NA	NA	NA	NA	NA	NA	115	-40	104
1972	NA	NA	NA	NA	NA	16	-0.171543056	111	99	NA	NA	NA	NA	NA	NA	NA	NA	NA	1	NA	NA	NA	NA	0.183228748	110	122	NA	NA	NA	115	-46	NA	NA	NA	NA	NA	NA	283791	NA	NA	NA	NA	NA	NA	NA	NA	117	-38	108
1973	NA	NA	NA	NA	NA	-2	-1.627344615	124	97	NA	NA	NA	NA	NA	NA	NA	NA	NA	2	NA	NA	NA	NA	0.981253057	76	100	NA	NA	NA	92	-42	NA	NA	NA	NA	NA	NA	308930	NA	NA	NA	NA	NA	NA	NA	NA	82	-30	90
1974	NA	NA	NA	NA	NA	-28	-4.003619819	103	99	NA	NA	NA	NA	NA	NA	NA	NA	NA	2	NA	NA	NA	NA	NA	76	101	NA	NA	NA	103	-49	NA	NA	NA	NA	NA	NA	271639	NA	NA	NA	NA	NA	NA	NA	NA	108	-53	112
1975	NA	NA	NA	NA	NA	NA	NA	119	100	NA	NA	NA	NA	NA	NA	NA	NA	NA	4	NA	NA	NA	NA	NA	87	88	NA	NA	NA	111	-42	NA	NA	NA	NA	NA	NA	268944	NA	NA	NA	NA	NA	NA	NA	NA	127	0	109
1976	NA	NA	NA	NA	NA	4	0.051725812	114	99	NA	NA	NA	NA	NA	NA	NA	NA	NA	1	NA	NA	NA	NA	NA	87	94	NA	NA	NA	115	-42	NA	NA	NA	NA	NA	NA	268652	NA	NA	NA	NA	NA	NA	NA	NA	118	-34	101
1977	NA	NA	NA	NA	NA	0	-2.488219225	111	93	NA	NA	NA	NA	NA	NA	NA	NA	NA	3	NA	NA	NA	NA	-2.604120503	90	94	NA	NA	NA	118	-50	NA	NA	NA	NA	NA	NA	184325	NA	NA	NA	NA	NA	NA	NA	NA	124	-41	101
1978	NA	NA	NA	NA	NA	NA	NA	121	104	NA	NA	NA	NA	NA	NA	NA	NA	NA	0	NA	NA	NA	NA	-0.259378885	105	104	NA	NA	NA	115	-40	NA	NA	NA	NA	NA	NA	120261	NA	NA	NA	NA	NA	NA	NA	NA	123	-40	98
1979	NA	NA	NA	NA	NA	NA	NA	126	97	NA	NA	NA	NA	NA	NA	NA	NA	NA	5	NA	NA	NA	NA	0.267823808	94	85	NA	NA	NA	116	-49	NA	NA	NA	NA	NA	NA	160808	NA	NA	NA	NA	NA	NA	NA	NA	120	-40	117
1980	NA	NA	NA	NA	NA	14	-0.801449692	120	102	NA	NA	NA	NA	NA	NA	NA	NA	NA	0	NA	NA	NA	NA	NA	95	102	NA	NA	NA	114	-38	NA	NA	NA	NA	NA	NA	170154	NA	NA	NA	NA	NA	NA	NA	NA	125	-24	103
1981	NA	NA	NA	NA	NA	-22	-0.801449692	114	99	NA	NA	NA	NA	NA	NA	NA	NA	NA	1	NA	NA	NA	NA	-2.944693516	76	76	NA	NA	NA	113	-46	NA	NA	NA	NA	NA	NA	98371	NA	NA	NA	NA	NA	NA	NA	NA	131	-37	89
1982	NA	NA	NA	NA	NA	-8	-0.868192418	121	93	NA	NA	NA	NA	NA	NA	NA	NA	NA	3	NA	NA	NA	NA	-1.054054527	107	111	NA	NA	NA	109	-48	NA	NA	NA	NA	NA	NA	173134	NA	NA	NA	NA	NA	NA	NA	NA	117	-32	101
1983	NA	NA	NA	NA	NA	NA	NA	115	99	NA	NA	NA	NA	NA	NA	NA	NA	NA	1	NA	NA	NA	NA	NA	87	76	NA	NA	NA	112	-43	NA	NA	NA	NA	NA	NA	227548	NA	NA	NA	NA	NA	NA	NA	NA	121	NA	82
1984	NA	NA	NA	NA	NA	-17	-3.274836679	118	109	NA	NA	NA	NA	NA	NA	NA	NA	NA	2	NA	NA	NA	NA	NA	101	107	NA	NA	NA	116	-48	NA	NA	NA	NA	NA	NA	288280	NA	NA	NA	NA	NA	NA	NA	NA	112	NA	99
1985	NA	NA	NA	NA	NA	5	1.399661594	123	99	NA	NA	NA	NA	NA	NA	NA	NA	NA	0	NA	NA	NA	NA	NA	88	73	NA	NA	NA	127	-44	NA	NA	NA	NA	NA	NA	325810	NA	NA	NA	NA	NA	NA	NA	NA	131	NA	92
1986	NA	NA	NA	NA	NA	11	2.004244341	125	102	NA	NA	NA	NA	NA	NA	NA	NA	NA	2	NA	NA	NA	NA	0.183228748	92	90	NA	NA	NA	121	-39	NA	NA	NA	NA	NA	NA	230438	NA	NA	NA	NA	NA	NA	NA	NA	128	NA	95
1987	NA	NA	NA	NA	NA	12	0.051725812	118	95	NA	NA	NA	NA	NA	NA	NA	NA	NA	3	NA	NA	NA	NA	0.829440302	90	88	NA	NA	NA	114	-44	NA	NA	NA	NA	NA	NA	161843	NA	NA	NA	NA	NA	NA	NA	NA	127	NA	95
1988	NA	NA	NA	NA	NA	NA	NA	117	106	NA	NA	NA	NA	NA	NA	NA	NA	NA	4	NA	NA	NA	NA	NA	94	92	NA	NA	NA	114	-40	NA	NA	NA	NA	NA	NA	168337	NA	NA	NA	NA	NA	NA	NA	NA	108	NA	102
1989	NA	NA	NA	NA	NA	NA	NA	105	93	NA	NA	NA	NA	NA	NA	NA	NA	NA	2	NA	NA	NA	NA	1.129697309	84	100	NA	NA	NA	76	-42	NA	NA	NA	NA	NA	NA	220345	NA	NA	NA	NA	NA	NA	NA	NA	NA	NA	107
1990	NA	NA	NA	NA	NA	NA	NA	105	88	NA	NA	NA	NA	NA	NA	NA	NA	NA	2	NA	NA	NA	NA	NA	81	95	NA	NA	NA	68	-36	NA	NA	NA	NA	NA	NA	293796	NA	NA	NA	NA	NA	NA	NA	NA	NA	NA	101
1991	NA	NA	NA	NA	NA	34	0.771970117	115	97	NA	NA	NA	NA	NA	NA	NA	NA	NA	3	NA	NA	NA	NA	NA	78	NA	NA	NA	NA	92	-39	NA	NA	NA	NA	NA	NA	271716	NA	NA	NA	NA	NA	NA	NA	NA	105	NA	104
1992	NA	NA	NA	NA	NA	-19	-3.375064476	116	94	NA	NA	NA	NA	NA	NA	NA	NA	NA	1	NA	NA	NA	NA	NA	102	87	NA	NA	NA	89	-40	NA	NA	NA	NA	NA	NA	267367	NA	NA	NA	NA	NA	NA	NA	NA	NA	NA	85
1993	NA	NA	NA	NA	NA	-1	-2.21053929	114	97	NA	NA	NA	NA	NA	NA	NA	NA	NA	3	NA	NA	NA	NA	-0.078166241	105	109	NA	NA	NA	104	-41	NA	NA	NA	NA	NA	NA	326377	NA	NA	NA	NA	NA	NA	NA	NA	110	NA	99
1994	NA	NA	NA	NA	NA	NA	NA	110	99	NA	NA	NA	NA	NA	NA	NA	NA	NA	2	NA	NA	NA	NA	-1.628226834	109	110	NA	NA	NA	106	-42	NA	NA	NA	NA	NA	NA	309733	NA	NA	NA	NA	NA	NA	NA	NA	114	NA	93
1995	NA	NA	NA	NA	NA	21	-1.319800293	112	99	NA	NA	NA	NA	NA	NA	NA	NA	NA	3	NA	NA	NA	NA	NA	97	77	NA	NA	NA	120	-43	NA	NA	NA	NA	NA	NA	235606	NA	NA	NA	NA	NA	NA	NA	NA	109	NA	NA
1996	NA	NA	NA	NA	NA	7	0.441583037	114	103	NA	NA	NA	NA	NA	NA	NA	NA	NA	4	NA	NA	NA	NA	-0.259378885	101	95	NA	NA	NA	119	-45	NA	NA	NA	NA	NA	NA	126158	NA	NA	NA	NA	NA	NA	NA	NA	126	NA	NA
1997	NA	NA	NA	NA	NA	-2	-2.378170089	105	97	NA	NA	NA	NA	NA	NA	NA	NA	NA	3	NA	NA	NA	NA	NA	96	104	NA	NA	NA	95	-40	NA	NA	NA	NA	NA	NA	210990	NA	NA	NA	NA	NA	NA	NA	NA	99	NA	NA
1998	NA	NA	NA	NA	NA	NA	NA	114	91	NA	NA	NA	NA	NA	NA	NA	NA	NA	4	NA	NA	NA	NA	NA	86	NA	NA	NA	NA	107	-44	NA	NA	NA	NA	NA	NA	176984	NA	NA	NA	NA	NA	NA	NA	NA	58	NA	NA
1999	NA	NA	NA	NA	NA	NA	NA	111	94	NA	NA	NA	NA	NA	NA	NA	NA	NA	1	NA	NA	NA	NA	NA	96	NA	NA	NA	NA	102	-34	NA	NA	NA	NA	NA	NA	130027	NA	NA	NA	NA	NA	NA	NA	NA	119	NA	NA
2000	NA	NA	NA	NA	NA	26	-1.129455848	111	100	NA	NA	NA	NA	NA	NA	NA	NA	NA	3	NA	NA	NA	NA	NA	77	89	NA	NA	NA	NA	-40	NA	NA	NA	NA	NA	NA	193288	NA	NA	NA	NA	NA	NA	NA	NA	112	NA	NA
2001	NA	NA	NA	NA	NA	NA	NA	109	96	NA	NA	NA	NA	NA	NA	NA	NA	NA	NA	NA	NA	NA	NA	1.693766092	103	114	NA	NA	NA	NA	-33	NA	NA	NA	NA	NA	NA	128400	NA	NA	NA	NA	NA	NA	NA	NA	120	NA	NA
2002	NA	NA	NA	NA	NA	-5	NA	98	91	NA	NA	NA	NA	NA	NA	NA	NA	NA	NA	NA	NA	NA	NA	NA	NA	NA	NA	NA	NA	NA	-38	NA	NA	NA	NA	NA	NA	177066	NA	NA	NA	NA	NA	NA	NA	NA	109	NA	NA
2003	NA	NA	NA	NA	NA	NA	NA	107	98	NA	NA	NA	NA	NA	NA	NA	NA	NA	NA	NA	NA	NA	NA	NA	105	114	NA	NA	NA	NA	-46	NA	NA	NA	NA	NA	NA	218974	NA	NA	NA	NA	NA	NA	NA	NA	117	NA	NA
[truncated: 33 more columns]
