# Supplementary material for: A decade of cold Eurasian winters reconstructed for the early 19th century
Source: Nat Commun. 2022 Apr 19;13:2116. doi: 10.1038/s41467-022-29677-8 (PMC9019108; doi:10.1038/s41467-022-29677-8)
Supplement: Supplementary file 5 — Source Data [file 41467_2022_29677_MOESM5_ESM.xlsx]

## Sheet: Sheet1
YR	BEST	CRUTEM5	GISTEMPv4	EKF400v2	BRWCCC	BRWNCAR	BRWEKF	XBRWCCC	XBRWNCAR	BRWCCC_POSTERIOR_5PERCENT	BRWCCC_POSTERIOR_25PERCENT	BRWCCC_POSTERIOR_75PERCENT	BRWCCC_POSTERIOR_95PERCENT	BRWNCAR_POSTERIOR_5PERCENT	BRWNCAR_POSTERIOR_25PERCENT	BRWNCAR_POSTERIOR_75PERCENT	BRWNCAR_POSTERIOR_95PERCENT	BRWEKF_PRIOR_5PERCENT	BRWEKF_PRIOR_25PERCENT	BRWEKF_PRIOR_75PERCENT	BRWEKF_PRIOR_95PERCENT
1701	NA	NA	NA	-0.281564	0.0860114	0.0468391	-0.267508	-0.140581	-0.0254957	-0.649099	-0.216027	0.391422	0.810887	-0.697696	-0.254052	0.349559	0.80178	-1.06625	-0.627136	0.0297824	0.432149
1702	NA	NA	NA	-0.24146	0.216758	0.284481	-0.203694	0.0534476	0.0855436	-0.508693	-0.0823582	0.51303	0.958417	-0.488294	-0.0142625	0.598785	1.02594	-0.810315	-0.508811	-0.0183036	0.259291
1703	NA	NA	NA	-0.458059	0.0385986	0.0322698	-0.434096	0.0555377	0.0533288	-0.695472	-0.266249	0.346577	0.770017	-0.717765	-0.26532	0.336792	0.78952	-0.780005	-0.625095	-0.314388	0.0265304
1704	NA	NA	NA	-0.137081	-0.0209404	0.0277133	-0.200592	-0.177433	-0.0249933	-0.743398	-0.334193	0.292089	0.713576	-0.73448	-0.270131	0.334504	0.796746	-0.815275	-0.365363	0.15077	0.391573
1705	NA	NA	NA	-0.479586	0.107456	0.284085	-0.564715	0.0869352	0.226952	-0.634934	-0.212601	0.421701	0.869822	-0.477177	-0.0118347	0.594216	1.01915	-1.07406	-0.728635	-0.288022	0.0646361
1706	NA	NA	NA	-0.350792	-0.0057212	-0.0459077	-0.366471	-0.135678	-0.121089	-0.734297	-0.320016	0.300865	0.720115	-0.817682	-0.349367	0.274687	0.711607	-0.820764	-0.519334	-0.136889	0.02764
1707	NA	NA	NA	-0.0446879	0.106918	0.131787	-0.0101063	0.0403281	0.0961273	-0.643966	-0.205567	0.413664	0.86072	-0.635038	-0.172077	0.441425	0.891667	-0.508862	-0.334806	0.150351	0.616412
1708	NA	NA	NA	-0.031752	-0.0133982	-0.00988004	-0.0546641	-0.0426286	0.0404611	-0.744434	-0.326837	0.29767	0.721039	-0.783175	-0.312052	0.304356	0.751138	-0.76069	-0.206946	0.148871	0.498056
1709	NA	NA	NA	-0.596153	-0.490684	-0.396818	-0.517712	-0.462872	-0.348735	-1.30678	-0.785936	-0.172029	0.214541	-1.2115	-0.671715	-0.0866801	0.259135	-1.16538	-0.90226	-0.359212	-0.0144089
1710	NA	NA	NA	-0.0890441	-0.0821513	-0.0631509	-0.101346	-0.0741201	-0.0836006	-0.79709	-0.397414	0.22348	0.64996	-0.839372	-0.360155	0.250708	0.691756	-0.63934	-0.308562	0.109057	0.4462
1711	NA	NA	NA	-0.0992532	0.0281162	0.0621252	-0.135602	0.00305817	0.0735523	-0.703606	-0.279894	0.339194	0.770017	-0.697415	-0.239371	0.368058	0.845646	-0.668739	-0.365277	0.155399	0.492097
1712	NA	NA	NA	0.0129145	-0.0677589	-0.0628308	0.0859753	-0.0582458	-0.0749752	-0.783037	-0.379353	0.241512	0.647029	-0.817682	-0.353606	0.246934	0.677827	-0.730017	-0.075333	0.240757	0.555708
1713	NA	NA	NA	-0.0777317	0.193908	0.258087	-0.131757	0.20541	0.255174	-0.528795	-0.0995139	0.497125	0.893298	-0.49195	-0.0341526	0.566479	0.974298	-0.8068	-0.380478	0.213793	0.537078
1714	NA	NA	NA	-0.228471	-0.0205854	0.128868	-0.166505	-0.0438186	0.0800206	-0.769614	-0.348561	0.327119	0.701788	-0.606191	-0.166536	0.422866	0.893752	-0.91818	-0.463005	0.0742932	0.343314
1715	NA	NA	NA	-0.2125	0.185484	0.234896	-0.261745	0.135407	0.234727	-0.580228	-0.0986992	0.48215	0.929868	-0.516564	-0.0542108	0.536281	0.974298	-0.626297	-0.496698	-0.0208912	0.252237
1716	NA	NA	NA	-0.196361	-0.293879	-0.196836	-0.242772	-0.374736	-0.223991	-1.08666	-0.579788	0.0293332	0.35393	-0.872041	-0.421163	0.0915605	0.452441	-0.811712	-0.477632	0.0224639	0.325347
1717	NA	NA	NA	-0.0255639	0.0218929	-0.01454	-0.0316193	0.0365507	0.147391	-0.702956	-0.294006	0.33701	0.76383	-0.795258	-0.333336	0.309119	0.778473	-0.606548	-0.284493	0.165714	0.518915
1718	NA	NA	NA	-0.169793	-0.0133932	-0.027318	-0.0993965	0.0207286	-0.0291582	-0.763289	-0.309737	0.28781	0.719106	-0.71508	-0.319704	0.270168	0.69716	-0.81907	-0.457216	0.213056	0.572717
1719	NA	NA	NA	0.0784599	0.0206185	0.0491944	-0.0883938	0.0620228	0.0673435	-0.732469	-0.294055	0.335693	0.780535	-0.689898	-0.255753	0.344457	0.800329	-0.443132	-0.156071	0.368793	0.621525
1720	NA	NA	NA	0.0188229	0.0599608	0.074208	-0.0478199	-0.0548256	-0.069144	-0.699119	-0.245292	0.376648	0.82941	-0.665667	-0.228048	0.370825	0.849388	-0.495562	-0.236307	0.263675	0.629913
1721	NA	NA	NA	-0.169221	0.0174376	0.0248591	-0.165981	0.0639093	0.0877741	-0.692675	-0.278278	0.321726	0.718114	-0.697839	-0.26368	0.31722	0.750085	-0.625981	-0.435304	0.11946	0.492512
1722	NA	NA	NA	0.115718	0.0979429	0.182684	-0.15324	0.0657595	0.0804189	-0.610215	-0.184612	0.395621	0.83302	-0.562408	-0.11881	0.487342	0.904518	-0.629439	-0.173802	0.411003	0.803432
1723	NA	NA	NA	0.114075	0.346232	0.40926	0.178608	0.277486	0.546222	-0.216027	0.127451	0.561907	0.851252	-0.314987	0.135161	0.706685	1.07097	-0.567238	-0.151852	0.36496	0.662641
1724	NA	NA	NA	0.444686	0.222478	0.302054	0.393508	0.244199	0.556544	-0.482529	-0.0410356	0.504085	0.920853	-0.425564	0.010681	0.599141	1.00975	-0.166142	0.187918	0.710882	1.07775
1725	NA	NA	NA	-0.129988	0.408922	0.41668	0.00111012	0.383765	0.357792	-0.270054	0.135775	0.699114	1.08592	-0.310562	0.141196	0.687989	1.12452	-0.700498	-0.408589	0.164173	0.396845
1726	NA	NA	NA	-0.192066	0.156979	0.210881	-0.000689584	0.0577078	0.0773637	-0.527162	-0.11445	0.415241	0.883064	-0.500861	-0.0690362	0.510754	0.922553	-0.876502	-0.398748	0.120898	0.302896
1727	NA	NA	NA	0.181038	-0.251391	-0.142492	-0.104035	-0.269097	-0.208782	-0.886542	-0.531281	0.0176062	0.396671	-0.820327	-0.412771	0.131301	0.573354	-0.292118	-0.066188	0.401765	0.678391
1728	NA	NA	NA	0.224478	0.245447	0.355139	0.322854	0.232175	0.318365	-0.488356	-0.0207131	0.526503	0.954895	-0.365211	0.0752438	0.654493	1.05355	-0.295187	-0.0224272	0.464766	0.902064
1729	NA	NA	NA	0.022676	-0.262096	-0.104399	-0.0968529	-0.246234	0.00873742	-0.939453	-0.541573	0.0191138	0.427316	-0.817358	-0.384905	0.1783	0.585334	-0.587477	-0.200278	0.241475	0.598683
1730	NA	NA	NA	0.081307	0.00460777	0.0732686	0.047044	-0.0109847	0.106067	-0.692798	-0.296128	0.282585	0.735567	-0.648558	-0.208955	0.352681	0.804101	-0.389345	-0.129604	0.41549	0.549522
1731	NA	NA	NA	-0.187193	-0.511786	-0.358619	-0.406403	-0.531636	-0.331892	-1.16681	-0.795033	-0.217798	0.155543	-1.16101	-0.621234	-0.0130521	0.335283	-0.672223	-0.48309	0.12455	0.578323
1732	NA	NA	NA	0.0299751	0.0560557	0.168447	0.0359349	0.065607	0.204544	-0.614738	-0.24931	0.334116	0.749565	-0.54497	-0.141394	0.45711	0.950475	-0.464508	-0.191129	0.277416	0.625405
1733	NA	NA	NA	-0.16246	0.39239	0.46403	0.062226	0.273192	0.478194	-0.270402	0.108175	0.674845	1.00119	-0.213235	0.20123	0.777391	1.14673	-0.756551	-0.573315	0.151877	0.537235
1734	NA	NA	NA	0.133207	0.28594	0.369864	0.222491	0.2651	0.336803	-0.443716	-0.00838273	0.571169	0.954146	-0.33589	0.0797322	0.66483	1.06608	-0.507479	-0.0420458	0.384457	0.692455
1735	NA	NA	NA	0.172371	0.261782	0.254509	0.0355319	0.271445	0.25611	-0.444269	-0.0302826	0.570527	1.09861	-0.546611	-0.0138325	0.555523	0.888994	-0.320986	-0.0836852	0.424698	0.623222
1736	NA	NA	NA	0.10114	-0.0186078	0.0811701	0.00340038	0.0225532	0.108169	-0.707789	-0.316097	0.274898	0.664323	-0.620663	-0.195937	0.352079	0.833103	-0.648829	-0.25569	0.424658	0.847462
1737	NA	NA	NA	0.0496848	0.111576	0.234892	-0.120631	0.165048	0.122476	-0.612265	-0.177451	0.416761	0.812503	-0.484867	-0.0667251	0.520693	0.93997	-0.508914	-0.244499	0.214237	0.769187
1738	NA	NA	NA	-0.0570885	0.219564	0.311443	0.0654887	0.274308	0.300511	-0.49685	-0.0642978	0.498783	0.912898	-0.453911	0.0338762	0.589791	1.05772	-0.564847	-0.286545	0.206057	0.60619
1739	NA	NA	NA	-0.0356753	-0.0123412	0.0545894	-0.0303178	-0.0589526	0.272794	-0.7051	-0.323081	0.279271	0.697486	-0.660288	-0.241126	0.328687	0.844256	-0.706149	-0.312252	0.28553	0.493255
1740	NA	NA	NA	-0.431233	-0.719229	-0.622304	-0.650819	-0.807565	-0.727045	-1.26964	-1.00323	-0.383425	-0.229806	-1.31936	-0.890167	-0.344836	0.259135	-1.09619	-0.653742	-0.149139	0.0410417
1741	NA	NA	NA	-0.17416	-0.0619119	-0.0231038	-0.240819	-0.148178	-0.0387305	-0.791767	-0.348032	0.221024	0.691441	-0.752281	-0.314719	0.279358	0.636444	-0.659703	-0.439773	0.0160991	0.369745
1742	NA	NA	NA	-0.166419	-0.121077	-0.0983076	-0.24416	-0.174095	-0.09202	-0.839469	-0.418023	0.178924	0.568797	-0.8594	-0.371634	0.173782	0.626068	-0.75236	-0.417623	0.105201	0.450698
1743	NA	NA	NA	0.129883	-0.193945	0.00512394	-0.236287	-0.239844	0.00262743	-0.912577	-0.511054	0.109088	0.477015	-0.74817	-0.277029	0.306629	0.714318	-0.377882	-0.0296434	0.276474	0.695244
1744	NA	NA	NA	-0.244274	-0.277107	-0.149972	-0.309369	-0.222985	-0.00802285	-0.969692	-0.564071	0.00525341	0.428328	-0.8594	-0.442446	0.149758	0.573555	-0.687475	-0.574514	-0.101858	0.440011
1745	NA	NA	NA	-0.267193	-0.00474501	0.0854846	-0.189162	-0.00384147	0.172381	-0.707789	-0.302238	0.29214	0.702609	-0.656754	-0.197585	0.361632	0.840207	-0.840806	-0.550517	0.00169055	0.368732
1746	NA	NA	NA	-0.127749	-0.262518	-0.223893	-0.177999	-0.327244	-0.240543	-1.00234	-0.570968	0.0393105	0.411925	-0.865534	-0.525921	0.0992312	0.419424	-0.623799	-0.380193	0.0447815	0.411859
1747	NA	NA	NA	0.0683543	-0.153947	-0.100388	-0.0242252	-0.306657	-0.254535	-0.857131	-0.458481	0.152516	0.566681	-0.812323	-0.388441	0.178402	0.574181	-0.531295	-0.199902	0.312233	0.597896
1748	NA	NA	NA	-0.160042	-0.143636	-0.139968	-0.107736	-0.0812383	0.127194	-0.797119	-0.446479	0.146899	0.565115	-0.793686	-0.423435	0.153671	0.521151	-0.967394	-0.408416	0.157495	0.478438
1749	NA	NA	NA	0.0950338	-0.018716	-0.0549662	0.140997	-0.0900069	-0.0943271	-0.747619	-0.324216	0.283507	0.683558	-0.782461	-0.344513	0.225175	0.621663	-0.408698	-0.215821	0.374706	0.639436
1750	NA	NA	NA	0.0723011	0.385401	0.574663	0.21302	0.523268	0.480248	-0.291822	0.111773	0.707887	0.988265	-0.136312	0.300174	0.825965	1.24835	-0.653686	-0.241542	0.357482	0.58514
1751	-1.52218	NA	NA	-0.0580436	-0.150328	-0.116151	-0.213621	-0.202415	0.012283	-0.912577	-0.432558	0.136764	0.551666	-0.925803	-0.398895	0.186589	0.625629	-0.683893	-0.469245	0.349472	0.64333
1752	-0.717303	NA	NA	-0.0364766	0.323085	0.272221	0.223476	0.159091	0.251044	-0.382933	0.0440555	0.597233	1.01226	-0.410952	-0.0211761	0.544452	0.913692	-0.486682	-0.224873	0.103535	0.436171
1753	-0.00142788	NA	NA	-0.0898433	0.246666	0.319563	0.0208019	0.202239	0.289382	-0.434132	-0.0301421	0.551948	0.863891	-0.355896	0.00961517	0.60442	0.994585	-0.567601	-0.395961	0.0574314	0.673322
1754	-0.556553	NA	NA	0.035916	-0.0789491	-0.0715782	0.045116	-0.189499	-0.0384844	-0.764989	-0.362663	0.205904	0.60887	-0.803007	-0.387307	0.232743	0.600521	-0.513088	-0.205762	0.239114	0.62592
1755	-0.254053	NA	NA	-0.109917	0.13721	0.25842	-0.109025	0.0427163	0.161722	-0.476692	-0.111733	0.392198	0.825489	-0.436497	-0.041744	0.538063	0.979485	-0.581131	-0.331083	0.0507632	0.397007
1756	0.579447	NA	NA	0.170052	0.230906	0.295303	0.143558	0.0108371	0.312826	-0.471936	-0.0311042	0.510439	0.926922	-0.432218	0.0298219	0.576143	0.923442	-0.394978	-0.174533	0.358059	0.953981
1757	-0.640928	NA	NA	0.0814586	-0.064496	-0.00796532	0.159085	-0.225013	0.0757276	-0.755922	-0.327547	0.192962	0.601934	-0.71508	-0.271604	0.2872	0.707516	-0.462847	-0.141931	0.303085	0.58134
1758	-1.98718	NA	NA	-0.211439	-0.0808488	-0.0608856	-0.280815	-0.0319292	-0.0769322	-0.763289	-0.380871	0.204516	0.599689	-0.730313	-0.353677	0.207384	0.630213	-0.605069	-0.439973	-0.0101061	0.290759
1759	-0.433553	NA	NA	-0.026272	0.38058	0.494147	-0.0373303	0.281842	0.463857	-0.304373	0.147365	0.680926	0.9355	-0.148796	0.232825	0.74974	1.14741	-0.386215	-0.254458	0.16539	0.477511
1760	-1.87205	NA	NA	-0.16163	-0.18936	-0.194575	-0.252822	-0.29946	-0.16232	-0.684287	-0.531165	0.0935288	0.522156	-0.877779	-0.475813	0.084908	0.608825	-0.592652	-0.371872	0.02048	0.228342
1761	-0.488053	NA	NA	0.148786	0.161733	0.259846	0.151613	0.166581	0.262787	-0.497616	-0.0790119	0.435705	0.801999	-0.44346	-0.0282019	0.554886	0.949829	-0.273512	-0.0364439	0.326644	0.609053
1762	-0.670553	NA	NA	-0.0988557	-0.012988	-0.00862046	-0.129417	-0.0262205	0.108702	-0.714752	-0.296848	0.274828	0.670843	-0.864513	-0.285782	0.32889	0.796746	-0.816745	-0.323476	0.182557	0.414721
1763	-1.65218	NA	NA	-0.309051	-0.128611	-0.125068	-0.329789	-0.328006	-0.246518	-0.793389	-0.420434	0.152516	0.561424	-0.808014	-0.409803	0.15275	0.574181	-0.867597	-0.545661	-0.162623	0.444675
1764	-0.351678	NA	NA	0.236455	0.0807865	0.0720669	0.153725	0.0984445	-0.0205326	-0.60131	-0.170253	0.357264	0.711683	-0.594247	-0.190319	0.346087	0.735339	-0.13549	-0.035688	0.453907	0.796017
1765	0.489572	NA	NA	0.252907	0.16432	0.17609	0.268528	0.0925885	0.212855	-0.497616	-0.145739	0.483396	0.909357	-0.521189	-0.177067	0.457945	0.876587	-0.278479	0.117943	0.360901	0.807735
1766	-0.299678	NA	NA	0.0442192	-0.0785876	-0.0253946	-0.120691	-0.253942	-0.0708324	-0.730229	-0.354642	0.19671	0.592799	-0.672966	-0.276348	0.240862	0.638551	-0.625764	-0.295392	0.317582	0.720649
1767	-0.720303	NA	NA	-0.0736564	0.0364042	-0.0427519	-0.0283907	-0.0623567	-0.0529686	-0.639511	-0.246224	0.327595	0.690909	-0.757225	-0.326856	0.233376	0.648196	-0.621969	-0.273129	0.0672911	0.641255
1768	-1.3698	NA	NA	-0.0978726	0.172928	0.167768	0.0268337	0.0959313	0.00249233	-0.49465	-0.103976	0.439429	0.853468	-0.54497	-0.140642	0.503022	0.880858	-0.763897	-0.496957	0.17891	0.436743
1769	-0.148178	NA	NA	0.118188	0.078981	0.175085	0.0647635	0.0745917	0.115714	-0.619094	-0.20121	0.366758	0.72154	-0.488866	-0.124179	0.470813	0.81462	-0.491019	-0.0342582	0.301934	0.564231
1770	-1.6053	NA	NA	-0.133259	-0.352168	-0.3041	-0.151919	-0.321094	-0.230531	-1.04613	-0.644578	-0.0881527	0.371835	-1.13653	-0.598357	0.0385731	0.402865	-0.615667	-0.451375	0.134936	0.349514
1771	-0.854553	NA	NA	0.0380926	-0.0338619	-0.140971	0.130253	-0.0651884	-0.167067	-0.701818	-0.338477	0.241609	0.662939	-0.801877	-0.441351	0.11123	0.530366	-0.528988	-0.0913897	0.20999	0.456018
1772	-0.841053	NA	NA	0.126004	0.247867	0.340107	0.268004	0.171373	0.353936	-0.469962	-0.0439663	0.541153	0.958395	-0.342339	0.0729122	0.610136	1.00538	-0.282166	-0.0745817	0.244553	0.643494
1773	0.628572	NA	NA	0.339637	0.15295	0.211618	0.338538	0.112341	0.148288	-0.599758	-0.125426	0.415241	0.883064	-0.485715	-0.0580126	0.490762	0.858189	-0.0990486	0.0926574	0.521428	0.819203
1774	0.632322	NA	NA	0.363271	0.205319	0.165988	0.545782	0.0765194	0.08363	-0.503985	-0.0790119	0.506662	0.91021	-0.547719	-0.11072	0.444568	0.844369	-0.227502	0.271266	0.554831	0.992827
1775	-0.213928	NA	NA	0.017499	-0.116243	-0.0923304	0.0721132	-0.103646	-0.0128023	-0.794484	-0.387009	0.136198	0.580554	-0.772915	-0.356094	0.164969	0.603692	-0.456786	-0.297886	0.231866	0.420695
1776	-0.684053	NA	NA	0.218314	-0.0313518	-0.0404423	0.0997581	-0.116534	-0.106217	-0.736284	-0.304699	0.227007	0.673115	-0.72567	-0.32453	0.242314	0.654596	-0.381247	-0.0957635	0.559978	0.917787
1777	-0.129928	NA	NA	0.147069	0.0522919	0.00693689	0.120903	0.0623145	0.00441692	-0.672686	-0.216456	0.352291	0.734685	-0.678258	-0.267226	0.282625	0.69043	-0.368798	0.0215902	0.358377	0.621997
1778	-0.260553	NA	NA	0.205181	0.266905	0.192545	0.334499	0.143293	0.120518	-0.438784	-0.000723116	0.562409	0.95853	-0.500861	-0.101726	0.493765	0.855513	-0.332227	-0.109796	0.48515	0.925245
1779	-0.0886779	NA	NA	0.114465	0.381878	0.384916	0.130842	0.301884	0.284422	-0.197564	0.0691889	0.570527	1.31046	-0.308165	0.135161	0.664022	0.875536	-0.295648	-0.0318053	0.324241	0.507434
1780	0.787072	NA	NA	0.141408	0.19997	0.10148	0.197541	0.0738323	0.157125	-0.482443	-0.0780358	0.489125	0.86072	-0.66068	-0.196277	0.400355	0.801427	-0.414249	-0.0148901	0.430645	0.656475
1781	-0.107303	NA	NA	-0.0152434	0.0863228	0.116665	-0.0506322	0.154638	0.186312	-0.608666	-0.17465	0.376623	0.780407	-0.59302	-0.141284	0.383733	0.796746	-0.552284	-0.170488	0.187914	0.35778
1782	-0.400178	NA	NA	0.227429	0.0207027	0.14869	0.304891	-0.0325937	0.010241	-0.687719	-0.299206	0.334945	0.707142	-0.610056	-0.0140404	0.386896	0.907503	-0.25995	0.00241777	0.434952	0.674088
1783	-0.362803	NA	NA	0.22066	-0.00660442	0.0120956	0.309359	0.0203979	-0.0524422	-0.732469	-0.289287	0.297397	0.675576	-0.681974	-0.259916	0.294822	0.714006	-0.350295	0.0297978	0.422789	0.630052
1784	-1.2648	NA	NA	-0.0552599	-0.105722	-0.18078	-0.116708	-0.200533	-0.156472	-0.794484	-0.385392	0.186483	0.590959	-0.853924	-0.433068	0.0879441	0.534641	-0.832591	-0.239861	0.156687	0.643789
1785	-1.3888	NA	NA	-0.122214	-0.0786443	-0.191042	-0.112905	-0.227976	-0.34331	-0.718341	-0.36588	0.196687	0.572894	-0.835759	-0.407484	0.0563336	0.521151	-0.712876	-0.438246	0.162107	0.517945
1786	-0.511178	NA	NA	0.236359	0.00192793	-0.067328	0.117685	-0.0786228	-0.118547	-0.733056	-0.296128	0.327607	0.728421	-0.752281	-0.350187	0.234496	0.647232	-0.398151	0.00520171	0.47194	0.808545
1787	-0.615053	NA	NA	-0.114333	-0.218945	-0.114662	-0.191333	-0.238004	-0.0513457	-0.877841	-0.500508	0.0770556	0.473618	-0.808014	-0.385583	0.178703	0.595276	-0.474681	-0.33522	0.0791545	0.396086
1788	-0.258553	NA	NA	0.0651005	-0.0774789	-0.137186	-0.0317285	-0.143486	-0.044519	-0.783494	-0.356997	0.197931	0.608141	-0.804643	-0.402369	0.138481	0.571715	-0.443037	-0.109492	0.163129	0.647518
1789	-0.752678	NA	NA	-0.123362	-0.175064	-0.194831	0.0763479	-0.23702	-0.243901	-0.883678	-0.442309	0.142899	0.507706	-0.850223	-0.421613	0.0840839	0.521151	-0.724127	-0.388952	0.108194	0.36476
1790	0.358947	NA	NA	0.186282	0.05536	-0.00469699	0.274998	0.0222416	-0.0243537	-0.615984	-0.237398	0.334945	0.749504	-0.605113	-0.241126	0.236517	0.608825	-0.410462	0.0115094	0.447956	0.576478
1791	0.620447	NA	NA	0.173867	0.317099	0.440919	0.20116	0.257037	0.398307	-0.366399	0.056598	0.600421	0.98684	-0.197585	0.214062	0.698251	1.07135	-0.272849	-0.0158639	0.30454	0.686571
1792	-0.0324279	NA	NA	0.242306	0.158014	0.207099	0.349491	0.15299	0.171004	-0.476983	-0.126148	0.434583	0.866855	-0.511508	-0.0581782	0.459245	0.98659	-0.432523	0.0206688	0.505275	0.863674
1793	0.280822	NA	NA	0.340694	-0.137887	-0.229702	0.295905	-0.168281	-0.185538	-0.794333	-0.398904	0.132173	0.50361	-0.805187	-0.548189	0.0583142	0.42824	-0.143554	0.146732	0.511092	0.844408
1794	1.04382	NA	NA	0.460844	0.268694	0.333909	0.316241	0.197663	0.289765	-0.367206	-0.000327493	0.572523	0.932427	-0.44701	0.0349138	0.704431	1.20471	-0.0381008	0.194135	0.664917	0.942282
1795	0.494947	NA	NA	0.224943	-0.0315903	-0.0911752	0.0975057	-0.188066	0.00734248	-0.793443	-0.329895	0.256909	0.646734	-0.795068	-0.359197	0.176322	0.58745	-0.291795	-0.0577592	0.520385	0.866921
1796	0.371822	NA	NA	0.087241	0.167055	0.136925	0.283983	0.215919	0.209439	-0.51393	-0.103211	0.463666	0.863891	-0.497794	-0.156726	0.402865	0.823482	-0.497116	-0.199923	0.332687	0.716091
1797	0.214447	NA	NA	-0.106561	-0.0414958	0.0415425	-0.220435	-0.106647	0.157619	-0.717811	-0.334356	0.254496	0.634592	-0.605462	-0.296632	0.327354	0.809993	-0.61098	-0.371428	0.0584212	0.500818
1798	0.528947	NA	NA	0.0787613	0.149486	0.284566	0.234899	0.118316	0.356005	-0.513832	-0.125913	0.431232	0.859758	-0.450963	0.00734878	0.5409	1.00304	-0.56229	-0.0608009	0.269521	0.524746
1799	-0.940428	NA	NA	-0.362037	-0.418096	-0.70509	-0.321161	-0.460475	-0.389314	-1.02892	-0.686376	-0.154077	0.240217	-1.39466	-1.16028	-0.348143	0.127944	-0.801686	-0.569778	-0.1623	0.00865891
1800	-0.146678	NA	NA	-0.0391979	0.0624615	-0.0193407	0.160056	0.000410589	-0.0134944	-0.563957	-0.184235	0.326999	0.704743	-0.755711	-0.296632	0.238869	0.601927	-0.45417	-0.266732	0.197032	0.521416
1801	0.915072	NA	NA	0.303956	0.342594	0.399022	0.558782	0.239432	0.348212	-0.362961	0.0717933	0.607522	1.02488	-0.278642	0.1213	0.67082	1.06192	-0.365153	0.0376116	0.604339	0.92117
1802	0.865572	NA	NA	0.412376	0.300289	0.376302	0.345138	0.348275	0.408125	-0.372763	0.0358139	0.548924	0.95853	-0.336375	0.191836	0.645979	0.970295	-0.0244292	0.177833	0.610296	0.845258
1803	0.0600721	NA	NA	0.185932	-0.0987219	-0.0554781	0.0892984	-0.168514	-0.0360602	-0.778849	-0.362577	0.148011	0.521872	-0.60672	-0.282045	0.173848	0.5633	-0.281418	-0.0184659	0.327904	0.816367
1804	-0.00217788	NA	NA	0.221464	-0.171456	-0.28464	-0.0553498	-0.172545	-0.463663	-0.819424	-0.453845	0.0993907	0.478547	-0.907864	-0.513178	-0.00559508	0.294175	-0.423602	-0.0678554	0.52902	0.724426
1805	-0.161928	NA	NA	0.0827828	-0.316386	-0.372479	-0.092841	-0.221603	-0.411376	-0.842055	-0.59334	-0.076212	0.347962	-1.05353	-0.548189	-0.147024	0.345756	-0.479183	-0.203628	0.345087	0.611541
1806	-0.175053	NA	NA	0.130207	-0.0294199	-0.326303	0.274415	-0.159803	-0.444804	-0.592205	-0.289172	0.167767	0.65863	-0.932564	-0.673103	-0.0842834	0.452223	-0.612628	-0.0398108	0.424851	0.587819
1807	-0.269553	NA	NA	0.077387	0.285319	0.120539	0.365588	0.157582	0.041875	-0.292052	-0.0169063	0.572159	0.932555	-0.448505	-0.0414835	0.273863	0.656599	-0.332095	-0.112265	0.246438	0.696147
1808	-0.294553	NA	NA	0.160139	-0.10146	-0.213942	0.251488	-0.174841	-0.255101	-0.701818	-0.442569	0.152917	0.607888	-0.835759	-0.412436	0.017343	0.314869	-0.350194	-0.168625	0.508102	0.745908
1809	-1.29393	NA	NA	-0.535667	-0.317215	-0.47149	-0.405327	-0.408692	-0.489801	-0.99413	-0.57676	-0.0417807	0.307368	-1.08417	-0.730701	-0.240045	0.198483	-1.05698	-0.77519	-0.282022	-0.0745873
1810	-0.863928	NA	NA	-0.257152	-0.156445	-0.367204	-0.260053	-0.26038	-0.330416	-0.82537	-0.428476	0.152516	0.472666	-1.28442	-0.672163	-0.0178546	0.361632	-0.857824	-0.523446	0.0125603	0.414748
1811	-0.903053	NA	NA	-0.298862	-0.26187	-0.268964	-0.676432	-0.372434	-0.330171	-0.884519	-0.541231	-0.0100611	0.430117	-0.907864	-0.610056	0.00909085	0.432579	-0.967348	-0.544655	-0.0128531	0.239478
1812	-1.31143	NA	NA	-0.370637	-0.230238	-0.300571	-0.431302	-0.306879	-0.38852	-0.883678	-0.539707	0.0227596	0.358973	-0.871443	-0.595675	-0.0290656	0.347795	-0.934982	-0.565012	-0.179042	0.135056
1813	-1.12455	NA	NA	-0.708731	-0.277582	-0.26455	-0.887776	-0.254056	-0.066985	-0.912577	-0.569314	0.0227596	0.408509	-0.851903	-0.450963	0.0557017	0.382351	-1.15755	-1.01062	-0.533887	-0.151447
1814	-0.812678	NA	NA	-0.303708	-0.31153	-0.56677	-0.613824	-0.303434	-0.254659	-0.933072	-0.566548	-0.0476827	0.222554	-1.36275	-1.0673	-0.123003	0.169436	-0.939943	-0.507429	0.00215304	0.376276
1815	-0.0255529	NA	NA	-0.404167	-0.317927	-0.224481	-0.765081	-0.295193	-0.230421	-0.909085	-0.614033	-0.0967191	0.376649	-0.938363	-0.487044	0.0842598	0.508742	-1.02037	-0.582179	-0.236646	0.176549
1816	-1.12305	NA	NA	-0.374702	-0.402425	-0.438986	-0.589528	-0.385367	-0.30286	-1.00387	-0.672074	-0.170043	0.236584	-1.28754	-0.62088	-0.107443	0.189484	-0.841241	-0.515043	-0.183349	0.108566
1817	-0.529928	NA	NA	-0.321206	-0.0154052	0.0425392	-0.301938	-0.171003	0.0567773	-0.726999	-0.264491	0.258302	0.601594	-0.814722	-0.241424	0.340407	0.735385	-0.779139	-0.552673	-0.0886456	0.149466
1818	-0.350803	NA	NA	-0.550461	0.0654077	-0.0208554	-0.60324	-0.0353441	-0.109861	-0.54134	-0.198428	0.315474	0.730305	-0.656671	-0.238897	0.222078	0.626068	-1.01477	-0.705803	-0.376566	-0.0744248
1819	-0.507178	NA	NA	-0.687743	0.0848728	0.157444	-0.627662	0.0671696	0.13793	-0.590296	-0.194601	0.357231	0.72321	-0.484264	-0.0839943	0.376434	0.75033	-1.16827	-0.843364	-0.460911	-0.277184
1820	-0.427553	NA	NA	-0.207038	-0.214768	-0.199608	-0.225297	-0.267319	-0.156219	-0.897804	-0.500508	0.0785133	0.442648	-0.813838	-0.430545	0.0901257	0.398745	-0.628334	-0.366127	-0.025546	0.0791712
1821	-0.0783029	NA	NA	-0.176871	-0.0951095	-0.0611425	-0.122039	-0.174134	-0.0581332	-0.769614	-0.355137	0.187792	0.586572	-0.783907	-0.348788	0.226189	0.580244	-0.505089	-0.374096	-0.0141783	0.22254
1822	0.692947	NA	NA	0.496216	0.541853	0.534457	0.485223	0.514287	0.592724	-0.0214591	0.287859	0.851252	1.16646	-0.116675	0.247377	0.774043	1.25139	0.097989	0.388003	0.660832	0.786032
1823	-0.711053	NA	NA	-0.465092	-0.0790212	-0.113893	-0.467476	-0.174449	-0.00565506	-0.793443	-0.35319	0.19381	0.605054	-0.808606	-0.3821	0.173525	0.538063	-0.885357	-0.595257	-0.311696	-0.0902515
1824	0.0596971	NA	NA	-0.0969956	0.107052	0.0668926	-0.113791	0.0537258	0.176291	-0.614033	-0.149355	0.391051	0.775666	-0.586702	-0.232979	0.379125	0.737272	-0.462794	-0.23561	0.0840484	0.152036
1825	0.558572	NA	NA	0.301965	0.262599	0.275556	0.256451	0.21715	0.195465	-0.426612	0.0257151	0.483482	0.883064	-0.412436	-0.049724	0.537309	0.905384	-0.0720686	0.156875	0.506054	0.656192
1826	0.0619471	NA	NA	-0.124055	0.215917	0.245212	-0.114361	0.197638	0.189584	-0.401502	0.00861577	0.456681	0.870211	-0.423408	-0.00759218	0.501834	0.891062	-0.439049	-0.27296	-0.0329058	0.346773
1827	1.21357	NA	NA	0.575951	0.40107	0.315509	0.607316	0.465234	0.502753	-0.22069	0.174861	0.67439	1.00119	-0.327648	0.0111128	0.605312	1.13756	0.253408	0.43349	0.773954	0.863788
1828	0.127697	NA	NA	-0.128039	0.0177695	0.00379283	-0.138791	-0.221888	-0.0154475	-0.642548	-0.269481	0.335053	0.660661	-0.611698	-0.271604	0.270866	0.623429	-0.449718	-0.318882	0.0227855	0.164448
1829	-0.243178	NA	NA	-0.14198	-0.287691	-0.245185	-0.126031	-0.397882	-0.401623	-1.00457	-0.55062	-0.0436443	0.345282	-0.893189	-0.49556	0.0311821	0.273863	-0.475679	-0.23119	-0.0400564	0.177191
1830	0.0821971	NA	NA	-0.107329	-0.224794	-0.200138	0.0207379	-0.146939	-0.821141	-0.701141	-0.411385	0.0349625	0.309264	-0.850223	-0.461796	0.0184881	0.240814	-0.408666	-0.322582	0.0532226	0.279671
1831	0.529447	NA	NA	-0.0319124	0.269101	0.18836	0.0468977	0.124742	-0.0333983	-0.336992	0.0108904	0.541153	0.909357	-0.515882	-0.073555	0.522266	0.962318	-0.389232	-0.152638	0.0846596	0.197665
1832	-0.371178	NA	NA	-0.326604	-0.436327	-0.355191	-0.359083	-0.59449	-0.252688	-1.08666	-0.651227	-0.260062	0.167825	-0.96853	-0.637631	-0.139227	0.594469	-0.689919	-0.414607	-0.19476	-0.0874203
1833	-0.365178	NA	NA	-0.374092	-0.345993	-0.197589	-0.385693	-0.463181	-0.150107	-1.01298	-0.561494	-0.106401	0.348543	-0.798632	-0.442446	0.0708238	0.449242	-0.678887	-0.435067	-0.282658	-0.117916
1834	0.239072	NA	NA	0.14796	0.280943	0.223258	0.138808	0.207049	0.239571	-0.202448	0.0461929	0.494378	0.910046	-0.340052	-0.118446	0.466584	0.877958	-0.142168	0.0635165	0.234584	0.405968
1835	0.448947	NA	NA	0.428191	0.445532	0.392066	0.497023	0.396444	0.3284	-0.0984065	0.204729	0.708364	1.02488	-0.288481	0.168084	0.679828	1.06938	0.130422	0.297651	0.619501	0.680361
1836	-0.567303	NA	NA	-0.532008	-0.0422625	-0.0511706	-0.578405	-0.563634	0.118292	-0.804324	-0.377971	0.295448	0.525831	-0.890903	-0.237365	0.331655	0.799864	-0.793814	-0.627342	-0.442727	-0.243359
1837	-0.457053	NA	NA	-0.223761	-0.161488	-0.151215	-0.256728	-0.316948	-0.627021	-0.6352	-0.442309	0.0600234	0.461703	-0.772382	-0.394841	0.161924	0.396479	-0.47314	-0.369445	-0.0937327	0.0348921
1838	-1.15218	NA	NA	-0.884763	-0.262883	-0.144468	-0.882623	-0.398435	-0.071806	-0.791767	-0.543867	-0.0424858	0.343044	-0.694567	-0.354925	0.0335004	0.521316	-1.2212	-1.0191	-0.738891	-0.570515
1839	-0.111053	NA	NA	-0.147481	-0.472558	-0.496172	-0.147689	-0.695069	-0.567172	-1.25824	-0.743855	-0.144369	0.26963	-1.15794	-0.778171	-0.150482	0.15514	-0.425425	-0.233173	-0.0295225	0.114192
1840	-0.373053	NA	NA	-0.397172	-0.585324	-0.466162	-0.387459	-0.612732	-0.417525	-1.16681	-0.809123	-0.254248	0.140509	-1.15858	-0.735773	-0.146202	0.231803	-0.601115	-0.48584	-0.332132	-0.106215
1841	-1.10655	NA	NA	-0.877625	-0.502509	-0.550291	-0.876833	-0.614025	-0.552321	-0.897804	-0.717882	-0.279204	-0.0192465	-1.70528	-0.925803	-0.253999	0.508742	-1.12625	-1.004	-0.741176	-0.611902
1842	0.0466971	NA	NA	-0.084175	0.0493728	0.0415115	-0.0972388	0.0802629	0.061322	-0.64519	-0.203084	0.313554	0.734604	-0.625178	-0.196112	0.299118	0.724626	-0.289197	-0.211482	0.054186	0.128363
1843	0.320822	NA	NA	0.263651	0.181855	0.129205	0.265532	0.14806	-0.027568	-0.433158	-0.0212883	0.381785	0.905953	-0.48799	-0.154604	0.478805	0.677178	-0.0279005	0.1694	0.384813	0.471368
1844	0.0211971	NA	NA	0.20959	0.0164698	-0.0773274	0.156799	0.0120999	-0.131048	-0.766033	-0.244744	0.299084	0.64546	-0.732217	-0.372186	0.197155	0.596446	-0.0821293	0.0955459	0.346826	0.508103
1845	-0.399178	NA	NA	-0.278603	-0.254865	-0.323293	-0.287234	-0.391309	-0.374353	-1.00263	-0.578384	0.0438627	0.484493	-1.05353	-0.471669	-0.0600684	0.177214	-0.511988	-0.391684	-0.181569	-0.00188668
1846	0.330197	NA	NA	0.475314	0.188315	0.123831	0.483001	0.182491	0.0295488	-0.346634	0.0104657	0.408047	0.881913	-0.488866	-0.151592	0.398745	0.721399	0.113195	0.396613	0.597923	0.745672
1847	0.102072	NA	NA	-0.0174769	-0.182184	-0.203468	0.0147838	-0.242551	-0.172652	-0.725586	-0.44054	0.0841415	0.443291	-0.80504	-0.391412	0.0514884	0.350464	-0.257161	-0.152878	0.110883	0.197481
1848	0.0566971	NA	NA	-0.0358698	0.266378	0.438189	-0.0121024	0.218409	0.37495	-0.249026	0.00328778	0.49489	0.833239	-0.212297	0.205152	0.740151	0.92891	-0.315609	-0.12483	0.0556524	0.242393
1849	-0.117303	NA	NA	-0.0230707	0.18898	0.111886	0.0358595	0.0949153	0.0989676	-0.422312	-0.0706234	0.427136	0.70648	-0.672966	-0.123767	0.372764	0.747337	-0.221659	-0.124056	0.04727	0.236618
1850	-0.274553	-0.842526	NA	-0.265581	-0.0945179	0.121964	-0.253151	-0.154628	-0.161166	-0.763289	-0.330508	0.164433	0.578703	-0.681296	-0.225976	0.507738	1.00403	-0.516342	-0.387121	-0.160856	0.072951
1851	-0.241553	0.019899	NA	-0.150796	-0.347088	-0.37784	-0.167372	-0.428644	-0.36182	-0.977831	-0.575001	-0.0971407	0.319011	-1.07004	-0.619679	-0.0781542	0.314153	-0.329748	-0.244324	-0.0489135	0.0925311
1852	0.0556971	0.043774	NA	-0.0176502	-0.180331	-0.15349	-0.00772319	-0.267207	-0.298979	-0.845551	-0.432233	0.134335	0.404929	-0.869404	-0.388441	0.103396	0.246429	-0.16312	-0.109084	0.0775296	0.135709
1853	-0.128678	0.206274	NA	-0.220106	-0.0898548	-0.148804	-0.175543	-0.155321	-0.120131	-0.791767	-0.378335	0.210645	0.590959	-0.673103	-0.411541	0.10157	0.408799	-0.460356	-0.334256	-0.0956674	0.087581
1854	-0.352928	-0.083476	NA	-0.283703	-0.2734	-0.0530324	-0.257099	-0.253917	-0.0190921	-0.909085	-0.533576	0.00357162	0.348911	-1.0733	-0.369391	0.400016	0.561068	-0.489261	-0.418582	-0.153723	-0.0776506
1855	0.774447	0.401399	NA	0.901555	0.646887	0.302386	0.929734	0.423064	0.138931	-0.0840883	0.359717	0.932555	1.05767	-0.401073	0.0996363	0.616741	0.770358	0.645843	0.838923	1.00838	1.08447
1856	-0.201803	-0.291851	NA	0.0609796	-0.195495	-0.214202	0.0447532	-0.262853	-0.223287	-0.819424	-0.460751	0.0602271	0.437809	-0.793686	-0.48799	0.121792	0.230092	-0.185392	-0.00913606	0.169382	0.251515
1857	-0.381678	-0.358476	NA	0.00226901	-0.0534829	-0.146217	-0.0177457	-0.150525	-0.0706863	-0.590296	-0.275685	0.159265	0.565418	-0.835997	-0.394933	0.113821	0.528169	-0.183987	-0.0873345	0.071175	0.217801
1858	0.163822	0.108274	NA	0.406333	-0.198044	-0.0880456	0.379372	-0.205372	-0.13664	-0.736064	-0.476616	0.0672005	0.417136	-0.783884	-0.327094	0.204777	0.521151	0.10368	0.317642	0.519663	0.682762
1859	0.406697	0.582024	NA	0.585388	0.390571	0.48001	0.585237	0.348146	0.392623	-0.150992	0.0349721	0.816648	0.899347	-0.22814	0.176877	0.791555	1.21292	0.265127	0.52757	0.683448	0.852571
1860	-0.113553	-0.048601	NA	-0.0479909	0.0100078	-0.00583089	-0.0668615	-0.120079	-0.0578162	-0.649099	-0.24648	0.280197	0.606421	-0.729018	-0.276348	0.270866	0.653934	-0.252046	-0.138395	0.0261619	0.174476
1861	-0.762053	-0.537226	NA	-0.528428	-0.144882	-0.08977	-0.538611	-0.192916	-0.112463	-0.7682	-0.356051	0.0840454	0.388005	-0.884928	-0.369391	0.17324	0.654493	-0.698383	-0.579894	-0.451449	-0.38422
1862	-0.660553	-0.040226	NA	-0.715575	-0.154481	-0.183289	-0.662281	-0.209545	-0.485202	-0.769614	-0.412048	0.0931242	0.565418	-1.64508	-0.486905	0.391279	0.508742	-1.00833	-0.829338	-0.575062	-0.485183
1863	0.224197	0.638274	NA	0.248602	0.0636035	0.0903071	0.269411	0.141354	0.195923	-0.830167	-0.170573	0.390181	0.708364	-0.670055	-0.140601	0.425667	0.735339	0.0750896	0.116233	0.371589	0.492427
1864	0.0126971	0.156399	NA	0.122615	0.133292	0.0968561	0.127689	0.0562694	0.0293868	-0.420939	-0.111244	0.348799	0.714491	-0.519309	-0.226706	0.360421	0.840207	-0.0850854	0.0524476	0.214672	0.374551
1865	-0.447553	-0.426226	NA	-0.365384	-0.345282	-0.341127	-0.384401	-0.222715	-0.236086	-1.01208	-0.628856	-0.068284	0.193734	-1.0673	-0.639831	0.0768706	0.207384	-0.571018	-0.441659	-0.300998	-0.157909
1866	0.0951971	0.413024	NA	0.136675	-0.113164	-0.0603451	0.113504	-0.0308903	-0.00170304	-0.742127	-0.382933	0.128735	0.465336	-0.701242	-0.300123	0.173848	0.645624	-0.134114	-0.00363177	0.261598	0.366729
1867	0.163322	-0.108476	NA	0.224076	-0.204351	-0.172253	0.137453	-0.430374	-0.0376385	-0.793389	-0.442309	0.0588214	0.538901	-0.640061	-0.388441	-0.0555981	0.473578	-0.0161593	0.104682	0.362803	0.423198
1868	0.288697	0.065649	NA	0.382795	0.25523	0.127221	0.409518	0.235911	0.0832878	-0.394923	0.0216808	0.474891	0.715226	-0.522223	-0.126901	0.379903	0.746978	0.149052	0.319933	0.48529	0.609873
1869	0.237697	0.422774	NA	0.384513	-0.00572142	0.0813787	0.407326	0.0285645	0.0531566	-0.531281	-0.220727	0.192757	0.519573	-0.719479	-0.154604	0.346611	0.685983	0.174511	0.32007	0.452936	0.616373
1870	-0.0140529	0.056274	NA	0.121355	0.298807	0.123082	0.165459	0.33071	-0.0105444	-0.277368	0.0456569	0.510389	1.02061	-0.541414	-0.124352	0.415972	0.714006	-0.0712935	0.0140137	0.210806	0.294457
1871	-0.471053	-0.252351	NA	-0.307401	-0.0591217	-0.0352688	-0.285688	-0.0984231	-0.0504971	-0.701141	-0.277368	0.175647	0.557943	-0.835759	-0.352865	0.285947	0.650461	-0.481363	-0.410777	-0.20272	-0.128584
1872	-0.301303	0.080149	NA	-0.0169842	-0.150798	-0.118285	-0.063483	-0.145813	-0.088749	-0.791767	-0.409162	0.0758099	0.524247	-0.793686	-0.361596	0.180594	0.52181	-0.260237	-0.132804	0.108104	0.184818
1873	-0.201553	0.087524	NA	-0.0422875	0.0876299	-0.0349971	-0.0288326	0.143198	-0.084497	-0.50107	-0.146905	0.321992	0.827494	-0.743768	-0.271337	0.294975	0.539388	-0.250952	-0.0917004	0.0545948	0.125457
1874	0.521572	0.264274	NA	0.547889	0.117569	0.201342	0.539842	0.0534047	0.194132	-0.436147	-0.059691	0.32965	0.654403	-0.486905	-0.0514251	0.507738	0.809911	0.243723	0.477344	0.645216	0.766013
1875	-0.224678	-0.565226	NA	-0.135128	-0.129491	-0.209605	-0.136386	-0.0712847	-0.0471932	-0.82782	-0.382933	0.134335	0.505284	-0.680436	-0.478114	0.084908	0.336073	-0.271284	-0.198728	-0.0795871	0.0397753
1876	-0.283678	-0.353726	NA	-0.137819	-0.113587	-0.117843	-0.131596	-0.190922	-0.236705	-0.729301	-0.341553	0.105804	0.541669	-0.772382	-0.418302	0.18148	0.560246	-0.37308	-0.179197	-0.0730034	0.00502114
1877	-0.0545529	-0.293726	NA	0.172716	-0.099534	-0.410961	0.175189	-0.149189	-0.48343	-0.72192	-0.333997	0.192073	0.444879	-1.19571	-0.613599	-0.119916	0.257	-0.0347697	0.071929	0.250167	0.424381
1878	0.902572	0.990524	NA	0.850802	0.287208	0.361757	0.892697	0.312825	0.334016	-0.286617	-0.00662639	0.548463	0.995061	-0.423766	0.155521	0.580955	1.08374	0.594198	0.72002	0.941136	1.13938
1879	0.216072	0.110399	NA	0.476919	0.26141	0.0728218	0.511886	0.223621	0.109737	-0.237453	0.105311	0.447889	0.868974	-0.491235	-0.348788	0.415514	0.731214	0.181136	0.382562	0.581207	0.716298
1880	-0.323678	-0.034601	-0.0191202	-0.00930217	-0.0877349	-0.0158427	-0.0449178	-0.0170287	-0.0726793	-0.701141	-0.365841	0.186351	0.532152	-0.652556	-0.275469	0.237472	0.601988	-0.277034	-0.0775557	0.0938226	0.136965
1881	0.181572	-0.459851	-0.349495	0.363975	-0.00791218	-0.0793613	0.368259	-0.0855641	-0.304146	-0.543643	-0.275309	0.309539	0.680398	-0.604921	-0.310418	0.169871	0.473578	0.0712194	0.324772	0.448167	0.573607
1882	0.348822	0.500149	0.34663	0.546082	0.256125	0.55289	0.515466	0.292855	0.521729	-0.249026	0.0675984	0.456384	0.957211	-0.0180384	0.296204	0.76382	1.05972	0.349269	0.454901	0.650291	0.701087
1883	-0.653678	-0.592601	-0.676995	-0.535234	-0.378619	-0.2514	-0.555292	-0.421736	-0.229559	-1.00079	-0.603471	-0.135142	0.258627	-1.15858	-0.501353	0.0778407	0.528585	-0.767974	-0.632191	-0.441829	-0.303527
1884	-0.224553	0.020149	-0.0711202	-0.0799363	0.00129827	-0.0385776	-0.0876064	-0.133421	-0.104135	-0.610215	-0.276231	0.239465	0.592279	-0.663524	-0.35093	0.285191	0.670368	-0.32564	-0.18233	0.0398231	0.0980925
1885	-0.285428	-0.320351	-0.281245	-0.113999	-0.122794	-0.0675407	-0.108887	-0.182737	-0.0416946	-0.804324	-0.378112	0.134335	0.510763	-0.870702	-0.369391	0.264819	0.635121	-0.32833	-0.19265	-0.0243598	0.0538961
1886	-0.226303	-0.189101	-0.141245	-0.00485505	-0.180473	-0.13248	-0.000905503	-0.159434	-0.115594	-0.905033	-0.432355	0.0811036	0.524247	-0.795068	-0.378657	0.132473	0.508742	-0.237095	-0.084497	0.0970987	0.269442
1887	-0.122553	0.046899	0.00175481	-0.150411	-0.119167	-0.0637591	-0.162006	-0.126392	-0.0186417	-0.804324	-0.398855	0.150349	0.558787	-0.871443	-0.352137	0.263766	0.662255	-0.407241	-0.261205	-0.0397499	0.0500235
1888	-0.328928	-0.484101	-0.49312	-0.297128	-0.147442	-1.0527	-0.284388	-0.153786	-0.378287	-0.805953	-0.419542	0.140422	0.482885	-2.18868	-2.18868	-0.232055	0.407995	-0.554719	-0.401941	-0.195259	-0.0787167
1889	0.416572	0.171649	0.288255	0.257395	-0.0196724	-0.032042	0.242758	-0.058613	-0.0995004	-0.696216	-0.30394	0.250038	0.64546	-0.752281	-0.362949	0.272494	0.681294	-0.0409497	0.182271	0.348178	0.49388
1890	-0.374053	0.186524	0.0723798	-0.282085	-0.184273	-0.0958442	-0.278712	-0.0852071	-0.14415	-0.810002	-0.397058	0.0645395	0.494076	-0.765264	-0.356693	0.161526	0.61114	-0.421882	-0.392375	-0.225194	-0.0942393
1891	-0.109678	-0.175226	-0.104745	-0.116226	-0.100475	-0.0970977	-0.111971	-0.0892293	-0.0993252	-0.804327	-0.376335	0.193734	0.572292	-0.814785	-0.327648	0.151525	0.637841	-0.326553	-0.207142	-0.0255828	0.0369781
1892	-0.258178	-0.128226	-0.161745	-0.344102	-0.106717	-0.0411147	-0.340917	-0.202836	-0.165698	-0.794484	-0.351966	0.158961	0.591173	-0.783907	-0.35945	0.257	0.649421	-0.50851	-0.413376	-0.260546	-0.192149
1893	-0.451428	-0.743726	-0.72412	-0.669083	0.0559479	0.0320071	-0.62608	0.0786628	0.0221598	-0.604698	-0.251211	0.390181	0.544687	-0.689898	-0.17447	0.228962	0.600248	-0.927791	-0.772902	-0.573947	-0.402579
1894	0.378572	0.471899	0.371755	0.224036	0.234206	0.255881	0.245318	0.294528	0.317964	-0.406507	-0.0150957	0.495177	0.929988	-0.594247	-0.0158471	0.542839	0.897711	-0.0135063	0.176264	0.296177	0.389465
1895	-0.183303	-0.178851	-0.23437	-0.188718	0.0386254	0.0765468	-0.155317	0.0727999	0.071896	-0.672947	-0.186068	0.297723	0.685751	-0.681296	-0.177589	0.336073	0.73248	-0.46248	-0.281751	-0.072312	0.0256597
1896	-0.0629279	0.121899	0.11913	-0.073955	-0.0627982	-0.0476275	-0.097166	-0.0712236	-0.0900674	-0.753435	-0.342031	0.224026	0.586191	-0.782727	-0.335266	0.257	0.650461	-0.236286	-0.18447	-0.00349923	0.177018
1897	-0.0360529	0.00264904	-0.0422452	-0.105751	0.205911	0.147167	-0.0908177	0.224373	0.0761658	-0.463576	-0.0696114	0.452895	0.866855	-0.547719	-0.155903	0.439085	0.884575	-0.323856	-0.209027	-0.0033281	0.0934329
1898	-0.0289279	-0.041726	-0.0142452	-0.181786	0.0981005	0.0348585	-0.171211	0.0247471	-0.00141078	-0.55356	-0.157797	0.390603	0.71649	-0.729811	-0.229539	0.31848	0.751317	-0.441841	-0.324336	-0.0913413	0.0648095
1899	0.289197	0.238399	0.17863	0.323973	0.180179	0.230412	0.330904	0.186573	0.199327	-0.525043	-0.0832789	0.42878	0.793871	-0.47938	-0.0649968	0.504261	0.964635	0.106118	0.238247	0.390823	0.637484
1900	0.384447	0.231524	0.25863	0.269863	0.202269	0.227713	0.27724	0.225237	0.175336	-0.461003	-0.0673099	0.516928	0.78994	-0.42887	-0.0341316	0.566092	0.787906	0.0167854	0.188947	0.366401	0.472429
1901	0.762572	0.759524	0.778505	0.68229	0.137736	0.128979	0.673864	0.151163	0.107384	-0.550474	-0.103074	0.402172	0.816933	-0.595012	-0.109619	0.409081	0.795438	0.50742	0.617393	0.719465	0.939097
1902	0.299322	0.271899	0.27063	0.287943	-0.165494	-0.0289304	0.256258	-0.0462445	0.146268	-0.837226	-0.435226	0.119685	0.487895	-0.835759	-0.300123	0.260146	0.650908	0.0714986	0.182874	0.41105	0.52003
1903	0.163697	0.169649	0.21113	0.117656	0.0506505	0.165442	0.130954	0.0488115	0.156769	-0.501932	-0.251797	0.235585	0.539126	-0.423508	-0.117907	0.407222	0.842997	-0.0408673	0.0263774	0.185754	0.279225
1904	0.0176971	-0.044976	0.0305048	-0.21779	-0.032658	-0.00581803	-0.223795	0.0263859	0.0104505	-0.766033	-0.291822	0.266193	0.587471	-0.795068	-0.297236	0.326853	0.704125	-0.389888	-0.279452	-0.150409	-0.00668012
1905	0.427197	0.200524	0.38588	0.297147	0.255181	0.19824	0.298969	0.207316	0.0594384	-0.359565	0.0169086	0.524482	0.835723	-0.542787	-0.0647754	0.48495	0.795438	0.14012	0.220285	0.374442	0.500184
1906	0.491572	0.651774	0.639005	NA	NA	NA	NA	NA	NA	NA	NA	NA	NA	NA	NA	NA	NA	NA	NA	NA	NA
1907	-0.0215529	-0.111726	-0.0556202	NA	NA	NA	NA	NA	NA	NA	NA	NA	NA	NA	NA	NA	NA	NA	NA	NA	NA
1908	-0.0369279	0.024774	-0.0233702	NA	NA	NA	NA	NA	NA	NA	NA	NA	NA	NA	NA	NA	NA	NA	NA	NA	NA
1909	-0.412553	-0.298601	-0.327245	NA	NA	NA	NA	NA	NA	NA	NA	NA	NA	NA	NA	NA	NA	NA	NA	NA	NA
1910	0.652822	0.734399	0.674505	NA	NA	NA	NA	NA	NA	NA	NA	NA	NA	NA	NA	NA	NA	NA	NA	NA	NA
1911	-0.0918029	-0.084101	-0.101995	NA	NA	NA	NA	NA	NA	NA	NA	NA	NA	NA	NA	NA	NA	NA	NA	NA	NA
1912	0.345072	0.220149	0.33538	NA	NA	NA	NA	NA	NA	NA	NA	NA	NA	NA	NA	NA	NA	NA	NA	NA	NA
1913	-0.229678	-0.028226	-0.0691202	NA	NA	NA	NA	NA	NA	NA	NA	NA	NA	NA	NA	NA	NA	NA	NA	NA	NA
1914	0.906697	1.00927	1.04163	NA	NA	NA	NA	NA	NA	NA	NA	NA	NA	NA	NA	NA	NA	NA	NA	NA	NA
1915	0.531447	0.471024	0.553505	NA	NA	NA	NA	NA	NA	NA	NA	NA	NA	NA	NA	NA	NA	NA	NA	NA	NA
1916	0.258447	0.284649	0.22563	NA	NA	NA	NA	NA	NA	NA	NA	NA	NA	NA	NA	NA	NA	NA	NA	NA	NA
1917	-0.259178	-0.362101	-0.31862	NA	NA	NA	NA	NA	NA	NA	NA	NA	NA	NA	NA	NA	NA	NA	NA	NA	NA
1918	0.000822115	0.054774	0.0870048	NA	NA	NA	NA	NA	NA	NA	NA	NA	NA	NA	NA	NA	NA	NA	NA	NA	NA
1919	-0.0869279	0.159274	-0.0162452	NA	NA	NA	NA	NA	NA	NA	NA	NA	NA	NA	NA	NA	NA	NA	NA	NA	NA
1920	0.494197	0.253774	0.362255	NA	NA	NA	NA	NA	NA	NA	NA	NA	NA	NA	NA	NA	NA	NA	NA	NA	NA
1921	0.467572	0.649149	0.57238	NA	NA	NA	NA	NA	NA	NA	NA	NA	NA	NA	NA	NA	NA	NA	NA	NA	NA
1922	0.188697	0.156524	0.20388	NA	NA	NA	NA	NA	NA	NA	NA	NA	NA	NA	NA	NA	NA	NA	NA	NA	NA
1923	0.0598221	0.140774	0.200005	NA	NA	NA	NA	NA	NA	NA	NA	NA	NA	NA	NA	NA	NA	NA	NA	NA	NA
1924	0.619697	0.496524	0.590505	NA	NA	NA	NA	NA	NA	NA	NA	NA	NA	NA	NA	NA	NA	NA	NA	NA	NA
1925	0.730447	0.787149	0.83213	NA	NA	NA	NA	NA	NA	NA	NA	NA	NA	NA	NA	NA	NA	NA	NA	NA	NA
1926	1.04695	0.851149	1.062	NA	NA	NA	NA	NA	NA	NA	NA	NA	NA	NA	NA	NA	NA	NA	NA	NA	NA
1927	0.308072	0.372774	0.42163	NA	NA	NA	NA	NA	NA	NA	NA	NA	NA	NA	NA	NA	NA	NA	NA	NA	NA
1928	0.326197	0.229774	0.29138	NA	NA	NA	NA	NA	NA	NA	NA	NA	NA	NA	NA	NA	NA	NA	NA	NA	NA
1929	-0.0733029	-0.142976	-0.0374952	NA	NA	NA	NA	NA	NA	NA	NA	NA	NA	NA	NA	NA	NA	NA	NA	NA	NA
1930	0.324697	0.557524	0.540005	NA	NA	NA	NA	NA	NA	NA	NA	NA	NA	NA	NA	NA	NA	NA	NA	NA	NA
1931	0.215322	0.358149	0.34863	NA	NA	NA	NA	NA	NA	NA	NA	NA	NA	NA	NA	NA	NA	NA	NA	NA	NA
1932	0.856322	0.755024	0.844005	NA	NA	NA	NA	NA	NA	NA	NA	NA	NA	NA	NA	NA	NA	NA	NA	NA	NA
1933	-0.135928	0.00727404	0.0531298	NA	NA	NA	NA	NA	NA	NA	NA	NA	NA	NA	NA	NA	NA	NA	NA	NA	NA
1934	0.425822	0.543524	0.630755	NA	NA	NA	NA	NA	NA	NA	NA	NA	NA	NA	NA	NA	NA	NA	NA	NA	NA
1935	0.724197	0.826774	0.92913	NA	NA	NA	NA	NA	NA	NA	NA	NA	NA	NA	NA	NA	NA	NA	NA	NA	NA
1936	-0.235928	-0.020101	0.108755	NA	NA	NA	NA	NA	NA	NA	NA	NA	NA	NA	NA	NA	NA	NA	NA	NA	NA
1937	0.507947	0.541274	0.728755	NA	NA	NA	NA	NA	NA	NA	NA	NA	NA	NA	NA	NA	NA	NA	NA	NA	NA
1938	0.949447	0.941524	1.16075	NA	NA	NA	NA	NA	NA	NA	NA	NA	NA	NA	NA	NA	NA	NA	NA	NA	NA
1939	0.745322	0.768274	0.907005	NA	NA	NA	NA	NA	NA	NA	NA	NA	NA	NA	NA	NA	NA	NA	NA	NA	NA
1940	0.838947	0.661399	0.917005	NA	NA	NA	NA	NA	NA	NA	NA	NA	NA	NA	NA	NA	NA	NA	NA	NA	NA
1941	0.468697	0.431524	0.592755	NA	NA	NA	NA	NA	NA	NA	NA	NA	NA	NA	NA	NA	NA	NA	NA	NA	NA
1942	0.127947	0.083399	0.29563	NA	NA	NA	NA	NA	NA	NA	NA	NA	NA	NA	NA	NA	NA	NA	NA	NA	NA
1943	0.898322	0.864274	1.02363	NA	NA	NA	NA	NA	NA	NA	NA	NA	NA	NA	NA	NA	NA	NA	NA	NA	NA
1944	1.43607	1.31215	1.44225	NA	NA	NA	NA	NA	NA	NA	NA	NA	NA	NA	NA	NA	NA	NA	NA	NA	NA
1945	0.336947	0.341649	0.557005	NA	NA	NA	NA	NA	NA	NA	NA	NA	NA	NA	NA	NA	NA	NA	NA	NA	NA
1946	0.600322	0.591149	0.70638	NA	NA	NA	NA	NA	NA	NA	NA	NA	NA	NA	NA	NA	NA	NA	NA	NA	NA
1947	0.198697	0.159649	0.377505	NA	NA	NA	NA	NA	NA	NA	NA	NA	NA	NA	NA	NA	NA	NA	NA	NA	NA
1948	1.0242	0.947274	1.12125	NA	NA	NA	NA	NA	NA	NA	NA	NA	NA	NA	NA	NA	NA	NA	NA	NA	NA
1949	0.854197	0.800774	0.94488	NA	NA	NA	NA	NA	NA	NA	NA	NA	NA	NA	NA	NA	NA	NA	NA	NA	NA
1950	0.262322	0.337024	0.499005	NA	NA	NA	NA	NA	NA	NA	NA	NA	NA	NA	NA	NA	NA	NA	NA	NA	NA
1951	0.0968221	0.127024	0.32663	NA	NA	NA	NA	NA	NA	NA	NA	NA	NA	NA	NA	NA	NA	NA	NA	NA	NA
1952	0.677322	0.672149	0.81488	NA	NA	NA	NA	NA	NA	NA	NA	NA	NA	NA	NA	NA	NA	NA	NA	NA	NA
1953	0.662072	0.597899	0.75838	NA	NA	NA	NA	NA	NA	NA	NA	NA	NA	NA	NA	NA	NA	NA	NA	NA	NA
1954	0.121572	0.179024	0.31288	NA	NA	NA	NA	NA	NA	NA	NA	NA	NA	NA	NA	NA	NA	NA	NA	NA	NA
1955	0.595447	0.587899	0.706505	NA	NA	NA	NA	NA	NA	NA	NA	NA	NA	NA	NA	NA	NA	NA	NA	NA	NA
1956	-0.0425529	-0.033851	0.182505	NA	NA	NA	NA	NA	NA	NA	NA	NA	NA	NA	NA	NA	NA	NA	NA	NA	NA
1957	0.221447	0.276399	0.406255	NA	NA	NA	NA	NA	NA	NA	NA	NA	NA	NA	NA	NA	NA	NA	NA	NA	NA
1958	0.816947	0.837149	0.950505	NA	NA	NA	NA	NA	NA	NA	NA	NA	NA	NA	NA	NA	NA	NA	NA	NA	NA
1959	0.847197	0.860774	0.92588	NA	NA	NA	NA	NA	NA	NA	NA	NA	NA	NA	NA	NA	NA	NA	NA	NA	NA
1960	0.245072	0.360649	0.498005	NA	NA	NA	NA	NA	NA	NA	NA	NA	NA	NA	NA	NA	NA	NA	NA	NA	NA
1961	1.01557	1.0069	1.08525	NA	NA	NA	NA	NA	NA	NA	NA	NA	NA	NA	NA	NA	NA	NA	NA	NA	NA
1962	1.0342	1.04427	1.125	NA	NA	NA	NA	NA	NA	NA	NA	NA	NA	NA	NA	NA	NA	NA	NA	NA	NA
1963	0.856322	0.835899	0.967255	NA	NA	NA	NA	NA	NA	NA	NA	NA	NA	NA	NA	NA	NA	NA	NA	NA	NA
1964	0.531072	0.557399	0.65513	NA	NA	NA	NA	NA	NA	NA	NA	NA	NA	NA	NA	NA	NA	NA	NA	NA	NA
1965	0.313572	0.368524	0.494005	NA	NA	NA	NA	NA	NA	NA	NA	NA	NA	NA	NA	NA	NA	NA	NA	NA	NA
1966	0.224947	0.277274	0.42513	NA	NA	NA	NA	NA	NA	NA	NA	NA	NA	NA	NA	NA	NA	NA	NA	NA	NA
1967	0.364072	0.446774	0.562755	NA	NA	NA	NA	NA	NA	NA	NA	NA	NA	NA	NA	NA	NA	NA	NA	NA	NA
1968	1.20307	1.11027	1.246	NA	NA	NA	NA	NA	NA	NA	NA	NA	NA	NA	NA	NA	NA	NA	NA	NA	NA
1969	-0.646553	-0.491351	-0.27462	NA	NA	NA	NA	NA	NA	NA	NA	NA	NA	NA	NA	NA	NA	NA	NA	NA	NA
1970	0.602572	0.568149	0.71813	NA	NA	NA	NA	NA	NA	NA	NA	NA	NA	NA	NA	NA	NA	NA	NA	NA	NA
1971	0.272447	0.307274	0.451755	NA	NA	NA	NA	NA	NA	NA	NA	NA	NA	NA	NA	NA	NA	NA	NA	NA	NA
1972	0.346697	0.380399	0.474755	NA	NA	NA	NA	NA	NA	NA	NA	NA	NA	NA	NA	NA	NA	NA	NA	NA	NA
1973	0.703072	0.686774	0.768255	NA	NA	NA	NA	NA	NA	NA	NA	NA	NA	NA	NA	NA	NA	NA	NA	NA	NA
1974	0.487572	0.529024	0.656255	NA	NA	NA	NA	NA	NA	NA	NA	NA	NA	NA	NA	NA	NA	NA	NA	NA	NA
1975	0.936072	0.865774	0.924755	NA	NA	NA	NA	NA	NA	NA	NA	NA	NA	NA	NA	NA	NA	NA	NA	NA	NA
1976	0.595322	0.596774	0.69713	NA	NA	NA	NA	NA	NA	NA	NA	NA	NA	NA	NA	NA	NA	NA	NA	NA	NA
1977	0.442822	0.413274	0.60788	NA	NA	NA	NA	NA	NA	NA	NA	NA	NA	NA	NA	NA	NA	NA	NA	NA	NA
1978	0.750447	0.734399	0.889005	NA	NA	NA	NA	NA	NA	NA	NA	NA	NA	NA	NA	NA	NA	NA	NA	NA	NA
1979	0.304447	0.361149	0.543755	NA	NA	NA	NA	NA	NA	NA	NA	NA	NA	NA	NA	NA	NA	NA	NA	NA	NA
1980	0.816822	0.803774	0.98688	NA	NA	NA	NA	NA	NA	NA	NA	NA	NA	NA	NA	NA	NA	NA	NA	NA	NA
1981	1.70482	1.5704	1.7285	NA	NA	NA	NA	NA	NA	NA	NA	NA	NA	NA	NA	NA	NA	NA	NA	NA	NA
1982	0.792197	0.784649	0.96588	NA	NA	NA	NA	NA	NA	NA	NA	NA	NA	NA	NA	NA	NA	NA	NA	NA	NA
1983	1.21307	1.24727	1.30675	NA	NA	NA	NA	NA	NA	NA	NA	NA	NA	NA	NA	NA	NA	NA	NA	NA	NA
1984	1.06095	0.979024	1.14088	NA	NA	NA	NA	NA	NA	NA	NA	NA	NA	NA	NA	NA	NA	NA	NA	NA	NA
1985	0.0758221	0.155399	0.340255	NA	NA	NA	NA	NA	NA	NA	NA	NA	NA	NA	NA	NA	NA	NA	NA	NA	NA
1986	0.964572	0.938274	1.09213	NA	NA	NA	NA	NA	NA	NA	NA	NA	NA	NA	NA	NA	NA	NA	NA	NA	NA
1987	0.796072	0.788899	0.95613	NA	NA	NA	NA	NA	NA	NA	NA	NA	NA	NA	NA	NA	NA	NA	NA	NA	NA
1988	0.908447	0.918649	1.07325	NA	NA	NA	NA	NA	NA	NA	NA	NA	NA	NA	NA	NA	NA	NA	NA	NA	NA
1989	1.5952	1.57152	1.6725	NA	NA	NA	NA	NA	NA	NA	NA	NA	NA	NA	NA	NA	NA	NA	NA	NA	NA
1990	1.6192	1.6384	1.71063	NA	NA	NA	NA	NA	NA	NA	NA	NA	NA	NA	NA	NA	NA	NA	NA	NA	NA
1991	1.26295	1.34965	1.43975	NA	NA	NA	NA	NA	NA	NA	NA	NA	NA	NA	NA	NA	NA	NA	NA	NA	NA
1992	1.4812	1.50402	1.57275	NA	NA	NA	NA	NA	NA	NA	NA	NA	NA	NA	NA	NA	NA	NA	NA	NA	NA
1993	1.23732	1.1934	1.3285	NA	NA	NA	NA	NA	NA	NA	NA	NA	NA	NA	NA	NA	NA	NA	NA	NA	NA
1994	0.585572	0.675899	0.796755	NA	NA	NA	NA	NA	NA	NA	NA	NA	NA	NA	NA	NA	NA	NA	NA	NA	NA
1995	1.97995	1.89315	2.01388	NA	NA	NA	NA	NA	NA	NA	NA	NA	NA	NA	NA	NA	NA	NA	NA	NA	NA
1996	0.986322	1.05152	1.25588	NA	NA	NA	NA	NA	NA	NA	NA	NA	NA	NA	NA	NA	NA	NA	NA	NA	NA
1997	1.44632	1.45465	1.63138	NA	NA	NA	NA	NA	NA	NA	NA	NA	NA	NA	NA	NA	NA	NA	NA	NA	NA
1998	1.61757	1.61402	1.7695	NA	NA	NA	NA	NA	NA	NA	NA	NA	NA	NA	NA	NA	NA	NA	NA	NA	NA
1999	1.4937	1.4874	1.61713	NA	NA	NA	NA	NA	NA	NA	NA	NA	NA	NA	NA	NA	NA	NA	NA	NA	NA
2000	2.11907	2.0454	2.13775	NA	NA	NA	NA	NA	NA	NA	NA	NA	NA	NA	NA	NA	NA	NA	NA	NA	NA
2001	1.3457	1.3664	1.53625	NA	NA	NA	NA	NA	NA	NA	NA	NA	NA	NA	NA	NA	NA	NA	NA	NA	NA
2002	2.1257	2.12927	2.18388	NA	NA	NA	NA	NA	NA	NA	NA	NA	NA	NA	NA	NA	NA	NA	NA	NA	NA
2003	1.29382	1.31352	1.50775	NA	NA	NA	NA	NA	NA	NA	NA	NA	NA	NA	NA	NA	NA	NA	NA	NA	NA
2004	1.87995	1.92115	2.05888	NA	NA	NA	NA	NA	NA	NA	NA	NA	NA	NA	NA	NA	NA	NA	NA	NA	NA
2005	1.71532	1.69215	1.88713	NA	NA	NA	NA	NA	NA	NA	NA	NA	NA	NA	NA	NA	NA	NA	NA	NA	NA
2006	1.8227	1.78077	1.95763	NA	NA	NA	NA	NA	NA	NA	NA	NA	NA	NA	NA	NA	NA	NA	NA	NA	NA
2007	2.5137	2.4729	2.58775	NA	NA	NA	NA	NA	NA	NA	NA	NA	NA	NA	NA	NA	NA	NA	NA	NA	NA
2008	1.89482	1.87015	1.9815	NA	NA	NA	NA	NA	NA	NA	NA	NA	NA	NA	NA	NA	NA	NA	NA	NA	NA
2009	1.7272	1.7264	1.8645	NA	NA	NA	NA	NA	NA	NA	NA	NA	NA	NA	NA	NA	NA	NA	NA	NA	NA
2010	1.42732	1.37765	1.62925	NA	NA	NA	NA	NA	NA	NA	NA	NA	NA	NA	NA	NA	NA	NA	NA	NA	NA
2011	1.73057	1.71227	1.92788	NA	NA	NA	NA	NA	NA	NA	NA	NA	NA	NA	NA	NA	NA	NA	NA	NA	NA
2012	1.95482	1.9049	2.03638	NA	NA	NA	NA	NA	NA	NA	NA	NA	NA	NA	NA	NA	NA	NA	NA	NA	NA
2013	1.35232	1.42615	1.59088	NA	NA	NA	NA	NA	NA	NA	NA	NA	NA	NA	NA	NA	NA	NA	NA	NA	NA
2014	2.0492	2.10065	2.24888	NA	NA	NA	NA	NA	NA	NA	NA	NA	NA	NA	NA	NA	NA	NA	NA	NA	NA
2015	2.23732	2.30027	2.37213	NA	NA	NA	NA	NA	NA	NA	NA	NA	NA	NA	NA	NA	NA	NA	NA	NA	NA
2016	2.95895	2.92827	3.01375	NA	NA	NA	NA	NA	NA	NA	NA	NA	NA	NA	NA	NA	NA	NA	NA	NA	NA
2017	2.22107	2.16065	2.36163	NA	NA	NA	NA	NA	NA	NA	NA	NA	NA	NA	NA	NA	NA	NA	NA	NA	NA
2018	2.01107	2.02415	2.23825	NA	NA	NA	NA	NA	NA	NA	NA	NA	NA	NA	NA	NA	NA	NA	NA	NA	NA
2019	2.23382	2.19702	2.44825	NA	NA	NA	NA	NA	NA	NA	NA	NA	NA	NA	NA	NA	NA	NA	NA	NA	NA
2020	2.94957	2.96915	3.04513	NA	NA	NA	NA	NA	NA	NA	NA	NA	NA	NA	NA	NA	NA	NA	NA	NA	NA
